# Supplementary material for: Dysregulation of miRNAs in Sicilian Patients with Autism Spectrum Disorder
Source: Biomedicines. 2026 Jan 19;14(1):217. doi: 10.3390/biomedicines14010217 (PMC12838852; doi:10.3390/biomedicines14010217)
Supplement: Supplementary file 1 [file biomedicines-14-00217-s001.zip]

Archive with 5 entries (5 files):
- Table_S1- Comparison_AUvsCTRL.xlsx
- Table_S2- Diseases_Function_miRNAs.xls
- Table_S3 - miRNA_TargetDegs_Pathways_Confidence.xls
- Table_S4- CanonicalPathway.xls
- Table_S5-Network.xls
