# Supplementary material for: Dysregulation of miRNAs in Sicilian Patients with Autism Spectrum Disorder
Source: Biomedicines. 2026 Jan 19;14(1):217. doi: 10.3390/biomedicines14010217 (PMC12838852; doi:10.3390/biomedicines14010217)
Supplement: Supplementary file 1 [file biomedicines-14-00217-s001.zip › Table_S1- Comparison_AUvsCTRL.xlsx]

## Sheet: DESeq2_results
Table_S1. Differentially Expressed miRNAs table
miRNA	baseMean	log2FoldChange	FC	FoldChange	lfcSE	stat	pvalue	padj
hsa-miR-486-5p	3.73917e+06	9.66255	810.432	810.432	0.300795	32.1234	2.08045e-226	2.73164e-223
hsa-miR-3605-3p	1533.27	5.49495	45.0967	45.0967	0.184808	29.7333	2.84919e-194	1.87049e-191
hsa-miR-21-5p	80405.9	-6.85301	0.00865045	-115.601	0.235909	-29.0494	1.56606e-185	6.85414e-183
hsa-miR-6511a-3p	588.18	5.28424	38.9687	38.9687	0.182021	29.031	2.6728e-185	8.77347e-183
hsa-miR-3940-3p	758.7	6.65996	101.123	101.123	0.23008	28.9463	3.12025e-184	8.19378e-182
hsa-miR-29a-3p	102036	-5.65009	0.0199138	-50.2165	0.195788	-28.8582	4.00179e-183	8.75726e-181
hsa-miR-95-3p	1207.24	-6.75795	0.00923962	-108.23	0.241034	-28.0373	5.70832e-173	1.07072e-170
hsa-miR-652-5p	1172.68	-5.81438	0.0177704	-56.2734	0.209069	-27.8108	3.21309e-170	5.27348e-168
hsa-miR-199a-3p	7120.15	-7.2876	0.0064005	-156.238	0.26916	-27.0753	1.92394e-161	2.80682e-159
hsa-miR-199b-3p	7102.34	-7.29105	0.00638521	-156.612	0.269403	-27.0637	2.63494e-161	3.45967e-159
hsa-miR-590-3p	3226.54	-11.08	0.000461945	-2164.76	0.412512	-26.8598	6.48408e-159	7.73963e-157
hsa-miR-6511b-3p	430.843	5.48301	44.7251	44.7251	0.210062	26.1019	3.47255e-150	3.79955e-148
hsa-miR-1180-3p	3741.94	8.22248	298.685	298.685	0.319092	25.7684	2.00447e-146	2.02452e-144
hsa-miR-146b-5p	8180.92	-6.30531	0.0126448	-79.0839	0.248105	-25.4139	1.7719e-142	1.66179e-140
hsa-miR-1306-5p	1257.6	4.90223	29.9032	29.9032	0.193335	25.3562	7.67971e-142	6.72231e-140
hsa-miR-532-3p	3793.82	4.49039	22.4772	22.4772	0.178958	25.0918	6.10526e-139	5.01013e-137
hsa-miR-27a-3p	15868.2	-5.96809	0.0159745	-62.5999	0.242741	-24.5862	1.77436e-133	1.37043e-131
hsa-miR-4732-3p	2394.7	10.4415	1390.57	1390.57	0.427841	24.405	1.51378e-131	1.10422e-129
hsa-miR-21-3p	1687.48	-5.85614	0.0172635	-57.9258	0.243355	-24.0642	5.9283e-128	4.09677e-126
hsa-miR-27b-3p	2053.53	-5.07961	0.0295724	-33.8153	0.216533	-23.4588	1.07385e-121	7.04984e-120
hsa-miR-598-3p	943.428	-4.76417	0.0367996	-27.1742	0.205725	-23.158	1.20778e-118	7.5515e-117
hsa-miR-766-5p	213.561	-3.81638	0.0709832	-14.0878	0.166243	-22.9566	1.26534e-116	7.55177e-115
hsa-miR-31-5p	5075.06	-5.64221	0.0200228	-49.943	0.246858	-22.8561	1.26981e-115	7.24897e-114
hsa-miR-20a-3p	527.8	-5.14079	0.0283444	-35.2803	0.228925	-22.4562	1.11349e-111	6.09172e-110
hsa-miR-24-3p	67482.6	-3.05764	0.120104	-8.32612	0.137128	-22.2977	3.88591e-110	2.04088e-108
hsa-miR-6750-5p	60.6262	5.22008	37.2737	37.2737	0.234172	22.2916	4.45283e-110	2.24868e-108
hsa-miR-374a-3p	996.129	-9.25654	0.00163495	-611.639	0.418833	-22.1008	3.10812e-108	1.51147e-106
hsa-miR-32-3p	2141.03	-6.55205	0.010657	-93.8346	0.297109	-22.0527	9.00404e-108	4.22225e-106
hsa-miR-223-5p	3994.3	-4.8055	0.0357601	-27.9641	0.218065	-22.037	1.27353e-107	5.76601e-106
hsa-miR-29c-3p	26286.1	-6.11038	0.0144741	-69.0888	0.277509	-22.0187	1.90613e-107	8.34248e-106
hsa-miR-1292-5p	753.887	3.58511	12.0012	12.0012	0.162968	21.9989	2.95287e-107	1.25068e-105
hsa-miR-26b-5p	352147	-3.69989	0.0769526	-12.995	0.168874	-21.9091	2.1262e-106	8.72406e-105
hsa-miR-3158-5p	225.81	5.11794	34.7259	34.7259	0.239545	21.3653	2.81211e-101	1.11888e-99
hsa-miR-376c-3p	1741.77	-7.27324	0.00646452	-154.691	0.342352	-21.2449	3.67177e-100	1.41795e-98
hsa-miR-6803-3p	226.761	4.96165	31.1606	31.1606	0.234405	21.167	1.92503e-99	7.22161e-98
hsa-miR-1226-3p	221.116	3.92178	15.1556	15.1556	0.185917	21.0942	8.98334e-99	3.27643e-97
hsa-miR-1-3p	2274.94	-9.21001	0.00168854	-592.229	0.43831	-21.0126	5.03507e-98	1.78677e-96
hsa-miR-424-5p	3804.48	-5.44586	0.0229421	-43.588	0.2614	-20.8334	2.15511e-96	7.44646e-95
hsa-miR-4306	724.852	7.24319	151.501	151.501	0.350197	20.6832	4.90916e-95	1.65275e-93
hsa-miR-143-3p	6026.89	-4.90262	0.0334322	-29.9113	0.237224	-20.6666	6.91978e-95	2.27142e-93
hsa-miR-191-5p	2.28043e+06	2.98276	7.90496	7.90496	0.145568	20.4905	2.61497e-93	8.37427e-92
hsa-miR-340-5p	5301.41	-7.07862	0.00739814	-135.169	0.345581	-20.4832	3.03792e-93	9.4971e-92
hsa-miR-5695	65.7205	4.7303	26.5437	26.5437	0.231085	20.47	3.99011e-93	1.21838e-91
hsa-miR-3200-5p	543.884	9.30382	632.018	632.018	0.454733	20.46	4.89839e-93	1.46172e-91
hsa-miR-4753-5p	51.5329	4.74073	26.7363	26.7363	0.233301	20.3202	8.52335e-92	2.48692e-90
hsa-miR-3074-5p	59.2989	3.37546	10.378	10.378	0.166747	20.243	4.09081e-91	1.16766e-89
hsa-miR-142-3p	150403	-7.03952	0.00760138	-131.555	0.348286	-20.2119	7.69519e-91	2.14974e-89
hsa-miR-29b-3p	30131.1	-4.24878	0.0526004	-19.0113	0.211961	-20.0451	2.22781e-89	6.09399e-88
hsa-miR-501-3p	367.099	4.16289	17.9125	17.9125	0.209507	19.8699	7.41336e-88	1.98648e-86
hsa-miR-636	171.268	6.32756	80.3127	80.3127	0.318514	19.8658	8.03833e-88	2.11086e-86
hsa-miR-942-5p	1669.51	3.93996	15.3478	15.3478	0.20064	19.637	7.47105e-86	1.92343e-84
hsa-miR-628-5p	132.127	-2.9146	0.132623	-7.54019	0.148963	-19.5659	3.01987e-85	7.62518e-84
hsa-miR-30b-3p	456.511	-2.81218	0.14238	-7.02344	0.144212	-19.5004	1.09025e-84	2.70093e-83
hsa-miR-221-3p	4275.71	-4.02232	0.0615405	-16.2495	0.206699	-19.4598	2.40598e-84	5.85011e-83
hsa-miR-937-3p	71.5839	6.10744	68.9482	68.9482	0.315051	19.3855	1.02227e-83	2.44043e-82
hsa-miR-374b-3p	661.655	-5.42908	0.0232105	-43.0839	0.281061	-19.3164	3.9116e-83	9.17131e-82
hsa-miR-27a-5p	385.217	-6.88938	0.00843508	-118.553	0.356808	-19.3084	4.56545e-83	1.05165e-81
hsa-miR-141-3p	493.198	-9.0941	0.0018298	-546.509	0.472797	-19.2347	1.8975e-82	4.29554e-81
hsa-miR-4659a-3p	90.6421	4.86946	29.2317	29.2317	0.255	19.096	2.72743e-81	6.06968e-80
hsa-miR-376b-3p	576.264	-8.57636	0.00261973	-381.718	0.449393	-19.0843	3.40858e-81	7.45912e-80
hsa-miR-146a-5p	8620.43	-5.42654	0.0232513	-43.0083	0.284643	-19.0644	4.99229e-81	1.07457e-79
hsa-miR-4685-3p	240.189	7.29881	157.457	157.457	0.38355	19.0296	9.69793e-81	2.05377e-79
hsa-miR-9-5p	137.437	-5.3672	0.0242277	-41.275	0.284176	-18.8869	1.463e-79	3.04908e-78
hsa-miR-140-5p	1642.09	-5.34297	0.0246379	-40.5878	0.283356	-18.8561	2.61963e-79	5.37434e-78
hsa-miR-221-5p	442.37	-4.18126	0.0551206	-18.142	0.223932	-18.672	8.36679e-78	1.69009e-76
hsa-miR-181a-3p	1132.11	-3.56413	0.0845454	-11.828	0.19103	-18.6575	1.09823e-77	2.18481e-76
hsa-miR-411-5p	555.062	-8.7855	0.00226621	-441.265	0.474375	-18.5201	1.42045e-76	2.78365e-75
hsa-miR-497-5p	289.836	-4.90832	0.0333004	-30.0296	0.267972	-18.3165	6.10802e-75	1.17939e-73
hsa-miR-556-5p	222.377	-7.2376	0.0066262	-150.916	0.398171	-18.1771	7.8362e-74	1.49115e-72
hsa-miR-2110	4289.13	3.52135	11.4824	11.4824	0.194834	18.0736	5.14509e-73	9.65072e-72
hsa-miR-651-5p	211.67	-6.29778	0.012711	-78.672	0.350557	-17.9651	3.65753e-72	6.76385e-71
hsa-miR-222-5p	245.344	-7.44986	0.00571964	-174.836	0.416447	-17.8891	1.43464e-71	2.61623e-70
hsa-miR-7855-5p	32.9821	4.68756	25.769	25.769	0.262834	17.8347	3.80336e-71	6.84084e-70
hsa-miR-126-5p	157741	-5.88699	0.0168981	-59.1781	0.333103	-17.6732	6.74505e-70	1.19679e-68
hsa-miR-548ax	312.262	-6.74951	0.00929382	-107.598	0.382529	-17.6444	1.12304e-69	1.96606e-68
hsa-miR-376a-3p	2617.62	-6.08057	0.0147763	-67.6758	0.346614	-17.5427	6.75814e-69	1.16756e-67
hsa-miR-92a-3p	146992	4.62199	24.6239	24.6239	0.263965	17.5099	1.20473e-68	2.05431e-67
hsa-miR-550a-5p	1235.59	4.55634	23.5286	23.5286	0.262772	17.3396	2.36548e-67	3.98188e-66
hsa-miR-338-3p	913.903	-5.63566	0.0201139	-49.7168	0.326213	-17.276	7.12891e-67	1.18484e-65
hsa-miR-3163	67.6173	6.59784	96.8606	96.8606	0.383998	17.182	3.62468e-66	5.949e-65
hsa-miR-301a-3p	370.531	-5.61355	0.0204245	-48.9608	0.326754	-17.1798	3.76316e-66	6.10003e-65
hsa-miR-374a-5p	2106.03	-5.75488	0.0185186	-53.9997	0.335938	-17.1308	8.74509e-66	1.40028e-64
hsa-miR-3157-5p	262.556	2.20973	4.62588	4.62588	0.129031	17.1256	9.56328e-66	1.51284e-64
hsa-miR-3615	10828.2	5.92588	60.795	60.795	0.346193	17.1173	1.10322e-65	1.72444e-64
hsa-miR-181c-3p	249.675	-3.54032	0.0859523	-11.6344	0.208435	-16.9852	1.05627e-64	1.63162e-63
hsa-miR-4508	124.47	6.3928	84.0283	84.0283	0.37961	16.8405	1.2326e-63	1.88186e-62
hsa-miR-3179	335.075	3.68745	12.8835	12.8835	0.219298	16.8148	1.90022e-63	2.8678e-62
hsa-miR-6782-3p	37.728	5.60814	48.7775	48.7775	0.334429	16.7693	4.09286e-63	6.10673e-62
hsa-miR-382-5p	1448.99	-3.92682	0.065752	-15.2087	0.234264	-16.7624	4.59906e-63	6.7849e-62
hsa-miR-34a-5p	906.839	-5.97356	0.015914	-62.8379	0.358201	-16.6766	1.93979e-62	2.82994e-61
hsa-miR-185-5p	178609	2.56423	5.91439	5.91439	0.154425	16.605	6.40707e-62	9.24449e-61
hsa-miR-23b-3p	2978.64	-2.37586	0.192661	-5.19046	0.143447	-16.5626	1.29871e-61	1.85348e-60
hsa-miR-6802-3p	60.4858	4.04598	16.5182	16.5182	0.244504	16.5477	1.66266e-61	2.34739e-60
hsa-miR-93-3p	3501.97	4.11459	17.3226	17.3226	0.251336	16.3709	3.08682e-60	4.3117e-59
hsa-miR-12135	300.968	-10.5316	0.000675584	-1480.2	0.643781	-16.3589	3.75651e-60	5.19189e-59
hsa-miR-182-5p	33940.8	6.16226	71.6185	71.6185	0.378976	16.2603	1.88812e-59	2.5824e-58
hsa-miR-12136	438.294	-3.52864	0.0866512	-11.5405	0.218467	-16.1518	1.10284e-58	1.49282e-57
hsa-miR-450a-5p	331.601	-3.95212	0.064609	-15.4777	0.24729	-15.9817	1.71411e-57	2.29656e-56
hsa-miR-4755-5p	56.8852	5.22844	37.49	37.49	0.327387	15.9702	2.06134e-57	2.73388e-56
hsa-miR-942-3p	32.0773	3.64362	12.498	12.498	0.228418	15.9516	2.778e-57	3.64751e-56
hsa-miR-23a-3p	14670.3	-2.9893	0.12593	-7.9409	0.188496	-15.8587	1.22371e-56	1.59082e-55
hsa-miR-4732-5p	1975.96	8.01243	258.215	258.215	0.50566	15.8455	1.51048e-56	1.94438e-55
hsa-miR-1537-3p	70.0287	-4.62233	0.0406014	-24.6297	0.293432	-15.7527	6.58587e-56	8.39539e-55
hsa-miR-4516	28.4098	5.01244	32.2771	32.2771	0.320607	15.6342	4.25608e-55	5.3733e-54
hsa-miR-3609	124.219	-3.78665	0.0724613	-13.8005	0.242737	-15.5998	7.30238e-55	9.13145e-54
hsa-miR-379-5p	168.842	-6.02442	0.0153628	-65.0925	0.386904	-15.5708	1.14893e-54	1.42315e-53
hsa-miR-7706	165.204	3.47257	11.1006	11.1006	0.224106	15.4952	3.73817e-54	4.58712e-53
hsa-miR-5010-3p	338.385	5.60248	48.5864	48.5864	0.36212	15.4714	5.41592e-54	6.58435e-53
hsa-miR-9-3p	76.2925	-5.24783	0.0263175	-37.9975	0.339441	-15.4602	6.43892e-54	7.75623e-53
hsa-miR-873-5p	338.245	-8.18453	0.00343724	-290.931	0.531166	-15.4086	1.4321e-53	1.70941e-52
hsa-miR-26a-2-3p	132.109	-5.52505	0.0217168	-46.0474	0.36092	-15.3082	6.73544e-53	7.96724e-52
hsa-miR-18b-3p	91.3802	6.96448	124.887	124.887	0.455351	15.2947	8.28807e-53	9.71629e-52
hsa-miR-3173-5p	75.3593	3.70085	13.0037	13.0037	0.243584	15.1933	3.91754e-52	4.55197e-51
hsa-miR-4723-5p	106.902	3.95588	15.5181	15.5181	0.262302	15.0814	2.14686e-51	2.47266e-50
hsa-miR-6735-5p	43.1839	4.32369	20.0245	20.0245	0.286896	15.0706	2.52799e-51	2.88631e-50
hsa-miR-6783-5p	28.392	4.3586	20.515	20.515	0.28992	15.0338	4.40754e-51	4.98888e-50
hsa-miR-493-3p	221.954	-4.40368	0.0472455	-21.1661	0.293309	-15.0138	5.96401e-51	6.69295e-50
hsa-miR-889-3p	250.956	-7.37529	0.00602305	-166.029	0.491388	-15.0091	6.40116e-51	7.12265e-50
hsa-miR-550a-3-5p	396.242	4.04673	16.5267	16.5267	0.269882	14.9945	7.98131e-51	8.80627e-50
hsa-miR-92b-3p	2578.19	5.15473	35.6227	35.6227	0.344857	14.9474	1.61895e-50	1.7714e-49
hsa-miR-10401-3p	76.0109	4.66697	25.4037	25.4037	0.313376	14.8925	3.68468e-50	3.99834e-49
hsa-miR-32-5p	298.257	-9.79898	0.00112257	-890.812	0.661792	-14.8067	1.32548e-49	1.42652e-48
hsa-miR-1976	41.6653	7.46773	177.015	177.015	0.505288	14.7792	1.99645e-49	2.13117e-48
hsa-miR-550a-3p	187.277	5.38788	41.871	41.871	0.365135	14.7558	2.82162e-49	2.98773e-48
hsa-miR-769-5p	427.888	-2.52864	0.173302	-5.77028	0.172152	-14.6884	7.64618e-49	8.03155e-48
hsa-miR-3611	83.2504	-6.33337	0.0124013	-80.6367	0.431846	-14.6658	1.06758e-48	1.11249e-47
hsa-miR-1270	326.731	3.52873	11.5413	11.5413	0.241058	14.6385	1.59549e-48	1.64951e-47
hsa-miR-629-5p	6206.2	2.32541	5.01209	5.01209	0.159189	14.6078	2.50305e-48	2.56758e-47
hsa-miR-671-5p	912.115	-3.30687	0.101049	-9.89617	0.226865	-14.5764	3.97139e-48	4.0422e-47
hsa-miR-11400	589.876	-3.62439	0.0810867	-12.3325	0.249012	-14.5551	5.42361e-48	5.47785e-47
hsa-miR-4738-3p	33.0144	3.41851	10.6924	10.6924	0.234903	14.5529	5.60073e-48	5.61356e-47
hsa-miR-484	17229.7	4.86262	29.0933	29.0933	0.335252	14.5044	1.13674e-47	1.13071e-46
hsa-miR-324-3p	688.329	2.98342	7.90857	7.90857	0.205832	14.4944	1.31413e-47	1.29733e-46
hsa-miR-4781-3p	60.8271	2.483	5.59057	5.59057	0.172219	14.4177	4.00473e-47	3.92404e-46
hsa-miR-181b-2-3p	119.224	-5.54338	0.0214425	-46.6364	0.38685	-14.3295	1.4306e-46	1.39139e-45
hsa-miR-6783-3p	35.4725	6.36599	82.4809	82.4809	0.449992	14.1469	1.95227e-45	1.88481e-44
hsa-miR-10399-5p	108.926	-3.88789	0.0675504	-14.8038	0.275099	-14.1327	2.38871e-45	2.28933e-44
hsa-miR-222-3p	458.333	-2.91672	0.132428	-7.55127	0.20694	-14.0945	4.10596e-45	3.90661e-44
hsa-miR-487b-3p	163.894	-4.84489	0.0347972	-28.738	0.34491	-14.0468	8.05616e-45	7.60988e-44
hsa-miR-30d-3p	167.821	-2.77204	0.146397	-6.83075	0.197475	-14.0374	9.20173e-45	8.62991e-44
hsa-miR-610	52.4232	3.77287	13.6693	13.6693	0.269373	14.0061	1.43045e-44	1.33205e-43
hsa-miR-99b-3p	111.833	-4.41763	0.0467909	-21.3717	0.315435	-14.0049	1.45554e-44	1.34586e-43
hsa-miR-4791	118.332	-8.94294	0.00203192	-492.146	0.640158	-13.9699	2.37972e-44	2.18501e-43
hsa-miR-3613-5p	103.911	-5.33742	0.0247329	-40.4319	0.382082	-13.9693	2.39908e-44	2.1875e-43
hsa-miR-3158-3p	74.3447	6.3654	82.4473	82.4473	0.45574	13.9672	2.47276e-44	2.23912e-43
hsa-miR-4635	17.863	4.40159	21.1355	21.1355	0.317023	13.8842	7.90117e-44	7.10564e-43
hsa-miR-369-3p	85.9214	-9.20487	0.00169457	-590.121	0.66371	-13.8688	9.78944e-44	8.7439e-43
hsa-miR-7976	20.664	4.71876	26.3322	26.3322	0.341094	13.8342	1.58487e-43	1.40603e-42
hsa-miR-6513-3p	437.784	2.702	6.50703	6.50703	0.195499	13.821	1.90298e-43	1.67692e-42
hsa-miR-590-5p	206.178	-8.45288	0.00285384	-350.405	0.612529	-13.8	2.54949e-43	2.23165e-42
hsa-miR-499a-5p	59.7641	-5.67049	0.0196342	-50.9316	0.41151	-13.7797	3.37641e-43	2.93591e-42
hsa-miR-6764-5p	54.5867	2.81113	7.01833	7.01833	0.205877	13.6544	1.89981e-42	1.64109e-41
hsa-miR-101-3p	1901.52	-4.64411	0.0399928	-25.0045	0.3406	-13.6351	2.47663e-42	2.12537e-41
hsa-miR-486-3p	115.227	-9.38643	0.00149418	-669.262	0.689008	-13.6231	2.91881e-42	2.48857e-41
hsa-miR-3065-5p	58.1441	-4.16861	0.0556064	-17.9835	0.306319	-13.6087	3.55457e-42	3.01106e-41
hsa-miR-3130-5p	49.0712	3.872	14.6416	14.6416	0.28463	13.6036	3.80978e-42	3.20656e-41
hsa-miR-6820-3p	18.4664	4.83731	28.5874	28.5874	0.355604	13.6031	3.83956e-42	3.21105e-41
hsa-miR-183-3p	881.975	6.76093	108.453	108.453	0.497497	13.5899	4.59793e-42	3.82094e-41
hsa-miR-337-5p	104.032	-7.09345	0.00732247	-136.566	0.523593	-13.5477	8.18004e-42	6.75497e-41
hsa-let-7a-3p	150.438	-4.35694	0.0488013	-20.4912	0.323434	-13.4708	2.3219e-41	1.90541e-40
hsa-miR-9985	79.144	-5.78037	0.0181943	-54.9623	0.429715	-13.4516	3.01106e-41	2.4556e-40
hsa-miR-4433b-3p	105.995	-6.72108	0.00947879	-105.499	0.501287	-13.4077	5.45293e-41	4.41957e-40
hsa-miR-3200-3p	54.1119	4.61427	24.4926	24.4926	0.344839	13.381	7.81322e-41	6.29372e-40
hsa-miR-30e-5p	41418.2	-2.76465	0.147149	-6.79583	0.206623	-13.3802	7.89839e-41	6.32353e-40
hsa-miR-6857-3p	29.2851	6.69419	103.551	103.551	0.500948	13.363	9.94125e-41	7.91083e-40
hsa-miR-431-5p	289.668	-4.31567	0.0502173	-19.9135	0.323267	-13.3502	1.18156e-40	9.34574e-40
hsa-miR-10527-5p	99.7116	2.78866	6.90986	6.90986	0.209298	13.3238	1.6821e-40	1.32251e-39
hsa-miR-28-5p	3208.97	-3.45789	0.0910064	-10.9882	0.262406	-13.1776	1.18068e-39	9.22754e-39
hsa-miR-4745-3p	31.4989	7.18225	145.235	145.235	0.546729	13.1367	2.02751e-39	1.57522e-38
hsa-miR-155-5p	20881	-3.31371	0.100571	-9.94323	0.253413	-13.0763	4.49515e-39	3.47184e-38
hsa-miR-3688-3p	56.882	2.86143	7.26734	7.26734	0.219378	13.0434	6.93405e-39	5.32422e-38
hsa-miR-18a-3p	82.9532	4.74844	26.8797	26.8797	0.364141	13.0401	7.23493e-39	5.52294e-38
hsa-miR-92b-5p	77.0202	3.44732	10.908	10.908	0.264491	13.0338	7.8619e-39	5.96687e-38
hsa-let-7g-3p	109.14	-5.37221	0.0241437	-41.4187	0.412291	-13.0302	8.24438e-39	6.22119e-38
hsa-miR-224-5p	806.71	-4.98173	0.0316483	-31.5973	0.383222	-12.9996	1.2301e-38	9.22928e-38
hsa-miR-576-5p	1262.7	2.9073	7.50214	7.50214	0.224201	12.9674	1.87315e-38	1.39741e-37
hsa-miR-6734-3p	20.6077	6.58615	96.0791	96.0791	0.508249	12.9585	2.10265e-38	1.55976e-37
hsa-miR-19a-3p	145.685	-6.34284	0.0123201	-81.1679	0.489729	-12.9517	2.29743e-38	1.69468e-37
hsa-miR-152-3p	67.7248	-4.8454	0.0347847	-28.7482	0.374589	-12.9353	2.84653e-38	2.08799e-37
hsa-miR-1229-3p	48.9074	3.18989	9.12543	9.12543	0.247754	12.8752	6.20454e-38	4.52587e-37
hsa-miR-5189-3p	240.845	4.58189	23.949	23.949	0.356039	12.8691	6.72122e-38	4.87567e-37
hsa-miR-136-3p	77.6571	-9.05914	0.00187467	-533.426	0.704681	-12.8557	7.99394e-38	5.76705e-37
hsa-miR-505-5p	7166.16	2.64809	6.26835	6.26835	0.207365	12.7702	2.40626e-37	1.72646e-36
hsa-miR-5009-5p	21.9055	2.71527	6.56718	6.56718	0.213321	12.7286	4.10062e-37	2.92615e-36
hsa-miR-199b-5p	739.355	-4.21888	0.0537021	-18.6213	0.331576	-12.7237	4.36557e-37	3.09837e-36
hsa-miR-151b	62804.6	3.50708	11.3694	11.3694	0.276313	12.6924	6.51391e-37	4.59826e-36
hsa-miR-6734-5p	190.014	2.71963	6.58705	6.58705	0.215107	12.6432	1.2206e-36	8.5703e-36
hsa-miR-369-5p	272.965	-4.09783	0.0584023	-17.1226	0.326715	-12.5425	4.36913e-36	3.05142e-35
hsa-miR-296-5p	122.241	3.93035	15.2459	15.2459	0.313629	12.5319	4.99808e-36	3.47221e-35
hsa-let-7e-5p	9660.48	-2.69997	0.153896	-6.49788	0.21572	-12.5161	6.0974e-36	4.21362e-35
hsa-miR-27b-5p	153.061	-3.01786	0.123462	-8.09967	0.24119	-12.5124	6.38923e-36	4.39218e-35
hsa-miR-7-1-3p	395.527	-3.41312	0.0938747	-10.6525	0.273155	-12.4952	7.93043e-36	5.42325e-35
hsa-miR-3124-5p	44.3172	2.91747	7.5552	7.5552	0.234195	12.4574	1.27401e-35	8.66725e-35
hsa-miR-502-3p	234.059	2.40478	5.29555	5.29555	0.193193	12.4476	1.44151e-35	9.75623e-35
hsa-miR-3150a-3p	28.9546	3.01237	8.06886	8.06886	0.242433	12.4256	1.89835e-35	1.27822e-34
hsa-miR-22-3p	8071.76	1.98405	3.95602	3.95602	0.159997	12.4005	2.59688e-35	1.73965e-34
hsa-miR-1238-3p	11.6711	7.02453	130.195	130.195	0.568503	12.3562	4.51083e-35	3.00646e-34
hsa-miR-432-5p	1156.48	-3.51871	0.0872495	-11.4614	0.285547	-12.3227	6.83607e-35	4.53321e-34
hsa-miR-3120-3p	305.797	-2.65858	0.158375	-6.31413	0.217198	-12.2404	1.89186e-34	1.24825e-33
hsa-miR-181c-5p	162.199	-4.22173	0.0535961	-18.6581	0.346823	-12.1726	4.35155e-34	2.85679e-33
hsa-miR-25-3p	49093.1	2.51607	5.7202	5.7202	0.207621	12.1186	8.42062e-34	5.50064e-33
hsa-miR-4435	60.2246	3.46655	11.0544	11.0544	0.286091	12.1169	8.59029e-34	5.58369e-33
hsa-miR-6884-5p	11.9867	4.28756	19.5292	19.5292	0.354168	12.106	9.81805e-34	6.3503e-33
hsa-miR-381-3p	205.747	-5.41515	0.0234357	-42.67	0.450936	-12.0087	3.19845e-33	2.05861e-32
hsa-miR-199a-5p	1371.46	-3.56628	0.0844193	-11.8456	0.298137	-11.9619	5.62766e-33	3.60445e-32
hsa-miR-3127-5p	21.5897	2.67168	6.37171	6.37171	0.224529	11.8991	1.19672e-32	7.62763e-32
hsa-miR-5010-5p	154.032	2.97388	7.85644	7.85644	0.249949	11.898	1.21285e-32	7.69312e-32
hsa-miR-125a-3p	95.6462	-2.64384	0.160002	-6.24992	0.222305	-11.8928	1.28949e-32	8.13993e-32
hsa-miR-148b-3p	516.978	-2.96193	0.128342	-7.79168	0.25187	-11.7598	6.29033e-32	3.95177e-31
hsa-miR-6799-3p	13.1246	5.65173	50.2736	50.2736	0.481724	11.7323	8.70713e-32	5.44403e-31
hsa-miR-200a-3p	35.0421	-7.66739	0.0049191	-203.289	0.655678	-11.6938	1.37059e-31	8.52883e-31
hsa-miR-1185-1-3p	194.875	-4.06347	0.05981	-16.7196	0.350344	-11.5985	4.19349e-31	2.59719e-30
hsa-miR-29a-5p	29.0887	-7.64083	0.00501049	-199.581	0.660473	-11.5687	5.93535e-31	3.65874e-30
hsa-miR-374b-5p	1343.28	-2.9724	0.127414	-7.8484	0.258278	-11.5085	1.19488e-30	7.33121e-30
hsa-miR-4672	18.1526	6.29541	78.543	78.543	0.547119	11.5065	1.22366e-30	7.47287e-30
hsa-miR-2355-3p	32.0011	-5.36072	0.0243368	-41.0901	0.468704	-11.4373	2.72133e-30	1.65422e-29
hsa-miR-542-3p	66.367	-7.41238	0.00587016	-170.353	0.649385	-11.4145	3.54067e-30	2.14235e-29
hsa-miR-6859-5p	36.56	3.4116	10.6413	10.6413	0.299347	11.3968	4.33574e-30	2.61139e-29
hsa-miR-451b	16.2849	7.13526	140.581	140.581	0.630074	11.3245	9.9264e-30	5.95131e-29
hsa-miR-1277-3p	35.6245	-7.93378	0.00408974	-244.514	0.703502	-11.2775	1.69415e-29	1.0111e-28
hsa-miR-6767-5p	14.5626	3.66793	12.7103	12.7103	0.326465	11.2353	2.736e-29	1.62551e-28
hsa-miR-6833-3p	10.3172	6.84143	114.677	114.677	0.60987	11.2179	3.33273e-29	1.97111e-28
hsa-miR-98-3p	45.4545	-7.31865	0.00626423	-159.637	0.65448	-11.1824	4.97356e-29	2.92838e-28
hsa-miR-10a-3p	29.6144	-3.30731	0.101018	-9.89919	0.296036	-11.172	5.59118e-29	3.27733e-28
hsa-miR-3187-3p	65.0482	2.70243	6.50899	6.50899	0.242747	11.1327	8.69431e-29	5.07361e-28
hsa-miR-335-5p	35481.3	-3.2512	0.105025	-9.52157	0.293051	-11.0943	1.33676e-28	7.76624e-28
hsa-miR-1304-3p	292.457	1.61405	3.06109	3.06109	0.145566	11.0881	1.43345e-28	8.29128e-28
hsa-miR-1294	230.122	2.11564	4.33381	4.33381	0.19087	11.0842	1.49713e-28	8.62165e-28
hsa-miR-15b-5p	119570	2.39652	5.26532	5.26532	0.216441	11.0724	1.70791e-28	9.79253e-28
hsa-miR-299-3p	82.0293	-7.73585	0.00469111	-213.169	0.700863	-11.0376	2.5161e-28	1.43637e-27
hsa-miR-4646-5p	10.715	4.45377	21.9139	21.9139	0.403714	11.032	2.67808e-28	1.52222e-27
hsa-miR-423-5p	123044	3.25665	9.55764	9.55764	0.295259	11.0298	2.7442e-28	1.55307e-27
hsa-miR-6743-3p	15.3004	5.12189	34.8212	34.8212	0.46496	11.0158	3.20741e-28	1.80744e-27
hsa-miR-6780a-5p	22.4726	3.08398	8.4795	8.4795	0.280409	10.9982	3.90013e-28	2.18841e-27
hsa-miR-3180-5p	18.246	4.62602	24.6928	24.6928	0.420951	10.9894	4.29571e-28	2.40011e-27
hsa-miR-181b-5p	3237.01	-2.72045	0.151727	-6.59078	0.249159	-10.9185	9.40108e-28	5.23035e-27
hsa-miR-33a-5p	36.6606	-7.97566	0.00397272	-251.717	0.731104	-10.9091	1.04334e-27	5.78017e-27
hsa-miR-7113-5p	41.099	2.19278	4.57185	4.57185	0.202042	10.8531	1.92803e-27	1.06366e-26
hsa-miR-378d	59.9812	-3.3755	0.0963547	-10.3783	0.311144	-10.8487	2.02342e-27	1.11161e-26
hsa-miR-874-3p	111.689	-2.44457	0.1837	-5.44364	0.226015	-10.816	2.89269e-27	1.58254e-26
hsa-miR-582-5p	49.9819	-7.45487	0.00569981	-175.444	0.689993	-10.8043	3.28594e-27	1.79023e-26
hsa-miR-29b-1-5p	34.7832	-5.33784	0.0247258	-40.4436	0.494796	-10.788	3.92403e-27	2.12903e-26
hsa-miR-200b-3p	36.5589	-4.17994	0.0551713	-18.1254	0.387758	-10.7798	4.29008e-27	2.31805e-26
hsa-miR-3614-3p	26.291	-4.35357	0.0489155	-20.4434	0.404331	-10.7673	4.91047e-27	2.6424e-26
hsa-miR-150-3p	444.251	-2.40326	0.189037	-5.28996	0.223681	-10.7441	6.31494e-27	3.38429e-26
hsa-miR-6724-5p	26.6032	-4.01725	0.0617571	-16.1925	0.374698	-10.7213	8.08644e-27	4.31605e-26
hsa-miR-6749-3p	11.2444	6.57721	95.4852	95.4852	0.617889	10.6446	1.847e-26	9.81828e-26
hsa-miR-183-5p	1436.81	5.27746	38.7859	38.7859	0.497368	10.6108	2.65519e-26	1.40575e-25
hsa-miR-548a-5p	28.6601	-6.65305	0.00993644	-100.64	0.627965	-10.5946	3.1557e-26	1.66403e-25
hsa-miR-127-5p	60.0337	-5.89219	0.0168374	-59.3916	0.557476	-10.5694	4.13111e-26	2.16966e-25
hsa-miR-140-3p	33241.9	2.12965	4.37611	4.37611	0.201777	10.5545	4.84383e-26	2.53384e-25
hsa-miR-4779	14.6583	3.40305	10.5784	10.5784	0.323479	10.5202	6.97486e-26	3.63412e-25
hsa-miR-202-3p	11.5564	6.82772	113.593	113.593	0.650514	10.4959	9.02222e-26	4.68228e-25
hsa-miR-3617-5p	45.681	-3.52272	0.0870074	-11.4933	0.33697	-10.4541	1.40334e-25	7.25425e-25
hsa-miR-1250-5p	31.0498	-3.5899	0.0830486	-12.0411	0.345	-10.4055	2.3403e-25	1.20502e-24
hsa-miR-33a-3p	33.894	-6.64732	0.00997604	-100.24	0.639998	-10.3865	2.8575e-25	1.46558e-24
hsa-miR-187-3p	32.9056	-2.69577	0.154345	-6.479	0.260857	-10.3343	4.93065e-25	2.51905e-24
hsa-miR-4492	15.5245	5.43643	43.3039	43.3039	0.526529	10.325	5.43083e-25	2.76383e-24
hsa-miR-760	18.4268	-6.73631	0.00937925	-106.618	0.653172	-10.3132	6.14038e-25	3.11286e-24
hsa-miR-127-3p	699.159	-2.89376	0.134553	-7.43204	0.281796	-10.269	9.72366e-25	4.91045e-24
hsa-miR-4742-3p	14.0717	5.33804	40.4491	40.4491	0.520063	10.2642	1.02146e-24	5.13862e-24
hsa-miR-98-5p	23190.6	-2.4837	0.178786	-5.59329	0.241994	-10.2635	1.02956e-24	5.1596e-24
hsa-miR-10a-5p	1772.54	-1.99724	0.250479	-3.99236	0.19538	-10.2223	1.57531e-24	7.86459e-24
hsa-miR-134-5p	152.962	-2.53526	0.172508	-5.79682	0.248445	-10.2045	1.89247e-24	9.41216e-24
hsa-miR-126-3p	498614	-2.55865	0.169734	-5.89156	0.25166	-10.1671	2.78068e-24	1.37775e-23
hsa-miR-6789-3p	6.50177	6.3738	82.9286	82.9286	0.631972	10.0856	6.39915e-24	3.15868e-23
hsa-miR-6793-3p	9.72257	5.7792	54.9176	54.9176	0.573249	10.0815	6.67167e-24	3.28086e-23
hsa-miR-550b-2-5p	18.5322	3.45396	10.9583	10.9583	0.342741	10.0774	6.951e-24	3.40547e-23
hsa-miR-28-3p	21048.9	-1.93449	0.261614	-3.82243	0.192745	-10.0366	1.05288e-23	5.13916e-23
hsa-miR-629-3p	86.8458	1.57776	2.98507	2.98507	0.158075	9.9811	1.84402e-23	8.9674e-23
hsa-miR-181d-5p	104.187	-3.87587	0.0681159	-14.6809	0.389302	-9.95594	2.37565e-23	1.15101e-22
hsa-miR-19b-3p	1446.63	-3.26249	0.104206	-9.5964	0.328026	-9.94583	2.62963e-23	1.26938e-22
hsa-miR-144-3p	1640.17	-4.50046	0.0441802	-22.6346	0.452671	-9.94201	2.73263e-23	1.31426e-22
hsa-miR-138-5p	84.1317	-3.91424	0.0663281	-15.0766	0.394608	-9.91931	3.43104e-23	1.64415e-22
hsa-miR-6514-5p	48.2198	2.0259	4.07245	4.07245	0.204353	9.9137	3.62964e-23	1.73299e-22
hsa-miR-2276-3p	28.6441	2.38102	5.20906	5.20906	0.240287	9.90909	3.80079e-23	1.80813e-22
hsa-miR-4464	20.6638	-6.65915	0.00989456	-101.066	0.676564	-9.8426	7.37779e-23	3.49712e-22
hsa-miR-500a-3p	273.144	1.66611	3.17357	3.17357	0.170477	9.77321	1.46731e-22	6.93015e-22
hsa-miR-556-3p	14.9268	-6.19301	0.0136685	-73.1611	0.635918	-9.73868	2.06217e-22	9.70478e-22
hsa-miR-6881-3p	7.21053	6.31104	79.3985	79.3985	0.651285	9.69013	3.32106e-22	1.55734e-21
hsa-miR-4497	8.2946	4.03561	16.3998	16.3998	0.418629	9.64005	5.41598e-22	2.53067e-21
hsa-miR-6850-5p	7.54379	5.43628	43.2995	43.2995	0.565054	9.62082	6.53098e-22	3.04084e-21
hsa-miR-654-3p	119.396	-3.03706	0.12183	-8.20816	0.315694	-9.62025	6.56713e-22	3.04687e-21
hsa-miR-18a-5p	1248.81	-2.65614	0.158643	-6.30346	0.276731	-9.5983	8.12712e-22	3.75736e-21
hsa-miR-551b-3p	13.7839	-6.56204	0.0105835	-94.4867	0.684275	-9.58977	8.82774e-22	4.06696e-21
hsa-miR-107	47322	1.87163	3.65945	3.65945	0.195587	9.5693	1.07628e-21	4.94111e-21
hsa-miR-1233-3p	7.28934	4.53569	23.1942	23.1942	0.474438	9.56014	1.17599e-21	5.38006e-21
hsa-miR-6815-5p	11.2418	6.18923	72.9697	72.9697	0.648182	9.5486	1.31465e-21	5.99353e-21
hsa-miR-335-3p	38.7657	-2.68301	0.155716	-6.42197	0.281014	-9.5476	1.32729e-21	6.03022e-21
hsa-miR-324-5p	16024.1	1.6257	3.08592	3.08592	0.170351	9.54325	1.38422e-21	6.2672e-21
hsa-miR-676-3p	27.6091	-4.40509	0.0471992	-21.1868	0.461986	-9.53511	1.49721e-21	6.75546e-21
hsa-miR-6741-3p	14.764	3.38798	10.4685	10.4685	0.355376	9.53352	1.52043e-21	6.83672e-21
hsa-miR-451a	17335.2	3.82421	14.1646	14.1646	0.401655	9.52114	1.71289e-21	7.67586e-21
hsa-miR-30a-5p	426.197	-2.62843	0.16172	-6.18351	0.276482	-9.50668	1.96853e-21	8.79144e-21
hsa-miR-106b-3p	944.115	2.95226	7.73959	7.73959	0.310715	9.50151	2.06875e-21	9.2077e-21
hsa-miR-493-5p	134.708	-4.1423	0.0566296	-17.6586	0.436342	-9.49325	2.23934e-21	9.9333e-21
hsa-miR-6859-3p	4.67766	6.09666	68.4349	68.4349	0.642986	9.48179	2.49966e-21	1.10507e-20
hsa-miR-584-3p	33.6779	2.13836	4.4026	4.4026	0.225692	9.47465	2.67653e-21	1.17929e-20
hsa-let-7f-5p	592247	-1.84023	0.279278	-3.58066	0.194509	-9.46088	3.05364e-21	1.34095e-20
hsa-miR-1224-5p	17.8871	5.04197	32.9446	32.9446	0.534431	9.43427	3.93732e-21	1.72323e-20
hsa-miR-579-3p	22.9025	-4.64624	0.0399341	-25.0413	0.492573	-9.43258	4.00118e-21	1.74536e-20
hsa-miR-20a-5p	21034.2	-2.94255	0.130078	-7.6877	0.312068	-9.42919	4.13266e-21	1.79675e-20
hsa-miR-330-3p	151.394	-1.77026	0.293156	-3.41115	0.188085	-9.41202	4.86691e-21	2.109e-20
hsa-miR-15a-3p	21.4225	-4.1204	0.0574957	-17.3926	0.43804	-9.40645	5.13154e-21	2.21635e-20
hsa-miR-3064-5p	43.3303	-1.9057	0.266887	-3.74691	0.202877	-9.39338	5.81066e-21	2.50144e-20
hsa-miR-4999-5p	37.9809	-3.09098	0.117361	-8.52072	0.329492	-9.38104	6.53246e-21	2.80298e-20
hsa-miR-483-3p	9.37462	6.70766	104.522	104.522	0.715659	9.3727	7.0698e-21	3.02366e-20
hsa-miR-941	2290.2	1.59619	3.02343	3.02343	0.170383	9.36821	7.37738e-21	3.14497e-20
hsa-miR-1234-3p	14.8472	4.10639	17.2245	17.2245	0.438351	9.36783	7.4041e-21	3.14614e-20
hsa-miR-5586-3p	26.393	-4.98607	0.0315532	-31.6925	0.533314	-9.34922	8.82938e-21	3.73967e-20
hsa-miR-6730-3p	4.21451	5.93731	61.2786	61.2786	0.637201	9.31779	1.18787e-20	5.01503e-20
hsa-miR-6808-3p	9.0009	5.50514	45.4165	45.4165	0.591088	9.31358	1.23596e-20	5.20131e-20
hsa-miR-548a-3p	11.7272	-6.33559	0.0123822	-80.7613	0.680482	-9.31045	1.27296e-20	5.33994e-20
hsa-miR-6747-3p	9.57951	5.32806	40.1704	40.1704	0.572608	9.3049	1.34121e-20	5.60829e-20
hsa-miR-31-3p	14.3457	-6.37367	0.0120597	-82.9211	0.686909	-9.27876	1.7146e-20	7.1469e-20
hsa-miR-3620-3p	7.55708	4.37116	20.6943	20.6943	0.472041	9.26012	2.04208e-20	8.48499e-20
hsa-miR-1224-3p	4.18867	6.13975	70.5098	70.5098	0.66323	9.25736	2.09557e-20	8.67976e-20
hsa-miR-501-5p	155.008	1.76039	3.3879	3.3879	0.190928	9.22017	2.96627e-20	1.22475e-19
hsa-miR-153-3p	10.7271	-6.19737	0.0136271	-73.383	0.674278	-9.19113	3.88738e-20	1.60004e-19
hsa-miR-4731-5p	4.12113	5.70581	52.1939	52.1939	0.621357	9.18282	4.19954e-20	1.72312e-19
hsa-miR-429	9.52643	-6.03663	0.0152333	-65.6459	0.659654	-9.15121	5.62973e-20	2.30275e-19
hsa-miR-154-3p	26.4618	-6.04571	0.0151377	-66.0601	0.663586	-9.11067	8.18768e-20	3.33864e-19
hsa-miR-3680-3p	9.86629	4.18422	18.1793	18.1793	0.460443	9.08737	1.0146e-19	4.12437e-19
hsa-miR-382-3p	13.9027	-5.84738	0.0173685	-57.5754	0.643773	-9.08298	1.05643e-19	4.28114e-19
hsa-miR-3679-5p	37.2822	-1.98833	0.25203	-3.96778	0.218983	-9.07984	1.08734e-19	4.39287e-19
hsa-miR-452-5p	52.6006	-4.37231	0.048284	-20.7108	0.48323	-9.04808	1.45499e-19	5.86012e-19
hsa-miR-545-5p	21.4604	-4.04245	0.0606876	-16.4778	0.449425	-8.99473	2.36807e-19	9.50849e-19
hsa-miR-4659a-5p	9.38814	2.78336	6.88456	6.88456	0.309754	8.98572	2.57036e-19	1.02893e-18
hsa-miR-943	14.1564	2.77267	6.83372	6.83372	0.309242	8.96602	3.07435e-19	1.22694e-18
hsa-miR-574-3p	3003.9	1.48823	2.80545	2.80545	0.166123	8.95862	3.28774e-19	1.30812e-18
hsa-miR-3150a-5p	10.2346	3.30874	9.90899	9.90899	0.371451	8.90759	5.21523e-19	2.06876e-18
hsa-miR-136-5p	14.2001	-6.60246	0.0102911	-97.1715	0.741373	-8.90572	5.30395e-19	2.09762e-18
hsa-miR-190b-5p	68.7767	-2.64759	0.159586	-6.26619	0.298133	-8.88056	6.65217e-19	2.62291e-18
hsa-let-7g-5p	877459	-1.47518	0.359689	-2.78018	0.167504	-8.80681	1.28753e-18	5.06146e-18
hsa-miR-181b-3p	12.5394	-5.94026	0.0162855	-61.4042	0.675001	-8.80039	1.36347e-18	5.344e-18
hsa-miR-6804-5p	18.2102	2.58483	5.99946	5.99946	0.2941	8.78894	1.50974e-18	5.89968e-18
hsa-miR-4646-3p	5.20637	5.62769	49.4429	49.4429	0.640836	8.7818	1.60879e-18	6.26809e-18
hsa-miR-6806-3p	6.63647	5.4293	43.0905	43.0905	0.620128	8.75512	2.03888e-18	7.92026e-18
hsa-miR-548ay-3p	19.5609	2.66801	6.35551	6.35551	0.305105	8.74456	2.23882e-18	8.67129e-18
hsa-miR-6818-3p	8.03895	3.99421	15.9359	15.9359	0.457316	8.73402	2.45781e-18	9.49147e-18
hsa-miR-4477b	7.81912	-5.74317	0.0186695	-53.5632	0.657642	-8.73297	2.48076e-18	9.55202e-18
hsa-miR-92a-1-5p	184.732	-2.51114	0.175417	-5.70071	0.288196	-8.71332	2.95108e-18	1.13297e-17
hsa-miR-660-5p	3395.04	-2.05189	0.241167	-4.1465	0.235566	-8.71049	3.02564e-18	1.15821e-17
hsa-miR-431-3p	24.819	-3.59339	0.0828478	-12.0703	0.412937	-8.70203	3.26002e-18	1.24431e-17
hsa-miR-26a-5p	325773	-2.2136	0.215596	-4.6383	0.255393	-8.66743	4.41999e-18	1.68216e-17
hsa-miR-409-5p	39.938	-3.0434	0.121295	-8.24434	0.351661	-8.65436	4.95679e-18	1.881e-17
hsa-miR-320e	57.4013	1.87546	3.66918	3.66918	0.216808	8.65031	5.13581e-18	1.94332e-17
hsa-miR-1307-5p	32.3795	-4.21021	0.0540256	-18.5097	0.490382	-8.58557	9.03834e-18	3.41015e-17
hsa-miR-4766-3p	14.2193	-3.00104	0.12491	-8.00578	0.350132	-8.57118	1.02433e-17	3.85371e-17
hsa-miR-145-3p	13.4847	-4.06783	0.0596297	-16.7702	0.475329	-8.55791	1.14932e-17	4.31159e-17
hsa-miR-6825-5p	12.4721	2.73263	6.64667	6.64667	0.320219	8.53362	1.41838e-17	5.3058e-17
hsa-miR-3944-5p	7.95912	2.97137	7.84282	7.84282	0.34856	8.5247	1.53207e-17	5.71478e-17
hsa-miR-6503-5p	16.4217	-3.90398	0.0668015	-14.9697	0.458345	-8.51756	1.62955e-17	6.06117e-17
hsa-miR-548j-5p	498.654	-2.13939	0.226976	-4.40574	0.254635	-8.40177	4.39789e-17	1.6312e-16
hsa-miR-193a-5p	458.714	1.67204	3.18664	3.18664	0.200786	8.32745	8.25995e-17	3.05502e-16
hsa-miR-328-3p	566.466	2.25829	4.78423	4.78423	0.271248	8.32554	8.39442e-17	3.09603e-16
hsa-miR-378c	358.866	-1.83902	0.279512	-3.57766	0.221296	-8.31022	9.55239e-17	3.50424e-16
hsa-miR-450b-5p	9.93068	-5.59653	0.0206669	-48.3864	0.673454	-8.31019	9.55458e-17	3.50424e-16
hsa-miR-6812-3p	4.95321	4.7722	27.326	27.326	0.574434	8.30766	9.76086e-17	3.56992e-16
hsa-miR-1249-5p	17.3021	-5.66092	0.0197648	-50.595	0.68182	-8.30266	1.01805e-16	3.71305e-16
hsa-miR-6503-3p	28.7596	-2.94272	0.130063	-7.68861	0.356808	-8.24736	1.61931e-16	5.88961e-16
hsa-miR-3175	8.17444	3.61512	12.2535	12.2535	0.439585	8.22394	1.96922e-16	7.14251e-16
hsa-let-7f-2-3p	9.32737	-5.50277	0.0220547	-45.3418	0.669727	-8.21643	2.09644e-16	7.58299e-16
hsa-miR-320a-3p	86554.7	1.94767	3.8575	3.8575	0.237369	8.20523	2.30146e-16	8.30168e-16
hsa-miR-4655-5p	7.92884	3.95063	15.4618	15.4618	0.48256	8.18682	2.6822e-16	9.64857e-16
hsa-miR-101-5p	17.5006	-5.43737	0.0230774	-43.3324	0.665372	-8.17193	3.03485e-16	1.08873e-15
hsa-miR-582-3p	13.0241	-5.25328	0.0262183	-38.1413	0.643554	-8.16292	3.27014e-16	1.16994e-15
hsa-miR-4772-3p	87.6636	-2.55944	0.169642	-5.89478	0.313885	-8.15406	3.51898e-16	1.25555e-15
hsa-miR-548n	6.73117	-5.28188	0.0257037	-38.9049	0.648606	-8.14343	3.84242e-16	1.36724e-15
hsa-miR-4668-5p	9.99351	2.74623	6.70961	6.70961	0.337417	8.13899	3.98601e-16	1.41449e-15
hsa-miR-4518	6.20883	-5.41119	0.0235002	-42.5529	0.664994	-8.13719	4.04561e-16	1.43177e-15
hsa-miR-6804-3p	3.9479	5.21738	37.2037	37.2037	0.64365	8.10592	5.23486e-16	1.84768e-15
hsa-miR-6516-5p	108.445	-2.35271	0.195778	-5.10783	0.291248	-8.07804	6.58176e-16	2.31685e-15
hsa-miR-374c-3p	6.20307	-5.17005	0.0277753	-36.0032	0.640786	-8.0683	7.12854e-16	2.50261e-15
hsa-miR-4755-3p	6.2095	3.0267	8.14945	8.14945	0.375153	8.06791	7.15144e-16	2.50396e-15
hsa-miR-4728-3p	6.04837	3.93429	15.2876	15.2876	0.487753	8.06615	7.25478e-16	2.53339e-15
hsa-miR-142-5p	388527	-1.97415	0.25452	-3.92896	0.245599	-8.0381	9.12458e-16	3.17787e-15
hsa-miR-6882-3p	6.03007	4.77029	27.2897	27.2897	0.594025	8.03045	9.7119e-16	3.37347e-15
hsa-miR-4660	10.1424	2.52935	5.77313	5.77313	0.316032	8.00347	1.20962e-15	4.19059e-15
hsa-miR-642a-3p	110.059	-2.22865	0.213358	-4.68696	0.278951	-7.98941	1.35584e-15	4.68478e-15
hsa-miR-545-3p	7.50746	-5.68705	0.0194101	-51.5195	0.713082	-7.97531	1.52e-15	5.23821e-15
hsa-miR-376b-5p	6.66341	-5.51441	0.0218775	-45.709	0.692443	-7.9637	1.66968e-15	5.73899e-15
hsa-miR-539-3p	8.17172	-5.81352	0.017781	-56.2397	0.731205	-7.9506	1.85609e-15	6.36304e-15
hsa-miR-491-5p	100.523	1.14734	2.21505	2.21505	0.144389	7.94621	1.92309e-15	6.57558e-15
hsa-miR-6879-3p	4.94415	4.77659	27.4093	27.4093	0.60131	7.94365	1.96321e-15	6.69529e-15
hsa-miR-370-3p	19.182	-3.96923	0.0638475	-15.6623	0.499922	-7.93968	2.02698e-15	6.89488e-15
hsa-miR-4536-3p	5.9051	-5.33035	0.0248544	-40.2343	0.672304	-7.92849	2.21835e-15	7.52634e-15
hsa-miR-4714-3p	24.1216	1.92147	3.7881	3.7881	0.242987	7.9077	2.6218e-15	8.87223e-15
hsa-miR-496	17.9605	-3.81314	0.0711425	-14.0563	0.482276	-7.90656	2.64605e-15	8.93125e-15
hsa-miR-154-5p	428.63	-2.36213	0.194503	-5.1413	0.299305	-7.89205	2.97262e-15	1.00078e-14
hsa-miR-3691-5p	22.5434	2.1634	4.47968	4.47968	0.274466	7.8822	3.21666e-15	1.08017e-14
hsa-miR-150-5p	77287.6	-1.75155	0.296982	-3.36721	0.222226	-7.88187	3.22505e-15	1.08023e-14
hsa-miR-23a-5p	27.5294	-2.16656	0.222741	-4.48952	0.275597	-7.86135	3.80015e-15	1.26962e-14
hsa-miR-548q	61.793	1.97356	3.92737	3.92737	0.251563	7.84519	4.32285e-15	1.44058e-14
hsa-miR-3691-3p	7.43154	3.6661	12.6942	12.6942	0.467819	7.83657	4.63002e-15	1.53904e-14
hsa-miR-376a-5p	9.49283	-5.52979	0.0216455	-46.199	0.706954	-7.82199	5.19932e-15	1.72392e-14
hsa-miR-424-3p	786.796	1.32985	2.51376	2.51376	0.170164	7.81508	5.49284e-15	1.81665e-14
hsa-let-7b-5p	316927	1.20404	2.30383	2.30383	0.154174	7.80961	5.7363e-15	1.8924e-14
hsa-miR-4446-3p	122.344	-2.74771	0.148887	-6.71651	0.352114	-7.80347	6.02258e-15	1.98187e-14
hsa-miR-4781-5p	18.8453	1.78108	3.43684	3.43684	0.228397	7.79817	6.28104e-15	2.06175e-14
hsa-miR-5003-3p	2.66485	5.28705	39.0446	39.0446	0.680642	7.76774	7.98958e-15	2.61604e-14
hsa-miR-6754-3p	5.8878	4.72048	26.3637	26.3637	0.607733	7.76736	8.01372e-15	2.61742e-14
hsa-miR-449a	16.6621	-2.67618	0.156455	-6.39162	0.345438	-7.74723	9.39223e-15	3.06005e-14
hsa-miR-6855-5p	10.8219	2.36813	5.16271	5.16271	0.305983	7.7394	9.98857e-15	3.24629e-14
hsa-miR-376c-5p	6.89151	-5.31398	0.0251381	-39.7802	0.689045	-7.71209	1.23777e-14	4.01283e-14
hsa-miR-500b-5p	106.007	1.6877	3.22144	3.22144	0.219458	7.69034	1.46741e-14	4.7456e-14
hsa-miR-4536-5p	4.89333	-5.0671	0.0298299	-33.5234	0.66392	-7.63208	2.30992e-14	7.45189e-14
hsa-miR-6884-3p	3.48641	4.84407	28.7216	28.7216	0.63753	7.59817	3.00338e-14	9.66529e-14
hsa-miR-6718-5p	22.129	-2.41225	0.187863	-5.32303	0.319567	-7.5485	4.40316e-14	1.41353e-13
hsa-miR-4511	13.7197	2.27399	4.83658	4.83658	0.301626	7.53909	4.73274e-14	1.51563e-13
hsa-miR-1304-5p	85.4923	1.55819	2.94483	2.94483	0.207223	7.51938	5.50367e-14	1.75823e-13
hsa-miR-425-5p	30662	1.84083	3.58217	3.58217	0.244834	7.51869	5.53279e-14	1.76324e-13
hsa-miR-933	7.97721	2.60179	6.07039	6.07039	0.346787	7.50256	6.25842e-14	1.98966e-13
hsa-miR-1537-5p	6.4255	-5.46825	0.0225888	-44.2698	0.730208	-7.48862	6.96027e-14	2.20745e-13
hsa-miR-301b-3p	12.7364	-4.80274	0.0358287	-27.9106	0.644472	-7.4522	9.1794e-14	2.90423e-13
hsa-miR-3194-5p	10.5682	-3.77255	0.0731728	-13.6663	0.508398	-7.42047	1.16705e-13	3.68264e-13
hsa-miR-4523	7.68964	-5.22868	0.0266693	-37.4963	0.704656	-7.42018	1.16958e-13	3.68264e-13
hsa-miR-4772-5p	5.97979	-5.35432	0.0244449	-40.9083	0.724846	-7.38684	1.5036e-13	4.72303e-13
hsa-miR-6849-3p	2.30904	5.06696	33.5202	33.5202	0.686266	7.38338	1.54326e-13	4.83605e-13
hsa-miR-1185-2-3p	24.1112	-2.97491	0.127193	-7.86206	0.404089	-7.36201	1.81161e-13	5.66343e-13
hsa-miR-363-3p	823.368	1.92939	3.80894	3.80894	0.263064	7.33431	2.22864e-13	6.9506e-13
hsa-miR-1538	8.51268	2.93876	7.66751	7.66751	0.401118	7.32642	2.36378e-13	7.3546e-13
hsa-miR-3122	3.3009	5.00876	32.195	32.195	0.686211	7.29915	2.89583e-13	8.98871e-13
hsa-miR-5187-5p	66.5794	-1.57658	0.335276	-2.98261	0.217101	-7.26194	3.81565e-13	1.18159e-12
hsa-miR-4645-3p	5.03376	-4.60877	0.0409848	-24.3993	0.635264	-7.25488	4.02015e-13	1.24199e-12
hsa-miR-26a-1-3p	63.293	-1.86466	0.274588	-3.64181	0.258822	-7.20441	5.82945e-13	1.79673e-12
hsa-miR-6877-5p	57.2349	1.74111	3.34292	3.34292	0.242801	7.17092	7.44979e-13	2.29077e-12
hsa-miR-708-3p	5.46294	-4.97003	0.031906	-31.3421	0.6938	-7.16349	7.86489e-13	2.41276e-12
hsa-miR-584-5p	112.266	-1.75904	0.295444	-3.38473	0.245789	-7.1567	8.26394e-13	2.52927e-12
hsa-miR-4667-5p	11.5592	2.32798	5.021	5.021	0.325412	7.15392	8.43335e-13	2.57511e-12
hsa-miR-513b-5p	12.4316	-5.42938	0.0232057	-43.0929	0.762864	-7.1171	1.10222e-12	3.35781e-12
hsa-miR-1289	3.82842	3.96715	15.6398	15.6398	0.557793	7.11222	1.14192e-12	3.4707e-12
hsa-miR-513a-5p	20.2885	-4.41301	0.0469409	-21.3034	0.622496	-7.08922	1.34869e-12	4.08968e-12
hsa-miR-4479	7.79555	2.69485	6.47485	6.47485	0.380239	7.08725	1.36805e-12	4.13884e-12
hsa-let-7f-1-3p	50.3005	-2.28081	0.205782	-4.85952	0.322799	-7.06575	1.59756e-12	4.82207e-12
hsa-miR-210-5p	6.63068	3.89026	14.8281	14.8281	0.551035	7.05991	1.66609e-12	5.01736e-12
hsa-miR-219a-1-3p	18.0782	1.50721	2.8426	2.8426	0.213869	7.04736	1.82343e-12	5.47864e-12
hsa-miR-454-3p	1313.97	-1.66895	0.314481	-3.17984	0.237212	-7.0357	1.98268e-12	5.94352e-12
hsa-miR-1912-3p	10.7342	-3.8333	0.0701555	-14.2541	0.546137	-7.01894	2.23563e-12	6.68258e-12
hsa-miR-708-5p	102.189	-3.90565	0.066724	-14.9871	0.556463	-7.0187	2.2394e-12	6.68258e-12
hsa-miR-6509-3p	4.18219	3.91902	15.1267	15.1267	0.559184	7.00846	2.4095e-12	7.17386e-12
hsa-miR-301a-5p	5.694	-5.04493	0.0302917	-33.0124	0.720995	-6.99718	2.61165e-12	7.75812e-12
hsa-miR-6748-3p	2.28856	4.63573	24.8596	24.8596	0.663561	6.98614	2.82545e-12	8.37429e-12
hsa-miR-147b-3p	15.0602	-2.53712	0.172286	-5.80431	0.363246	-6.9846	2.85678e-12	8.4481e-12
hsa-miR-6797-3p	5.3881	2.8482	7.20102	7.20102	0.408077	6.97957	2.96091e-12	8.73634e-12
hsa-miR-513c-5p	21.9808	-3.68316	0.0778502	-12.8452	0.528646	-6.96714	3.23439e-12	9.52186e-12
hsa-miR-24-2-5p	8.60422	-4.61814	0.0407194	-24.5583	0.663185	-6.96358	3.31722e-12	9.74388e-12
hsa-miR-4644	8.45976	2.02732	4.07646	4.07646	0.291542	6.95377	3.55641e-12	1.04231e-11
hsa-miR-548e-5p	17.8122	-2.85276	0.138431	-7.22382	0.410314	-6.95263	3.58546e-12	1.04849e-11
hsa-miR-5091	7.57934	-4.69617	0.0385754	-25.9232	0.67975	-6.90867	4.89202e-12	1.42738e-11
hsa-miR-4749-3p	2.51493	4.97439	31.437	31.437	0.720428	6.90477	5.02838e-12	1.46392e-11
hsa-miR-6885-3p	4.18523	3.76657	13.6098	13.6098	0.546931	6.88674	5.70869e-12	1.6583e-11
hsa-miR-769-3p	41.0231	-1.17352	0.443337	-2.25562	0.170525	-6.88181	5.90954e-12	1.71285e-11
hsa-miR-665	3.75546	-4.6968	0.0385586	-25.9346	0.6861	-6.84566	7.61242e-12	2.20157e-11
hsa-miR-494-3p	167.885	-2.18396	0.220072	-4.54398	0.319885	-6.8273	8.65254e-12	2.49688e-11
hsa-miR-3065-3p	7.72079	-4.26265	0.0520972	-19.1949	0.624491	-6.8258	8.74391e-12	2.51771e-11
hsa-miR-7977	384.697	-1.50817	0.351557	-2.84449	0.221237	-6.81697	9.29782e-12	2.67134e-11
hsa-miR-6883-3p	3.20484	4.26234	19.1907	19.1907	0.629764	6.76815	1.30441e-11	3.73948e-11
hsa-miR-6786-3p	4.80342	2.92322	7.58535	7.58535	0.433554	6.74245	1.55741e-11	4.45509e-11
hsa-miR-4747-5p	6.07367	2.6625	6.33128	6.33128	0.395535	6.73138	1.68065e-11	4.79715e-11
hsa-miR-181a-5p	11134.3	-1.94545	0.259633	-3.85159	0.290059	-6.7071	1.98524e-11	5.65427e-11
hsa-miR-2116-5p	10.1806	-3.57045	0.0841756	-11.8799	0.532537	-6.70461	2.01946e-11	5.73928e-11
hsa-miR-6777-3p	1.83705	4.92179	30.3114	30.3114	0.734567	6.70026	2.08045e-11	5.89984e-11
hsa-miR-4484	9.99611	-3.55179	0.0852715	-11.7272	0.531029	-6.68851	2.25452e-11	6.37972e-11
hsa-miR-362-3p	4.23278	-4.60557	0.0410757	-24.3453	0.68954	-6.67919	2.4027e-11	6.78439e-11
hsa-miR-642b-3p	12.4985	-2.60472	0.1644	-6.08273	0.390329	-6.67313	2.50406e-11	7.05543e-11
hsa-miR-6750-3p	1.7867	4.68351	25.6966	25.6966	0.705083	6.64249	3.08421e-11	8.67146e-11
hsa-miR-33b-5p	4.23225	-4.6005	0.0412202	-24.26	0.692998	-6.63855	3.16779e-11	8.8874e-11
hsa-miR-19b-1-5p	8.67785	-4.20027	0.0543993	-18.3826	0.633801	-6.62711	3.42322e-11	9.58356e-11
hsa-miR-4433a-5p	6.85975	3.33574	10.0962	10.0962	0.503686	6.62266	3.52791e-11	9.85564e-11
hsa-miR-433-5p	11.2771	-3.55306	0.0851964	-11.7376	0.537354	-6.61214	3.78797e-11	1.05597e-10
hsa-miR-153-5p	4.91299	-5.07224	0.0297237	-33.6432	0.767409	-6.60957	3.85427e-11	1.07217e-10
hsa-miR-6726-3p	5.59076	3.71644	13.145	13.145	0.564863	6.57937	4.72459e-11	1.3115e-10
hsa-miR-22-5p	356.916	-1.16808	0.445013	-2.24712	0.178414	-6.54702	5.86983e-11	1.62597e-10
hsa-miR-3677-5p	4.43347	-4.43033	0.0463808	-21.5606	0.677911	-6.53527	6.34959e-11	1.75516e-10
hsa-miR-6842-3p	10.043	2.39938	5.27577	5.27577	0.36722	6.5339	6.40773e-11	1.76751e-10
hsa-miR-370-5p	14.14	-3.09878	0.116728	-8.56692	0.474331	-6.53294	6.44903e-11	1.77517e-10
hsa-miR-655-3p	4.10038	-4.54787	0.0427518	-23.3909	0.697226	-6.52281	6.90035e-11	1.89543e-10
hsa-miR-1262	18.7646	-1.96757	0.255684	-3.91108	0.302932	-6.49507	8.29955e-11	2.27027e-10
hsa-miR-380-5p	3.89036	-4.74833	0.0372059	-26.8775	0.731041	-6.49529	8.28732e-11	2.27027e-10
hsa-miR-505-3p	436.376	-1.44009	0.368544	-2.71338	0.222163	-6.48212	9.044e-11	2.46877e-10
hsa-miR-342-3p	56794.3	-0.840768	0.558346	-1.791	0.129977	-6.46856	9.8939e-11	2.69517e-10
hsa-miR-4763-5p	1.67821	4.79992	27.8561	27.8561	0.744817	6.44443	1.16034e-10	3.1543e-10
hsa-miR-483-5p	3.27463	4.16669	17.9597	17.9597	0.64969	6.41335	1.42361e-10	3.86198e-10
hsa-miR-6768-5p	1.6827	4.41335	21.3083	21.3083	0.688572	6.40941	1.4608e-10	3.9547e-10
hsa-miR-1539	1.98475	4.40256	21.1497	21.1497	0.688032	6.39878	1.56628e-10	4.23153e-10
hsa-miR-548k	60.1211	-2.25227	0.209894	-4.76432	0.352971	-6.38089	1.7606e-10	4.74675e-10
hsa-miR-210-3p	4636.02	1.89663	3.72342	3.72342	0.297383	6.37772	1.79742e-10	4.8361e-10
hsa-miR-450a-1-3p	7.84687	-2.91603	0.132492	-7.54765	0.457752	-6.37032	1.8863e-10	5.06486e-10
hsa-miR-320b	3171.96	1.4499	2.73189	2.73189	0.227892	6.3622	1.98879e-10	5.32913e-10
hsa-miR-514a-3p	4.35928	-4.90704	0.0333298	-30.0032	0.772374	-6.3532	2.10884e-10	5.63932e-10
hsa-miR-7846-3p	15.3727	-2.77359	0.14624	-6.83806	0.438521	-6.32487	2.53441e-10	6.76358e-10
hsa-miR-7705	7.331	-3.23287	0.106368	-9.40134	0.511892	-6.31552	2.69259e-10	7.17113e-10
hsa-miR-6125	6.49551	-4.46261	0.0453544	-22.0486	0.708927	-6.29488	3.0763e-10	8.17647e-10
hsa-miR-34c-5p	5.61578	-4.24359	0.0527901	-18.943	0.674986	-6.28693	3.23797e-10	8.5888e-10
hsa-miR-487a-3p	3.76944	-4.43361	0.0462755	-21.6097	0.706174	-6.27835	3.42176e-10	9.05799e-10
hsa-miR-6873-5p	6.13198	1.99035	3.97333	3.97333	0.317237	6.274	3.51881e-10	9.29617e-10
hsa-miR-10392-5p	8.2666	-3.39918	0.0947862	-10.5501	0.542267	-6.26846	3.64637e-10	9.61381e-10
hsa-miR-651-3p	2.88809	-4.32057	0.0500473	-19.9811	0.689405	-6.26709	3.67855e-10	9.67924e-10
hsa-miR-23c	5.95326	-3.8473	0.0694782	-14.393	0.61486	-6.25719	3.91974e-10	1.02932e-09
hsa-miR-664b-3p	142.123	2.03567	4.10013	4.10013	0.325856	6.24716	4.17989e-10	1.09545e-09
hsa-miR-1227-3p	2.45552	4.08676	16.9917	16.9917	0.659209	6.19948	5.66493e-10	1.48168e-09
hsa-miR-6840-5p	2.4274	4.91986	30.2709	30.2709	0.794508	6.19233	5.92797e-10	1.5474e-09
hsa-miR-6842-5p	44.6232	1.02967	2.04155	2.04155	0.166528	6.18316	6.28323e-10	1.63688e-09
hsa-miR-7109-3p	4.40563	2.85477	7.23389	7.23389	0.461869	6.18092	6.37308e-10	1.657e-09
hsa-miR-758-3p	5.45905	-4.45403	0.0456249	-21.9178	0.725067	-6.14293	8.10138e-10	2.1022e-09
hsa-miR-3192-3p	1.59392	4.51213	22.8185	22.8185	0.735311	6.13636	8.44345e-10	2.18664e-09
hsa-miR-548b-3p	2.63729	-4.15209	0.0562466	-17.7788	0.678418	-6.12025	9.3427e-10	2.41476e-09
hsa-miR-508-3p	9.81315	-4.22238	0.0535717	-18.6666	0.690616	-6.11394	9.72023e-10	2.5074e-09
hsa-miR-4701-3p	8.64089	-2.99358	0.125557	-7.96449	0.489947	-6.11002	9.962e-10	2.56473e-09
hsa-miR-106b-5p	2730.36	-1.55939	0.339295	-2.94729	0.256637	-6.07624	1.23035e-09	3.16135e-09
hsa-miR-6514-3p	1.85716	4.12093	17.3989	17.3989	0.678863	6.07034	1.2764e-09	3.27326e-09
hsa-miR-223-3p	95005.9	-1.60946	0.327722	-3.05137	0.265679	-6.0579	1.37911e-09	3.52976e-09
hsa-miR-6739-5p	3.18935	3.28171	9.72509	9.72509	0.542969	6.04402	1.50324e-09	3.83999e-09
hsa-miR-6817-3p	2.1928	4.97293	31.4051	31.4051	0.825392	6.02493	1.69187e-09	4.31345e-09
hsa-miR-16-5p	2.18987e+06	1.15396	2.22524	2.22524	0.191579	6.02343	1.70755e-09	4.34499e-09
hsa-miR-4676-5p	9.2255	1.73735	3.33423	3.33423	0.289868	5.9936	2.05251e-09	5.21267e-09
hsa-miR-455-3p	4.35898	-4.13616	0.0568713	-17.5836	0.694494	-5.95564	2.59059e-09	6.5665e-09
hsa-miR-6885-5p	3.53063	3.90541	14.9846	14.9846	0.658066	5.93467	2.94432e-09	7.44872e-09
hsa-miR-4707-3p	9.85584	3.81009	14.0266	14.0266	0.642224	5.93265	2.98083e-09	7.52659e-09
hsa-miR-377-3p	3.79155	-4.69868	0.0385086	-25.9682	0.792946	-5.9256	3.11168e-09	7.84191e-09
hsa-miR-3174	14.5075	-1.90046	0.267858	-3.73332	0.321101	-5.91857	3.24756e-09	8.16868e-09
hsa-miR-411-3p	8.12952	-3.67034	0.0785449	-12.7316	0.620176	-5.91822	3.25437e-09	8.17015e-09
hsa-miR-4434	3.57583	-4.61096	0.0409226	-24.4364	0.779729	-5.91354	3.34832e-09	8.38996e-09
hsa-miR-744-3p	8.39618	-2.92872	0.131331	-7.61432	0.497522	-5.8866	3.94218e-09	9.8592e-09
hsa-miR-3661	7.26045	1.98916	3.97005	3.97005	0.338327	5.8794	4.11766e-09	1.02785e-08
hsa-miR-184	4.23976	3.15189	8.88821	8.88821	0.536341	5.87666	4.18624e-09	1.04298e-08
hsa-miR-485-5p	31.0327	-2.22819	0.213426	-4.68546	0.380112	-5.86193	4.57508e-09	1.1377e-08
hsa-miR-412-5p	5.54169	-4.99648	0.0313263	-31.9221	0.853918	-5.85125	4.87902e-09	1.21099e-08
hsa-miR-4695-3p	2.5156	4.54559	23.3538	23.3538	0.777831	5.84393	5.09835e-09	1.26304e-08
hsa-miR-4754	3.74139	3.07318	8.41625	8.41625	0.526885	5.83273	5.45267e-09	1.34828e-08
hsa-miR-7845-5p	8.77559	-2.72589	0.151156	-6.6157	0.468137	-5.82285	5.78525e-09	1.42783e-08
hsa-miR-4762-5p	22.1467	1.21194	2.31649	2.31649	0.20859	5.81016	6.24123e-09	1.53747e-08
hsa-miR-1185-5p	2.66785	-4.21103	0.0539951	-18.5202	0.727583	-5.78769	7.13596e-09	1.75459e-08
hsa-miR-132-5p	22.8472	-2.15165	0.225055	-4.44335	0.3735	-5.76077	8.37291e-09	2.05488e-08
hsa-miR-3165	7.72734	2.11419	4.32947	4.32947	0.367382	5.75475	8.67726e-09	2.1256e-08
hsa-miR-877-3p	4.9123	2.65764	6.31001	6.31001	0.462859	5.74179	9.36793e-09	2.29052e-08
hsa-miR-3613-3p	71.9771	1.77201	3.41529	3.41529	0.309618	5.7232	1.04533e-08	2.55116e-08
hsa-miR-1908-5p	182.194	2.05314	4.15008	4.15008	0.358886	5.72086	1.05987e-08	2.58185e-08
hsa-miR-2355-5p	2.75899	-4.26754	0.051921	-19.26	0.74632	-5.71811	1.07719e-08	2.61916e-08
hsa-miR-1273c	4.23136	2.54178	5.82305	5.82305	0.444542	5.71775	1.07947e-08	2.61985e-08
hsa-miR-128-1-5p	11.7478	-1.61696	0.326021	-3.06729	0.282886	-5.71596	1.09086e-08	2.64262e-08
hsa-miR-188-5p	19.6129	-2.01765	0.24696	-4.04924	0.353466	-5.70819	1.14183e-08	2.76099e-08
hsa-miR-337-3p	19.0314	-2.3366	0.197976	-5.05112	0.411066	-5.68425	1.31392e-08	3.17127e-08
hsa-miR-6505-5p	12.2845	1.93332	3.81933	3.81933	0.340708	5.67442	1.39156e-08	3.35251e-08
hsa-miR-146b-3p	14.2886	-2.4536	0.182554	-5.47782	0.432788	-5.6693	1.43383e-08	3.44803e-08
hsa-miR-200a-5p	5.72247	-3.36439	0.0970997	-10.2987	0.594343	-5.66069	1.50765e-08	3.61892e-08
hsa-miR-6798-3p	2.01092	3.99092	15.8996	15.8996	0.706653	5.64763	1.62673e-08	3.89762e-08
hsa-miR-6729-3p	1.11727	4.22269	18.6705	18.6705	0.751094	5.62205	1.88702e-08	4.51304e-08
hsa-miR-340-3p	112.101	-1.56868	0.337118	-2.96632	0.27973	-5.60783	2.04881e-08	4.88219e-08
hsa-miR-548ab	2.38627	-4.04588	0.0605439	-16.5169	0.721467	-5.60785	2.04859e-08	4.88219e-08
hsa-miR-490-3p	2.45456	-4.07841	0.059194	-16.8936	0.72736	-5.60714	2.05701e-08	4.89285e-08
hsa-miR-4687-5p	7.81976	1.8027	3.48873	3.48873	0.321558	5.60616	2.06869e-08	4.91174e-08
hsa-miR-212-3p	4.01519	-3.7283	0.0754519	-13.2535	0.665841	-5.59938	2.15121e-08	5.09845e-08
hsa-miR-4804-5p	83.099	1.24908	2.3769	2.3769	0.223279	5.59425	2.21582e-08	5.24212e-08
hsa-miR-206	3.08889	-4.14736	0.0564312	-17.7207	0.742913	-5.58257	2.36992e-08	5.5966e-08
hsa-miR-99a-3p	6.32584	-3.17467	0.110746	-9.02965	0.56962	-5.57332	2.49936e-08	5.89167e-08
hsa-miR-579-5p	76.3277	1.07825	2.11147	2.11147	0.193646	5.56814	2.57473e-08	6.05847e-08
hsa-miR-11401	16.1406	3.21385	9.27824	9.27824	0.577742	5.56278	2.65508e-08	6.23635e-08
hsa-miR-1297	2.54816	-3.8682	0.0684786	-14.6031	0.698804	-5.53546	3.10406e-08	7.27792e-08
hsa-miR-548aq-5p	2.44807	-3.81859	0.0708744	-14.1095	0.691256	-5.52413	3.31117e-08	7.74968e-08
hsa-miR-6852-5p	57.2617	-1.11774	0.460816	-2.17006	0.202728	-5.51348	3.51814e-08	8.21943e-08
hsa-miR-196a-5p	141.429	-3.95587	0.0644412	-15.518	0.717627	-5.51243	3.53903e-08	8.25355e-08
hsa-miR-345-5p	1188.38	0.893113	1.85718	1.85718	0.162231	5.5052	3.68757e-08	8.5847e-08
hsa-miR-6855-3p	2.97028	3.14378	8.83834	8.83834	0.571472	5.50119	3.77247e-08	8.76682e-08
hsa-miR-4489	6.31515	1.80223	3.48759	3.48759	0.32775	5.49879	3.82404e-08	8.87095e-08
hsa-miR-3162-3p	2.93026	4.39695	21.0676	21.0676	0.801296	5.4873	4.08124e-08	9.4509e-08
hsa-miR-4802-5p	2.52516	-4.12409	0.057349	-17.4371	0.752648	-5.47944	4.26674e-08	9.86309e-08
hsa-miR-6731-5p	19.0958	-1.8403	0.279264	-3.58084	0.336735	-5.46512	4.62581e-08	1.06743e-07
hsa-miR-539-5p	2.85113	-4.28732	0.051214	-19.5259	0.784864	-5.4625	4.69476e-08	1.08144e-07
hsa-miR-106a-3p	5.64804	-3.99943	0.0625246	-15.9937	0.733216	-5.45464	4.90712e-08	1.12838e-07
hsa-miR-130a-5p	10.3207	-2.26743	0.2077	-4.81465	0.415851	-5.45251	4.96647e-08	1.14003e-07
hsa-miR-5696	3.31678	-3.72413	0.0756704	-13.2152	0.684171	-5.44327	5.23123e-08	1.19871e-07
hsa-miR-17-5p	3860.8	-1.38799	0.382096	-2.61715	0.256393	-5.41355	6.17859e-08	1.41333e-07
hsa-miR-6780b-3p	2.17141	3.69848	12.9823	12.9823	0.684832	5.40056	6.64341e-08	1.51701e-07
hsa-miR-10399-3p	113.489	1.85412	3.61531	3.61531	0.346451	5.35176	8.71024e-08	1.98462e-07
hsa-miR-141-5p	3.48026	-3.5126	0.0876196	-11.413	0.656374	-5.35153	8.72142e-08	1.98462e-07
hsa-miR-146a-3p	5.70592	-4.529	0.0433148	-23.0868	0.846557	-5.3499	8.80025e-08	1.99901e-07
hsa-miR-4773	6.09644	2.70377	6.51501	6.51501	0.505415	5.3496	8.81512e-08	1.99901e-07
hsa-miR-874-5p	13.4228	-1.58347	0.333679	-2.99689	0.296687	-5.33717	9.44101e-08	2.13725e-07
hsa-miR-3196	11.8679	2.38338	5.21759	5.21759	0.447471	5.32634	1.00211e-07	2.26466e-07
hsa-miR-4797-3p	1.73697	3.59795	12.1086	12.1086	0.678721	5.30108	1.15118e-07	2.59708e-07
hsa-miR-1275	979.362	-1.00594	0.497945	-2.00825	0.190073	-5.29239	1.2073e-07	2.719e-07
hsa-miR-3136-5p	50.4104	-1.45719	0.364201	-2.74573	0.276109	-5.2776	1.30889e-07	2.94276e-07
hsa-miR-491-3p	7.99548	-1.97555	0.254272	-3.93279	0.374861	-5.2701	1.3635e-07	3.0603e-07
hsa-miR-1284	11.4031	1.44226	2.71747	2.71747	0.273907	5.26553	1.39785e-07	3.13204e-07
hsa-miR-6762-3p	1.39505	3.86402	14.5608	14.5608	0.734933	5.25765	1.45908e-07	3.26367e-07
hsa-miR-5581-3p	7.46677	1.91069	3.7599	3.7599	0.36352	5.25609	1.47153e-07	3.28591e-07
hsa-miR-148a-3p	101.207	-1.88806	0.27017	-3.70137	0.360118	-5.24289	1.58081e-07	3.52395e-07
hsa-miR-765	5.81895	-2.2492	0.210341	-4.75419	0.429757	-5.23366	1.6619e-07	3.69842e-07
hsa-miR-363-5p	42.0211	1.22975	2.34527	2.34527	0.235646	5.21864	1.80239e-07	4.00428e-07
hsa-miR-6807-5p	6.41358	2.07704	4.21939	4.21939	0.398714	5.20933	1.89519e-07	4.20335e-07
hsa-miR-7-5p	3279.61	-1.47738	0.359141	-2.78442	0.283788	-5.20592	1.93035e-07	4.27411e-07
hsa-miR-548i	3.77887	-3.91995	0.066066	-15.1364	0.754829	-5.19316	2.06754e-07	4.57018e-07
hsa-miR-4804-3p	2.0616	3.6173	12.272	12.272	0.696735	5.19179	2.08283e-07	4.59622e-07
hsa-miR-5188	1.53113	3.64821	12.5378	12.5378	0.702862	5.1905	2.09726e-07	4.6203e-07
hsa-miR-200c-3p	1148.51	-1.29987	0.406162	-2.46207	0.250639	-5.18624	2.14587e-07	4.71947e-07
hsa-miR-135b-5p	2.9903	-4.32926	0.0497465	-20.1019	0.83748	-5.16939	2.34862e-07	5.15674e-07
hsa-miR-6881-5p	1.85615	3.70807	13.0689	13.0689	0.717402	5.16874	2.35671e-07	5.16589e-07
hsa-miR-4519	2.53395	-4.12412	0.0573476	-17.4375	0.800528	-5.15176	2.58059e-07	5.6472e-07
hsa-miR-3133	1.92343	3.3112	9.9259	9.9259	0.643157	5.14835	2.62791e-07	5.74117e-07
hsa-miR-1287-5p	229.166	-0.920312	0.528395	-1.89253	0.179071	-5.13937	2.75655e-07	6.01221e-07
hsa-miR-6862-5p	2.98675	2.71184	6.55158	6.55158	0.528393	5.13224	2.86308e-07	6.23421e-07
hsa-miR-548ac	1.87137	3.48383	11.1876	11.1876	0.681011	5.11567	3.1263e-07	6.79609e-07
hsa-miR-149-5p	39.4805	1.38978	2.62039	2.62039	0.271751	5.11419	3.15096e-07	6.83836e-07
hsa-miR-3610	1.91728	-3.70256	0.0768103	-13.0191	0.724859	-5.10797	3.2564e-07	7.05553e-07
hsa-miR-4659b-3p	58.1128	1.50439	2.83704	2.83704	0.295545	5.09021	3.57659e-07	7.73651e-07
hsa-miR-1236-5p	2.06033	3.2402	9.44927	9.44927	0.638875	5.07173	3.94217e-07	8.51327e-07
hsa-let-7d-3p	2032.23	1.04505	2.06343	2.06343	0.206098	5.07063	3.96504e-07	8.54859e-07
hsa-miR-4753-3p	6.81109	1.83419	3.56571	3.56571	0.362293	5.06272	4.13316e-07	8.89645e-07
hsa-miR-5001-3p	10.8229	1.86838	3.65123	3.65123	0.371146	5.03409	4.80129e-07	1.03177e-06
hsa-miR-139-5p	5933.1	-1.56714	0.337476	-2.96317	0.311981	-5.0232	5.08166e-07	1.09023e-06
hsa-miR-6892-5p	4.43466	-2.80291	0.143298	-6.97845	0.558158	-5.0217	5.12154e-07	1.097e-06
hsa-miR-514a-5p	2.85258	-4.29901	0.0508008	-19.6847	0.858418	-5.00806	5.49822e-07	1.17576e-06
hsa-miR-6894-3p	1.62927	3.87797	14.7023	14.7023	0.774523	5.00692	5.53077e-07	1.1808e-06
hsa-miR-4710	3.37967	-3.46809	0.0903654	-11.0662	0.692939	-5.00489	5.5893e-07	1.19136e-06
hsa-miR-454-5p	17.272	1.46832	2.767	2.767	0.293898	4.99603	5.85238e-07	1.24541e-06
hsa-miR-1909-5p	6.75563	1.62475	3.08388	3.08388	0.325675	4.98887	6.07347e-07	1.29037e-06
hsa-miR-1291	5.17162	-3.22618	0.106862	-9.35789	0.649361	-4.96824	6.75634e-07	1.43313e-06
hsa-miR-379-3p	4.77448	-3.23016	0.106568	-9.38372	0.650365	-4.96669	6.81057e-07	1.4423e-06
hsa-miR-873-3p	2.29889	-3.72034	0.0758691	-13.1806	0.74945	-4.9641	6.90206e-07	1.45932e-06
hsa-miR-548e-3p	2.36873	-3.46392	0.0906268	-11.0343	0.698536	-4.95883	7.09208e-07	1.49709e-06
hsa-miR-296-3p	14.9858	-1.64538	0.319662	-3.1283	0.331989	-4.95612	7.1915e-07	1.51564e-06
hsa-miR-1273h-3p	30.6928	-0.993531	0.502247	-1.99105	0.201073	-4.94115	7.76632e-07	1.63416e-06
hsa-miR-16-1-3p	7.3292	-3.08872	0.117544	-8.50743	0.62891	-4.91123	9.05049e-07	1.90133e-06
hsa-miR-423-3p	1946.74	1.31874	2.49449	2.49449	0.268887	4.90446	9.36861e-07	1.96501e-06
hsa-miR-1298-5p	1.97762	-3.75997	0.0738134	-13.5477	0.772305	-4.86851	1.12444e-06	2.35469e-06
hsa-miR-203a-3p	4.9305	-3.5755	0.0838815	-11.9216	0.73639	-4.85545	1.20116e-06	2.51133e-06
hsa-miR-34b-5p	1.643	-3.49929	0.0884316	-11.3082	0.721049	-4.85306	1.21571e-06	2.53772e-06
hsa-miR-380-3p	1.5783	-3.43317	0.0925793	-10.8016	0.712244	-4.82021	1.43405e-06	2.98874e-06
hsa-miR-135a-3p	3.75566	-3.63394	0.0805519	-12.4143	0.754379	-4.81712	1.45642e-06	3.03056e-06
hsa-miR-4765	1.72128	-3.57211	0.0840788	-11.8936	0.743575	-4.80397	1.55549e-06	3.23158e-06
hsa-miR-299-5p	61.1797	-1.71525	0.30455	-3.28353	0.357478	-4.7982	1.60097e-06	3.32082e-06
hsa-miR-6861-3p	1.56613	4.05853	16.6625	16.6625	0.847278	4.79008	1.66713e-06	3.45259e-06
hsa-miR-375-3p	7.14928	2.45455	5.48143	5.48143	0.512909	4.78555	1.70519e-06	3.52584e-06
hsa-miR-7852-3p	1.86975	-3.69578	0.0771721	-12.9581	0.773272	-4.7794	1.75816e-06	3.62965e-06
hsa-miR-580-3p	3.51602	-3.31849	0.100239	-9.97618	0.695503	-4.77135	1.82999e-06	3.77203e-06
hsa-miR-6825-3p	0.99797	4.04355	16.4904	16.4904	0.849027	4.76257	1.91138e-06	3.93362e-06
hsa-miR-190a-5p	30.8331	-1.69761	0.308296	-3.24364	0.356737	-4.75873	1.94813e-06	4.00296e-06
hsa-miR-3684	2.94446	-3.26383	0.104109	-9.60532	0.687023	-4.75069	2.02726e-06	4.15905e-06
hsa-miR-1292-3p	2.25043	2.93096	7.62618	7.62618	0.61824	4.74081	2.12861e-06	4.36017e-06
hsa-miR-4442	2.64903	-3.3781	0.0961814	-10.397	0.714497	-4.72794	2.26812e-06	4.6387e-06
hsa-miR-7110-3p	5.51018	2.08305	4.23701	4.23701	0.441608	4.71696	2.39393e-06	4.88839e-06
hsa-miR-6774-3p	10.7266	-1.44167	0.368142	-2.71634	0.306108	-4.70966	2.48134e-06	5.059e-06
hsa-miR-204-5p	4.76996	-3.75603	0.0740154	-13.5107	0.800409	-4.69264	2.69705e-06	5.49027e-06
hsa-miR-4458	2.586	-3.61902	0.081389	-12.2867	0.771594	-4.69032	2.72775e-06	5.54418e-06
hsa-miR-4725-3p	2.27383	3.00229	8.01272	8.01272	0.64364	4.66455	3.09286e-06	6.27655e-06
hsa-miR-3605-5p	87.8407	0.902988	1.86993	1.86993	0.19394	4.65602	3.22379e-06	6.53216e-06
hsa-miR-4680-3p	1.45428	-3.33441	0.0991384	-10.0869	0.717503	-4.64724	3.36399e-06	6.80574e-06
hsa-miR-362-5p	1180.18	0.996782	1.99554	1.99554	0.214921	4.63791	3.51952e-06	7.10942e-06
hsa-miR-331-3p	434.484	1.33633	2.52507	2.52507	0.288769	4.62766	3.69823e-06	7.45895e-06
hsa-miR-6727-3p	1.03585	3.67158	12.7425	12.7425	0.794283	4.62251	3.79129e-06	7.63491e-06
hsa-miR-6800-5p	0.974897	3.58444	11.9957	11.9957	0.778357	4.60514	4.12184e-06	8.28786e-06
hsa-miR-34a-3p	2.08997	-3.57808	0.0837318	-11.9429	0.777629	-4.60127	4.19925e-06	8.43061e-06
hsa-miR-589-5p	550.077	0.758348	1.69155	1.69155	0.165129	4.59245	4.38074e-06	8.78154e-06
hsa-miR-6866-5p	15.0801	1.19529	2.28991	2.28991	0.261867	4.5645	5.00697e-06	1.00216e-05
hsa-miR-4425	1.53024	-3.38066	0.0960106	-10.4155	0.741599	-4.55861	5.14927e-06	1.02907e-05
hsa-miR-323a-3p	261.96	-1.4667	0.361809	-2.76389	0.322915	-4.54205	5.57086e-06	1.11163e-05
hsa-miR-3657	1.52214	-3.38465	0.0957459	-10.4443	0.749638	-4.51504	6.33047e-06	1.26129e-05
hsa-miR-3913-5p	22.9875	1.07598	2.10816	2.10816	0.238744	4.50686	6.57939e-06	1.3089e-05
hsa-miR-656-3p	1.43256	-3.28679	0.102466	-9.75935	0.729874	-4.50323	6.69297e-06	1.32948e-05
hsa-miR-4662a-5p	5.25589	-2.62934	0.161618	-6.18744	0.584853	-4.49574	6.93291e-06	1.37506e-05
hsa-miR-4802-3p	1.44594	-3.28383	0.102676	-9.73939	0.731443	-4.48953	7.13818e-06	1.41364e-05
hsa-miR-4429	6.44078	1.61276	3.05837	3.05837	0.359341	4.48812	7.1854e-06	1.42085e-05
hsa-miR-4717-3p	7.89423	-1.68847	0.310255	-3.22315	0.37636	-4.48632	7.24638e-06	1.43075e-05
hsa-miR-1288-3p	5.62036	1.45404	2.73973	2.73973	0.325805	4.4629	8.08572e-06	1.59408e-05
hsa-miR-770-5p	5.31764	-2.92006	0.132122	-7.56877	0.654648	-4.4605	8.17676e-06	1.60961e-05
hsa-miR-6826-3p	7.21311	3.64681	12.5256	12.5256	0.818191	4.45716	8.30516e-06	1.63244e-05
hsa-miR-371b-5p	2.02602	-3.22132	0.107222	-9.3264	0.723762	-4.4508	8.55499e-06	1.67654e-05
hsa-miR-4738-5p	1.77633	3.38014	10.4117	10.4117	0.759444	4.4508	8.55507e-06	1.67654e-05
hsa-miR-15a-5p	11453.7	-1.22288	0.428426	-2.33412	0.27569	-4.43571	9.17696e-06	1.79306e-05
hsa-miR-3149	2.56395	-3.03086	0.122355	-8.17296	0.683283	-4.43573	9.17609e-06	1.79306e-05
hsa-miR-193b-5p	50.3636	-1.09209	0.46908	-2.13183	0.246761	-4.42571	9.61255e-06	1.87538e-05
hsa-miR-186-5p	6314.13	-1.06146	0.479146	-2.08704	0.240416	-4.41511	1.00959e-05	1.96674e-05
hsa-let-7b-3p	125.279	1.25437	2.38563	2.38563	0.285334	4.39614	1.10193e-05	2.14346e-05
hsa-miR-96-5p	90.4061	2.40549	5.29815	5.29815	0.548353	4.38675	1.15055e-05	2.23472e-05
hsa-miR-511-3p	1.35507	-3.229	0.106653	-9.37618	0.737085	-4.38077	1.18259e-05	2.29355e-05
hsa-miR-1271-5p	28.2705	-1.5448	0.342742	-2.91765	0.353259	-4.37301	1.22542e-05	2.37313e-05
hsa-miR-4473	8.12313	1.25326	2.38379	2.38379	0.286693	4.37143	1.23438e-05	2.38695e-05
hsa-miR-200b-5p	2.43517	-2.96167	0.128366	-7.79023	0.680288	-4.35355	1.33953e-05	2.58647e-05
hsa-miR-4454	1.1704	3.4053	10.5949	10.5949	0.783067	4.34867	1.36967e-05	2.6408e-05
hsa-miR-664b-5p	64.8382	-0.892285	0.53876	-1.85611	0.205212	-4.34811	1.37315e-05	2.64362e-05
hsa-miR-378a-3p	4388.55	-0.877356	0.544364	-1.83701	0.201794	-4.34778	1.37523e-05	2.64375e-05
hsa-miR-4467	2.94903	2.47749	5.5693	5.5693	0.570702	4.34114	1.41747e-05	2.72096e-05
hsa-miR-627-3p	3.54917	-2.56609	0.168861	-5.92204	0.59147	-4.3385	1.43458e-05	2.74979e-05
hsa-miR-944	1.59565	-3.44687	0.091704	-10.9047	0.795251	-4.33432	1.46213e-05	2.7985e-05
hsa-miR-3939	3.20723	1.85681	3.62207	3.62207	0.429883	4.31935	1.5649e-05	2.99086e-05
hsa-miR-4746-5p	7.34323	1.56117	2.95093	2.95093	0.362008	4.31252	1.61401e-05	3.08022e-05
hsa-miR-6854-5p	1.5033	-3.0626	0.119692	-8.35477	0.716974	-4.27156	1.94108e-05	3.69905e-05
hsa-miR-7113-3p	1.14518	3.77486	13.6882	13.6882	0.885971	4.2607	2.03785e-05	3.87783e-05
hsa-miR-495-3p	7.66102	-2.36754	0.193775	-5.16062	0.556415	-4.25499	2.09056e-05	3.97237e-05
hsa-miR-4799-5p	3.81542	-2.3406	0.197428	-5.06513	0.551331	-4.24536	2.18244e-05	4.14096e-05
hsa-miR-4784	1.2879	2.94525	7.7021	7.7021	0.694589	4.24028	2.23243e-05	4.2297e-05
hsa-miR-6766-3p	2.90299	2.64101	6.23769	6.23769	0.625615	4.22146	2.42723e-05	4.59215e-05
hsa-miR-939-5p	6.99341	1.33034	2.51462	2.51462	0.315386	4.21813	2.46337e-05	4.65382e-05
hsa-miR-3614-5p	32.465	-1.26327	0.416599	-2.40039	0.300201	-4.20807	2.57557e-05	4.85879e-05
hsa-miR-3928-3p	65.3231	0.785515	1.72371	1.72371	0.186694	4.2075	2.58212e-05	4.86417e-05
hsa-miR-577	1.63238	-3.48735	0.0891671	-11.2149	0.829407	-4.20463	2.61513e-05	4.9193e-05
hsa-miR-129-1-3p	2.53502	2.94291	7.68962	7.68962	0.699983	4.20426	2.61933e-05	4.92015e-05
hsa-miR-1179	10.0099	-1.48985	0.356048	-2.80861	0.354695	-4.20039	2.66458e-05	4.99799e-05
hsa-miR-6839-5p	1.98812	-2.91861	0.132255	-7.56117	0.695523	-4.19628	2.71332e-05	5.08215e-05
hsa-miR-4286	25.1141	-1.24882	0.420791	-2.37648	0.299061	-4.17582	2.96912e-05	5.55335e-05
hsa-miR-664a-5p	533.602	-0.523911	0.695484	-1.43785	0.125776	-4.16543	3.10767e-05	5.80423e-05
hsa-miR-4742-5p	10.424	1.27751	2.4242	2.4242	0.30802	4.14748	3.36155e-05	6.26949e-05
hsa-miR-124-3p	2.33724	-4.00495	0.0622861	-16.0549	0.968064	-4.13707	3.51776e-05	6.55152e-05
hsa-let-7e-3p	7.12837	-1.51285	0.350419	-2.85373	0.366213	-4.13106	3.61092e-05	6.7155e-05
hsa-miR-378g	11.9401	-1.26728	0.415443	-2.40707	0.306975	-4.12827	3.65504e-05	6.78793e-05
hsa-miR-548d-3p	8.85002	-1.47278	0.360288	-2.77556	0.356805	-4.12769	3.66433e-05	6.79557e-05
hsa-miR-125a-5p	3847.5	-0.860258	0.550854	-1.81536	0.208432	-4.12728	3.67082e-05	6.79801e-05
hsa-miR-548o-3p	7.55443	-1.85166	0.277073	-3.60916	0.449283	-4.12137	3.76621e-05	6.96484e-05
hsa-miR-3140-3p	13.5959	1.12507	2.18112	2.18112	0.273043	4.12048	3.78078e-05	6.98195e-05
hsa-miR-6818-5p	44.134	0.71779	1.64466	1.64466	0.174648	4.10991	3.9581e-05	7.29913e-05
hsa-miR-653-3p	1.31868	-3.13507	0.113828	-8.78515	0.763621	-4.10553	4.03392e-05	7.42852e-05
hsa-miR-3936	1.04831	3.25222	9.52831	9.52831	0.793756	4.09725	4.18083e-05	7.68828e-05
hsa-miR-1197	1.61062	-3.46749	0.0904029	-11.0616	0.847802	-4.08998	4.31418e-05	7.92241e-05
hsa-miR-548t-5p	12.0491	-1.40508	0.377596	-2.64833	0.345035	-4.07229	4.65522e-05	8.53674e-05
hsa-miR-5697	2.53321	-2.74484	0.149183	-6.70318	0.675075	-4.06598	4.78305e-05	8.75892e-05
hsa-miR-3529-5p	0.956077	3.31518	9.95336	9.95336	0.817442	4.05556	5.00144e-05	9.14608e-05
hsa-miR-3922-5p	4.60213	1.59061	3.01177	3.01177	0.392533	4.05218	5.07426e-05	9.26635e-05
hsa-miR-4533	3.29615	-2.72466	0.151285	-6.61004	0.674407	-4.04008	5.34331e-05	9.74412e-05
hsa-miR-6886-5p	4.34487	-2.1281	0.228759	-4.37142	0.527364	-4.03536	5.45183e-05	9.92823e-05
hsa-miR-10398-3p	2.27225	-2.8441	0.139265	-7.18057	0.705659	-4.03041	5.56787e-05	0.000101255
hsa-miR-2114-3p	1.35641	-2.94087	0.13023	-7.67874	0.732006	-4.01754	5.88077e-05	0.000106797
hsa-miR-4482-3p	3.94515	2.3067	4.9475	4.9475	0.575135	4.01071	6.05363e-05	0.000109785
hsa-miR-3180-3p	2.35224	2.70137	6.5042	6.5042	0.673675	4.00991	6.07431e-05	0.000110008
hsa-miR-4669	6.54764	3.98357	15.8188	15.8188	0.993988	4.00766	6.13222e-05	0.000110751
hsa-miR-624-3p	1.58309	-2.90302	0.133691	-7.47992	0.724329	-4.00788	6.12662e-05	0.000110751
hsa-miR-3682-3p	8.00364	1.23817	2.35898	2.35898	0.309082	4.00594	6.17703e-05	0.000111407
hsa-miR-3146	13.0935	1.02853	2.03994	2.03994	0.256909	4.00348	6.24178e-05	0.000112421
hsa-miR-6781-3p	0.902971	3.40743	10.6105	10.6105	0.851978	3.99943	6.34953e-05	0.000114205
hsa-miR-4525	1.43846	2.89387	7.43259	7.43259	0.725009	3.99149	6.56604e-05	0.000117937
hsa-miR-6502-5p	3.67806	-2.53648	0.172363	-5.80173	0.636751	-3.98347	6.79155e-05	0.000121821
hsa-miR-1910-3p	3.28648	-2.26074	0.208665	-4.79238	0.569621	-3.96886	7.22186e-05	0.000129363
hsa-miR-4723-3p	1.48866	2.70023	6.49907	6.49907	0.680927	3.96553	7.3234e-05	0.000131003
hsa-miR-6130	3.31615	-2.32517	0.199551	-5.01126	0.587363	-3.95867	7.53696e-05	0.00013464
hsa-miR-3124-3p	1.10712	3.7238	13.2122	13.2122	0.944906	3.94092	8.11708e-05	0.000144806
hsa-miR-26b-3p	123.766	-1.06415	0.478253	-2.09094	0.270089	-3.94001	8.14788e-05	0.000145158
hsa-miR-338-5p	3.13086	-2.38296	0.191716	-5.21604	0.606529	-3.92884	8.53577e-05	0.000151863
hsa-let-7d-5p	117807	0.674428	1.59596	1.59596	0.171969	3.9218	8.78914e-05	0.000156159
hsa-miR-514b-5p	1.60417	-3.19992	0.108825	-9.18907	0.817534	-3.91411	9.07382e-05	0.000160999
hsa-miR-543	7.12659	-1.92035	0.264191	-3.78514	0.49164	-3.906	9.38379e-05	0.000166274
hsa-miR-4474-3p	3.91204	-1.87648	0.272346	-3.67179	0.480712	-3.90355	9.47917e-05	0.000167738
hsa-miR-4774-5p	1.54817	-2.81868	0.14174	-7.05518	0.72269	-3.90026	9.60876e-05	0.000169802
hsa-miR-194-3p	2.91281	1.80302	3.48949	3.48949	0.462608	3.8975	9.71897e-05	0.000171519
hsa-miR-487a-5p	1.19582	-3.04009	0.121575	-8.2254	0.78163	-3.88942	0.000100485	0.000177097
hsa-miR-376a-2-5p	1.60712	-3.46159	0.0907731	-11.0165	0.89389	-3.8725	0.000107724	0.0001896
hsa-miR-624-5p	20.7068	-1.28195	0.411239	-2.43168	0.331612	-3.86582	0.000110716	0.000194606
hsa-miR-188-3p	2.05092	-2.66896	0.15724	-6.35971	0.690533	-3.86507	0.000111055	0.00019494
hsa-miR-6761-5p	2.45675	-2.70328	0.153543	-6.51282	0.69949	-3.86465	0.000111251	0.000195023
hsa-miR-4709-3p	3.27752	-2.11936	0.230149	-4.345	0.548621	-3.86306	0.000111974	0.000196029
hsa-miR-1268b	1.69718	-2.9541	0.129041	-7.74946	0.764844	-3.86235	0.000112301	0.000196339
hsa-miR-659-3p	7.40031	-1.22006	0.429265	-2.32956	0.316305	-3.85722	0.000114686	0.000200242
hsa-miR-4705	1.11017	-2.9501	0.129399	-7.72802	0.764907	-3.85681	0.000114878	0.000200312
hsa-miR-6891-5p	2.26966	-2.59565	0.165436	-6.04462	0.674541	-3.84803	0.000119073	0.000207352
hsa-miR-99b-5p	3405.46	-0.918215	0.529163	-1.88978	0.239043	-3.84121	0.000122429	0.000212913
hsa-miR-135a-5p	1.65165	-3.21738	0.107516	-9.30094	0.839825	-3.83101	0.000127619	0.000221353
hsa-miR-758-5p	4.64875	-2.15951	0.223832	-4.46765	0.56367	-3.83117	0.000127537	0.000221353
hsa-miR-329-3p	18.3706	-1.4191	0.373946	-2.67418	0.370775	-3.82738	0.000129516	0.000224347
hsa-miR-4421	1.5079	-2.8477	0.138918	-7.1985	0.744497	-3.82499	0.000130777	0.000226231
hsa-miR-3182	12.1695	-1.98002	0.253486	-3.945	0.517794	-3.82396	0.000131326	0.000226884
hsa-miR-7151-3p	3.03551	-2.50389	0.176301	-5.67211	0.655402	-3.82038	0.000133245	0.000229895
hsa-miR-5584-5p	17.9806	1.02796	2.03914	2.03914	0.27088	3.79491	0.000147698	0.000254498
hsa-miR-377-5p	1.70996	-2.70365	0.153504	-6.51448	0.712926	-3.79233	0.000149242	0.000256821
hsa-miR-197-3p	1850.27	0.832196	1.78039	1.78039	0.219554	3.79039	0.000150413	0.000258497
hsa-miR-18b-5p	37.8064	-1.16664	0.445459	-2.24488	0.308157	-3.78585	0.000153182	0.000262912
hsa-miR-130b-5p	204.124	1.28947	2.44438	2.44438	0.341256	3.77859	0.00015772	0.000270347
hsa-miR-6832-5p	8.10402	1.1363	2.19817	2.19817	0.301226	3.77226	0.000161774	0.000276934
hsa-miR-6848-5p	1.86856	2.29417	4.90471	4.90471	0.608317	3.77133	0.000162377	0.000277605
hsa-miR-6721-5p	4.48281	1.81938	3.52929	3.52929	0.487709	3.73046	0.00019113	0.000326337
hsa-miR-186-3p	3.03588	-2.64987	0.159335	-6.27609	0.710918	-3.72738	0.000193479	0.000329919
hsa-miR-6755-3p	1.13483	3.11782	8.68074	8.68074	0.838494	3.71835	0.000200525	0.00034149
hsa-miR-5100	27.3098	1.2565	2.38916	2.38916	0.3381	3.71637	0.000202105	0.000343735
hsa-miR-502-5p	11.0972	-1.16772	0.445125	-2.24656	0.317577	-3.67696	0.000236033	0.00040092
hsa-miR-4783-3p	3.47422	-2.15495	0.224541	-4.45352	0.586607	-3.67357	0.000239181	0.000405742
hsa-miR-323a-5p	3.88812	-2.23431	0.212523	-4.70537	0.60905	-3.66852	0.000243962	0.000413319
hsa-miR-510-5p	1.49626	-3.0687	0.119187	-8.39014	0.836592	-3.66809	0.000244368	0.000413473
hsa-miR-628-3p	1236.04	-0.588693	0.664945	-1.50388	0.160701	-3.66328	0.000249006	0.000420778
hsa-miR-1264	1.37204	-3.24645	0.105371	-9.49029	0.891373	-3.64208	0.000270442	0.000456415
hsa-miR-4326	16.0357	2.88609	7.39262	7.39262	0.793204	3.63851	0.000274215	0.000462189
hsa-miR-6729-5p	1.74659	2.05482	4.15493	4.15493	0.564952	3.63716	0.000275657	0.000464022
hsa-miR-148b-5p	12.9129	-1.14588	0.451914	-2.21281	0.316285	-3.62294	0.000291278	0.000489691
hsa-miR-103a-3p	171530	0.628393	1.54584	1.54584	0.174174	3.60785	0.000308741	0.000518384
hsa-miR-5586-5p	1.00505	-2.7913	0.144456	-6.92253	0.776037	-3.59686	0.000322076	0.000540084
hsa-miR-6505-3p	0.838865	3.07887	8.44955	8.44955	0.858264	3.58733	0.000334084	0.000559506
hsa-miR-4797-5p	0.835151	3.29666	9.82641	9.82641	0.920128	3.58283	0.000339886	0.000568497
hsa-miR-100-5p	247.846	2.48774	5.60899	5.60899	0.694551	3.5818	0.000341238	0.000570033
hsa-miR-219b-3p	1.29682	-2.60544	0.164318	-6.08577	0.728794	-3.575	0.000350224	0.0005843
hsa-miR-4433b-5p	568.89	-1.38828	0.38202	-2.61766	0.388996	-3.56888	0.000358512	0.000597368
hsa-miR-3127-3p	1.73386	2.65356	6.29218	6.29218	0.744213	3.56559	0.000363035	0.000604138
hsa-miR-489-3p	1.02734	-2.82415	0.141204	-7.08196	0.794577	-3.55428	0.000379015	0.000629933
hsa-miR-193b-3p	2.11282	-2.98293	0.126488	-7.90588	0.8424	-3.54099	0.000398635	0.000661704
hsa-miR-6781-5p	1.7399	2.2568	4.7793	4.7793	0.637553	3.53978	0.000400459	0.000663892
hsa-miR-155-3p	1.10586	-2.90533	0.133478	-7.4919	0.826074	-3.51704	0.000436393	0.000722552
hsa-miR-3120-5p	1.43682	-2.76058	0.147565	-6.77668	0.786419	-3.51032	0.00044757	0.000740125
hsa-miR-4477a	0.995732	-2.76643	0.146967	-6.80423	0.789621	-3.50349	0.000459196	0.000758395
hsa-miR-655-5p	1.16923	-2.67064	0.157057	-6.36713	0.768415	-3.47552	0.000509856	0.000841006
hsa-miR-3681-5p	0.873112	-2.58754	0.166369	-6.01074	0.746743	-3.4651	0.000530031	0.000873188
hsa-miR-4430	1.23591	-3.0689	0.119171	-8.39133	0.887384	-3.45837	0.000543459	0.000894187
hsa-miR-551a	4.96403	-1.5367	0.344674	-2.9013	0.444588	-3.45645	0.000547332	0.000899434
hsa-miR-889-5p	0.958374	-2.69329	0.15461	-6.46787	0.779696	-3.45429	0.000551752	0.000905563
hsa-miR-3154	16.8495	-1.00599	0.497929	-2.00832	0.291786	-3.44769	0.00056541	0.000926821
hsa-miR-6736-5p	2.83148	-1.90466	0.267079	-3.74421	0.553184	-3.44308	0.000575121	0.000941563
hsa-miR-378e	1.14434	-2.98939	0.125923	-7.94136	0.869728	-3.43715	0.000587864	0.000961228
hsa-miR-30b-5p	7199.68	-0.901904	0.53518	-1.86853	0.262466	-3.43627	0.000589786	0.00096317
hsa-miR-3145-3p	0.961128	-2.7332	0.150392	-6.6493	0.795824	-3.43443	0.000593804	0.000968527
hsa-miR-425-3p	5107.63	-0.559269	0.678646	-1.47352	0.163017	-3.43074	0.000601945	0.000980589
hsa-miR-122-5p	301.674	-1.08437	0.4716	-2.12044	0.316781	-3.42307	0.000619174	0.00100616
hsa-miR-876-5p	1.68123	-3.53068	0.0865287	-11.5569	1.03138	-3.42327	0.000618728	0.00100616
hsa-miR-4488	1.61573	2.49689	5.64466	5.64466	0.729797	3.42134	0.000623131	0.00101134
hsa-miR-3125	1.22587	2.64023	6.2343	6.2343	0.773817	3.41195	0.000644996	0.00104553
hsa-miR-195-3p	1.26908	-2.8479	0.138898	-7.19951	0.837002	-3.4025	0.000667719	0.00108103
hsa-miR-1287-3p	3.6673	-1.80625	0.285933	-3.49732	0.531796	-3.39651	0.000682518	0.00110363
hsa-miR-605-3p	1.29292	-3.14636	0.112941	-8.85417	0.928042	-3.39032	0.000698117	0.00112746
hsa-miR-5189-5p	10.5702	1.50771	2.84358	2.84358	0.445665	3.38306	0.000716831	0.00115626
hsa-miR-93-5p	165173	0.664161	1.58465	1.58465	0.196786	3.37504	0.000738056	0.00118904
hsa-miR-3916	2.15309	-2.47561	0.179791	-5.56201	0.737541	-3.35657	0.000789158	0.00126981
hsa-miR-195-5p	293.653	-0.630695	0.645865	-1.54831	0.188163	-3.35185	0.00080273	0.00129007
hsa-miR-4444	2.82205	-2.62145	0.162504	-6.15369	0.783878	-3.34421	0.000825182	0.00132453
hsa-miR-30d-5p	68618.6	0.566883	1.48132	1.48132	0.169652	3.34145	0.00083342	0.00133612
hsa-miR-652-3p	16706.4	1.01117	2.01555	2.01555	0.303287	3.33405	0.000855918	0.00137051
hsa-miR-3191-5p	2.62006	1.58621	3.0026	3.0026	0.476882	3.32622	0.000880318	0.00140787
hsa-miR-518e-5p	1.83978	2.82575	7.0898	7.0898	0.850263	3.32338	0.000889344	0.00141369
hsa-miR-519b-5p	1.83978	2.82575	7.0898	7.0898	0.850263	3.32338	0.000889344	0.00141369
hsa-miR-519c-5p	1.83978	2.82575	7.0898	7.0898	0.850263	3.32338	0.000889344	0.00141369
hsa-miR-522-5p	1.83978	2.82575	7.0898	7.0898	0.850263	3.32338	0.000889344	0.00141369
hsa-miR-523-5p	1.83978	2.82575	7.0898	7.0898	0.850263	3.32338	0.000889344	0.00141369
hsa-miR-4638-3p	1.57823	2.49473	5.63621	5.63621	0.752254	3.31633	0.000912071	0.00144806
hsa-miR-301b-5p	0.969636	-2.74049	0.149634	-6.68299	0.827592	-3.31141	0.000928282	0.00147202
hsa-miR-6813-5p	6.76495	-1.181	0.441045	-2.26734	0.35755	-3.30304	0.000956435	0.00151484
hsa-miR-4457	0.892109	-2.63628	0.160843	-6.21725	0.798676	-3.30081	0.000964066	0.00152508
hsa-miR-7850-5p	4.06487	-1.49068	0.355845	-2.81021	0.452735	-3.29261	0.000992634	0.00156839
hsa-miR-6515-3p	1.07585	2.96076	7.78533	7.78533	0.899893	3.29012	0.00100144	0.00158039
hsa-miR-6129	1.13108	-2.59649	0.16534	-6.04815	0.790226	-3.28576	0.00101708	0.00160315
hsa-miR-129-2-3p	0.92291	2.71884	6.58345	6.58345	0.830602	3.27334	0.00106284	0.00167328
hsa-miR-4470	4.34239	-1.60455	0.328838	-3.04101	0.490579	-3.27073	0.0010727	0.00168678
hsa-miR-4520-3p	1.81266	-2.22437	0.213992	-4.67306	0.680402	-3.2692	0.00107852	0.0016939
hsa-miR-433-3p	4.09544	-2.11399	0.231007	-4.32887	0.647793	-3.26338	0.00110093	0.00172703
hsa-miR-6868-3p	4.83989	2.02461	4.06883	4.06883	0.620557	3.26258	0.00110404	0.00172983
hsa-miR-4730	1.92641	1.77025	3.41114	3.41114	0.543591	3.25659	0.00112758	0.00176462
hsa-miR-339-3p	5041.81	0.526752	1.44068	1.44068	0.162157	3.2484	0.00116056	0.00181191
hsa-miR-5090	7.84353	1.54676	2.92161	2.92161	0.476116	3.24871	0.00115929	0.00181191
hsa-miR-6858-3p	2.45827	1.65371	3.14641	3.14641	0.510046	3.24227	0.00118583	0.00184916
hsa-miR-16-2-3p	82.3114	-0.893186	0.538424	-1.85727	0.275735	-3.23929	0.00119827	0.00186634
hsa-miR-450a-2-3p	6.88377	-1.34724	0.393042	-2.54426	0.416656	-3.23347	0.00122297	0.00190256
hsa-miR-410-3p	1.03284	-2.81857	0.141751	-7.05461	0.875251	-3.22029	0.00128059	0.00198984
hsa-miR-6875-5p	1.26606	3.08811	8.50383	8.50383	0.959257	3.21927	0.00128516	0.00199458
hsa-miR-4664-3p	2.84037	1.61182	3.05637	3.05637	0.502663	3.20656	0.0013433	0.00208235
hsa-miR-643	13.3627	-1.02704	0.490717	-2.03783	0.320831	-3.20117	0.0013687	0.00211923
hsa-miR-3159	4.26793	-1.40385	0.37792	-2.64606	0.439947	-3.19094	0.00141811	0.00219314
hsa-miR-3116	0.871806	-2.58504	0.166658	-6.00031	0.812557	-3.18136	0.00146584	0.0022643
hsa-miR-25-5p	242.579	0.473173	1.38816	1.38816	0.148754	3.18092	0.00146809	0.0022651
hsa-miR-151a-5p	354101	0.803153	1.74491	1.74491	0.253354	3.17008	0.00152395	0.00234853
hsa-miR-3913-3p	5.44283	1.0449	2.06323	2.06323	0.330184	3.1646	0.00155294	0.0023876
hsa-miR-490-5p	1.16003	-2.38913	0.190898	-5.2384	0.754921	-3.16474	0.00155223	0.0023876
hsa-miR-2277-5p	14.2691	-1.22591	0.427527	-2.33903	0.388955	-3.15181	0.00162262	0.00249182
hsa-miR-3934-3p	0.959401	-2.3899	0.190796	-5.2412	0.759941	-3.14485	0.00166174	0.0025489
hsa-miR-3164	8.09716	1.13861	2.20169	2.20169	0.362983	3.13682	0.00170789	0.00261664
hsa-miR-3190-3p	8.63211	0.941744	1.92085	1.92085	0.300427	3.13469	0.00172039	0.00263271
hsa-miR-4504	4.25649	1.28718	2.44051	2.44051	0.410926	3.1324	0.00173386	0.00265025
hsa-miR-185-3p	50.4419	-0.711971	0.610486	-1.63804	0.227968	-3.12312	0.00178946	0.00273205
hsa-miR-6862-3p	0.88166	2.72452	6.60941	6.60941	0.878472	3.10143	0.00192587	0.0029369
hsa-miR-1295a	1.505	-2.49338	0.17759	-5.63094	0.804154	-3.10062	0.00193117	0.00294156
hsa-miR-4524a-3p	1.26696	-2.57102	0.168286	-5.94228	0.837896	-3.06842	0.00215194	0.00327404
hsa-miR-3117-3p	0.657708	2.75734	6.76147	6.76147	0.90102	3.06024	0.0022116	0.00336092
hsa-miR-4667-3p	0.773629	2.66752	6.35335	6.35335	0.872311	3.05799	0.00222827	0.00338233
hsa-miR-3194-3p	1.08808	-2.58951	0.166142	-6.01896	0.848754	-3.05096	0.00228111	0.00345854
hsa-miR-194-5p	867.205	0.92415	1.89757	1.89757	0.302959	3.05041	0.00228526	0.00346084
hsa-miR-876-3p	1.01273	-2.77594	0.146002	-6.84922	0.917194	-3.02656	0.00247356	0.00374169
hsa-miR-548aw	1.17934	-2.44392	0.183783	-5.44119	0.809096	-3.02056	0.00252309	0.00381222
hsa-miR-455-5p	1.31391	-2.57344	0.168003	-5.95229	0.853731	-3.01435	0.0025753	0.00388663
hsa-miR-4769-5p	0.79896	-2.43339	0.185131	-5.40159	0.81164	-2.99811	0.00271661	0.00409518
hsa-miR-9901	1.01584	2.27595	4.84315	4.84315	0.761193	2.98997	0.00279003	0.00420105
hsa-miR-381-5p	0.921762	-2.66778	0.157368	-6.35452	0.895546	-2.97895	0.00289242	0.00435023
hsa-miR-4727-3p	2.65802	1.55463	2.93758	2.93758	0.521945	2.97853	0.00289635	0.00435115
hsa-miR-940	12.0701	-1.74274	0.298801	-3.3467	0.587013	-2.96883	0.0029894	0.0044858
hsa-miR-6876-5p	11.3218	-0.982232	0.506196	-1.97552	0.332465	-2.95439	0.00313289	0.00469576
hsa-miR-548ap-5p	17.1126	-1.15197	0.450009	-2.22218	0.392067	-2.9382	0.00330121	0.00494241
hsa-miR-495-5p	0.732419	-2.31167	0.201427	-4.96457	0.787459	-2.9356	0.00332898	0.00497831
hsa-miR-4789-3p	0.770817	-2.42482	0.186233	-5.36961	0.830169	-2.92087	0.00349056	0.005214
hsa-miR-139-3p	185.591	-1.0275	0.49056	-2.03849	0.352031	-2.91878	0.00351404	0.0052431
hsa-miR-365a-3p	177.881	0.817812	1.76273	1.76273	0.280537	2.91517	0.00355497	0.00529214
hsa-miR-365b-3p	177.881	0.817812	1.76273	1.76273	0.280537	2.91517	0.00355497	0.00529214
hsa-miR-509-3p	0.985362	-2.48072	0.179155	-5.58175	0.85153	-2.91325	0.0035769	0.00531877
hsa-miR-218-5p	1.52461	-2.48978	0.178034	-5.61691	0.855089	-2.91171	0.00359451	0.00533891
hsa-miR-519a-5p	1.84407	2.35249	5.10704	5.10704	0.808106	2.91111	0.00360147	0.00534319
hsa-miR-6845-5p	0.94506	2.65114	6.28165	6.28165	0.917821	2.88852	0.00387062	0.00573603
hsa-miR-3157-3p	1.72767	1.58835	3.00706	3.00706	0.55228	2.87599	0.00402766	0.00596203
hsa-miR-200c-5p	1.09529	-2.25526	0.209459	-4.7742	0.787858	-2.86252	0.00420289	0.00621441
hsa-miR-4485-3p	1.09599	-2.31342	0.201183	-4.9706	0.809874	-2.85652	0.00428315	0.00632595
hsa-miR-196b-5p	120.582	-0.813629	0.568949	-1.75763	0.285597	-2.84887	0.00438748	0.00647277
hsa-miR-7109-5p	3.44281	-1.43222	0.370562	-2.69861	0.509464	-2.81122	0.00493544	0.00727299
hsa-miR-7114-5p	3.72008	-1.35778	0.390182	-2.56291	0.484546	-2.80217	0.00507599	0.00747172
hsa-miR-4636	1.06705	-2.53995	0.171949	-5.81567	0.906679	-2.80137	0.00508859	0.00748189
hsa-miR-668-3p	1.99064	-1.79355	0.288462	-3.46667	0.648052	-2.7676	0.00564706	0.00829373
hsa-miR-4657	1.67061	2.03423	4.09605	4.09605	0.739533	2.7507	0.00594681	0.0087242
hsa-miR-219a-5p	0.817413	-2.50839	0.175752	-5.68985	0.912111	-2.75009	0.00595782	0.0087306
hsa-miR-342-5p	7680.37	-0.73494	0.600843	-1.66433	0.267489	-2.74755	0.00600423	0.0087888
hsa-miR-1249-3p	87.603	0.93437	1.91106	1.91106	0.340577	2.74349	0.00607898	0.00888831
hsa-miR-4786-5p	1.45074	2.05827	4.16487	4.16487	0.752766	2.73428	0.00625167	0.00913063
hsa-miR-6878-5p	2.47255	1.31938	2.49559	2.49559	0.483983	2.72609	0.00640892	0.00934991
hsa-miR-6733-3p	0.681807	2.49015	5.61835	5.61835	0.914564	2.72277	0.00647372	0.00943395
hsa-miR-374c-5p	4.23068	-1.36775	0.387494	-2.58068	0.503224	-2.71798	0.00656822	0.00956105
hsa-miR-4750-5p	9.26274	-0.858593	0.55149	-1.81327	0.31658	-2.71208	0.00668617	0.00972198
hsa-miR-6509-5p	7.25925	0.975322	1.96608	1.96608	0.360041	2.70892	0.00675025	0.00980429
hsa-miR-1911-5p	0.941009	-2.38844	0.190989	-5.2359	0.881846	-2.70845	0.00675981	0.00980732
hsa-miR-95-5p	0.799434	-2.46055	0.181677	-5.50427	0.911111	-2.70061	0.00692134	0.0100306
hsa-miR-6771-5p	3.14721	-1.30875	0.40367	-2.47727	0.485655	-2.69482	0.00704274	0.0101953
hsa-miR-211-5p	1.81784	1.53039	2.88863	2.88863	0.568552	2.69173	0.00710826	0.0102788
hsa-miR-3675-5p	2.19686	2.18161	4.5366	4.5366	0.813617	2.68137	0.00733206	0.0105791
hsa-miR-3917	1.20644	-2.36079	0.194684	-5.13653	0.880427	-2.68142	0.00733105	0.0105791
hsa-miR-4520-2-3p	0.78001	-2.09474	0.23411	-4.27149	0.782915	-2.67557	0.00746028	0.0107523
hsa-miR-132-3p	52.1791	-0.795175	0.576273	-1.73529	0.297318	-2.67449	0.00748431	0.0107751
hsa-miR-192-5p	1079.9	0.614576	1.53111	1.53111	0.229977	2.67233	0.00753265	0.0108328
hsa-miR-106a-5p	47.8227	-0.716999	0.608362	-1.64376	0.268506	-2.67033	0.00757771	0.0108857
hsa-miR-6769a-5p	1.47783	-1.93276	0.261928	-3.81785	0.725654	-2.66347	0.00773386	0.0110979
hsa-miR-6746-3p	0.592475	2.45433	5.48057	5.48057	0.933917	2.62799	0.00858907	0.0123116
hsa-miR-99a-5p	246.75	-0.87679	0.544578	-1.83628	0.334246	-2.62318	0.00871124	0.0124731
hsa-let-7a-5p	1.05237e+06	0.538034	1.45199	1.45199	0.205205	2.62194	0.00874314	0.0125052
hsa-miR-4800-3p	2.11975	1.41794	2.67203	2.67203	0.5412	2.61999	0.00879329	0.0125632
hsa-miR-125b-5p	798.413	0.915411	1.88611	1.88611	0.350088	2.6148	0.00892785	0.0127416
hsa-miR-2278	65.7364	-0.56749	0.67479	-1.48194	0.21711	-2.61383	0.00895323	0.0127639
hsa-miR-130a-3p	52081.7	-0.602012	0.658835	-1.51783	0.230377	-2.61316	0.00897102	0.0127754
hsa-miR-196b-3p	0.801307	-2.11472	0.23089	-4.33106	0.809843	-2.61127	0.00902056	0.0128321
hsa-miR-15b-3p	1299.69	0.608304	1.52447	1.52447	0.233151	2.60906	0.00907906	0.0129013
hsa-miR-4743-5p	0.659371	-2.20361	0.217094	-4.6063	0.848322	-2.59761	0.00938755	0.0133252
hsa-miR-205-5p	1.04321	2.48053	5.58103	5.58103	0.95891	2.58682	0.00968654	0.0137348
hsa-miR-664a-3p	429.999	0.890983	1.85444	1.85444	0.350035	2.54541	0.0109148	0.0154597
hsa-miR-5006-3p	3.4727	1.1816	2.26828	2.26828	0.46583	2.53654	0.0111954	0.0158401
hsa-miR-5192	1.73118	1.49671	2.82198	2.82198	0.590954	2.5327	0.0113189	0.0159975
hsa-miR-421	3797.23	0.335723	1.26201	1.26201	0.132836	2.52736	0.0114923	0.0162252
hsa-miR-1843	371.341	0.64612	1.56495	1.56495	0.255866	2.52523	0.0115623	0.0163064
hsa-miR-128-3p	6287.25	0.476105	1.39098	1.39098	0.188661	2.5236	0.0116159	0.0163645
hsa-miR-548at-5p	8.23794	1.28892	2.44345	2.44345	0.511102	2.52184	0.0116742	0.016429
hsa-miR-4440	11.8005	0.878649	1.83865	1.83865	0.349208	2.51612	0.0118654	0.0166802
hsa-miR-6733-5p	8.64499	0.727266	1.6555	1.6555	0.290575	2.50285	0.0123197	0.0173002
hsa-miR-3137	0.629516	2.42726	5.37872	5.37872	0.96998	2.50238	0.012336	0.0173046
hsa-miR-503-5p	1441.59	0.506952	1.42104	1.42104	0.203101	2.49606	0.0125582	0.0175975
hsa-miR-1299	76.669	1.64348	3.12419	3.12419	0.65881	2.49462	0.0126091	0.0176501
hsa-miR-744-5p	8031.12	0.48139	1.39609	1.39609	0.193569	2.48692	0.0128856	0.0180178
hsa-miR-549a-3p	0.733022	-2.32057	0.200189	-4.99529	0.93351	-2.48585	0.0129242	0.0180527
hsa-miR-1278	0.815861	-2.48135	0.179076	-5.58421	1.00282	-2.47438	0.0133466	0.0186031
hsa-miR-877-5p	1233.16	-0.460873	0.726547	-1.37637	0.186247	-2.47453	0.0133412	0.0186031
hsa-miR-532-5p	8546.19	0.530721	1.44465	1.44465	0.214836	2.47036	0.0134979	0.018794
hsa-miR-6802-5p	5.31168	-0.948628	0.518125	-1.93004	0.384728	-2.46571	0.0136742	0.0190194
hsa-miR-4422	51.4479	-0.843245	0.557388	-1.79408	0.342323	-2.4633	0.0137664	0.0191273
hsa-miR-542-5p	80.1137	0.473624	1.38859	1.38859	0.192326	2.4626	0.0137932	0.0191443
hsa-miR-3934-5p	2.38392	-1.35478	0.390995	-2.55758	0.551362	-2.45715	0.0140044	0.0194169
hsa-miR-4736	0.787774	-2.42694	0.18596	-5.37751	0.99185	-2.44688	0.0144099	0.019958
hsa-miR-4449	1.85786	1.43258	2.6993	2.6993	0.587128	2.43999	0.0146878	0.0203215
hsa-miR-6805-5p	1.54604	1.84978	3.60445	3.60445	0.763789	2.42185	0.0154418	0.0213422
hsa-miR-6779-5p	1.33824	-1.75465	0.296344	-3.37445	0.725227	-2.41945	0.0155438	0.0214606
hsa-miR-6738-5p	0.885872	2.01259	4.03506	4.03506	0.835968	2.4075	0.0160624	0.0221532
hsa-miR-3178	4.19069	-1.1401	0.453727	-2.20397	0.473904	-2.40577	0.0161385	0.022235
hsa-miR-181d-3p	7.68141	-0.803807	0.572836	-1.7457	0.334955	-2.39974	0.0164065	0.0225805
hsa-miR-615-3p	2.03661	-2.3324	0.198553	-5.03644	0.973382	-2.39619	0.0165667	0.0227771
hsa-miR-671-3p	187.298	0.448679	1.36479	1.36479	0.188038	2.38611	0.0170279	0.0233866
hsa-miR-3652	2.12149	-1.61829	0.325722	-3.0701	0.67855	-2.38492	0.0170829	0.0234377
hsa-miR-6847-5p	5.63755	0.744374	1.67525	1.67525	0.312175	2.38448	0.0171033	0.0234411
hsa-miR-4796-3p	7.12217	-0.881623	0.542756	-1.84245	0.371765	-2.37145	0.0177184	0.0242589
hsa-miR-339-5p	2411.76	0.487868	1.40237	1.40237	0.206126	2.36684	0.0179408	0.0245378
hsa-miR-191-3p	560.471	-0.424212	0.745246	-1.34184	0.179743	-2.36011	0.0182697	0.0249616
hsa-miR-4775	0.622825	-2.08419	0.235829	-4.24037	0.883844	-2.3581	0.0183689	0.0250711
hsa-miR-6796-5p	1.33404	1.94724	3.85637	3.85637	0.830148	2.34566	0.0189934	0.0258965
hsa-let-7c-5p	10082	0.376575	1.29826	1.29826	0.161895	2.32605	0.0200159	0.0272623
hsa-miR-4787-3p	2.37129	-1.33452	0.396523	-2.52192	0.574381	-2.32341	0.0201572	0.0274263
hsa-miR-4446-5p	2.03132	-1.54391	0.342956	-2.91583	0.664838	-2.32223	0.0202206	0.0274841
hsa-miR-23b-5p	2.92815	-1.09761	0.467289	-2.14	0.473185	-2.31963	0.020361	0.0276463
hsa-miR-6785-5p	2.14458	1.33065	2.51516	2.51516	0.573977	2.3183	0.0204332	0.0277157
hsa-miR-573	0.601873	-2.02219	0.246184	-4.06201	0.874767	-2.31169	0.0207946	0.0281768
hsa-miR-625-3p	241.989	-0.652405	0.636219	-1.57179	0.282736	-2.30747	0.0210284	0.0284642
hsa-miR-4757-3p	2.66734	0.981705	1.9748	1.9748	0.427514	2.29631	0.0216582	0.0292866
hsa-miR-597-3p	2.55193	1.08169	2.11652	2.11652	0.47439	2.28018	0.0225971	0.0305247
hsa-miR-6766-5p	1.95179	1.30798	2.47595	2.47595	0.581271	2.25021	0.0244354	0.032974
hsa-miR-323b-3p	423.798	-0.635199	0.643852	-1.55315	0.282546	-2.24813	0.0245681	0.033119
hsa-miR-208a-3p	0.70223	-2.26379	0.208225	-4.8025	1.00754	-2.24685	0.0246497	0.033195
hsa-miR-548s	0.600447	-2.02361	0.245943	-4.06599	0.902914	-2.24119	0.0250135	0.0336503
hsa-miR-4766-5p	11.4323	0.614864	1.53141	1.53141	0.275419	2.23247	0.0255841	0.0343827
hsa-miR-551b-5p	2.889	-1.20627	0.433388	-2.3074	0.540553	-2.23154	0.0256451	0.0344295
hsa-miR-6772-3p	0.855233	-1.85986	0.275503	-3.62972	0.834056	-2.2299	0.0257542	0.0345407
hsa-miR-2681-3p	0.617731	-2.07988	0.236533	-4.22773	0.932895	-2.22949	0.0257811	0.0345415
hsa-miR-3162-5p	0.696978	2.08972	4.25666	4.25666	0.942469	2.21729	0.0266036	0.035607
hsa-miR-3911	0.914306	-1.66956	0.314349	-3.18118	0.753496	-2.21575	0.0267083	0.0357108
hsa-miR-137-3p	0.674711	-2.18558	0.219824	-4.5491	0.991955	-2.2033	0.0275733	0.0368299
hsa-miR-1252-3p	0.602512	-2.03501	0.244006	-4.09827	0.929675	-2.18895	0.0286004	0.0381629
hsa-miR-1246	1.10912	-1.70253	0.307246	-3.25472	0.778705	-2.18636	0.0287889	0.0383755
hsa-miR-6501-3p	51.2115	-0.554615	0.680839	-1.46878	0.254504	-2.1792	0.0293166	0.0390392
hsa-miR-320c	926.636	0.418074	1.33614	1.33614	0.192108	2.17624	0.0295374	0.0392934
hsa-miR-6763-5p	2.81875	-1.0884	0.470282	-2.12639	0.500678	-2.17386	0.0297158	0.0394908
hsa-miR-517a-3p	2.79779	1.43919	2.71168	2.71168	0.668571	2.15263	0.0313478	0.0415754
hsa-miR-517b-3p	2.79779	1.43919	2.71168	2.71168	0.668571	2.15263	0.0313478	0.0415754
hsa-miR-500b-3p	1.15968	1.66516	3.17148	3.17148	0.77806	2.14014	0.0323436	0.0428528
hsa-miR-6880-5p	0.936904	-1.71794	0.303982	-3.28967	0.804566	-2.13524	0.0327415	0.0433362
hsa-miR-212-5p	0.759442	-2.01159	0.247999	-4.03227	0.945395	-2.12778	0.0333554	0.0441044
hsa-miR-3912-3p	0.68165	-2.16466	0.223034	-4.48361	1.02292	-2.11616	0.0343312	0.045349
hsa-miR-3150b-5p	3.00538	0.989701	1.98577	1.98577	0.471217	2.10031	0.0357018	0.0471121
hsa-miR-378a-5p	209.628	0.493407	1.40777	1.40777	0.23532	2.09675	0.0360159	0.0474788
hsa-miR-129-5p	8.09521	0.817207	1.76199	1.76199	0.390353	2.09351	0.0363039	0.0478105
hsa-miR-6838-5p	1.48975	-1.5399	0.343908	-2.90775	0.741309	-2.07728	0.0377759	0.0496992
hsa-miR-365a-5p	0.647504	-1.7894	0.289293	-3.45671	0.864264	-2.07043	0.0384121	0.0504856
hsa-miR-1248	2.78387	-1.6161	0.326215	-3.06546	0.791784	-2.04109	0.0412417	0.0541504
hsa-miR-29b-2-5p	74.2671	-0.483876	0.715054	-1.3985	0.237499	-2.03738	0.0416119	0.0545818
hsa-miR-510-3p	0.578955	-2.01737	0.247008	-4.04845	0.990429	-2.03686	0.0416639	0.0545955
hsa-miR-6827-5p	0.707504	-1.93179	0.262105	-3.81527	0.950807	-2.03173	0.0421807	0.0552176
hsa-miR-6886-3p	0.811063	1.87405	3.66561	3.66561	0.925382	2.02517	0.0428504	0.0560384
hsa-miR-409-3p	2863.03	-0.570584	0.673344	-1.48512	0.28248	-2.01991	0.0433927	0.0566912
hsa-miR-190a-3p	0.530747	-1.89214	0.269406	-3.71187	0.937009	-2.01935	0.0434514	0.0567114
hsa-miR-361-5p	7788.8	-0.378549	0.769211	-1.30003	0.187536	-2.01855	0.0435342	0.0567631
hsa-miR-6516-3p	0.623565	-1.77077	0.293052	-3.41236	0.882791	-2.00588	0.0448693	0.0584458
hsa-miR-30e-3p	45851.4	-0.348576	0.785359	-1.2733	0.173842	-2.00513	0.0449487	0.0584912
hsa-miR-885-3p	1.02271	-1.85071	0.277256	-3.60677	0.928044	-1.9942	0.0461299	0.0599689
hsa-miR-326	766.914	-0.517982	0.698348	-1.43195	0.260059	-1.99179	0.0463945	0.0602531
hsa-miR-219b-5p	1.98012	1.05749	2.08131	2.08131	0.533115	1.98361	0.047299	0.0613672
hsa-miR-570-3p	70.2065	-0.736314	0.600271	-1.66591	0.373147	-1.97326	0.0484662	0.0627233
hsa-miR-6740-5p	0.884792	-1.60321	0.329144	-3.03819	0.812546	-1.97307	0.0484875	0.0627233
hsa-miR-6864-5p	2.12988	-1.08874	0.470173	-2.12688	0.551682	-1.97349	0.0484401	0.0627233
hsa-miR-4642	0.812175	1.98543	3.95982	3.95982	1.00748	1.9707	0.0487583	0.0630114
hsa-miR-4785	5.90815	0.80135	1.74273	1.74273	0.408419	1.96208	0.0497535	0.0641712
hsa-miR-885-5p	2.2613	-1.32022	0.400474	-2.49704	0.672731	-1.96248	0.049707	0.0641712
hsa-miR-1827	0.730323	-1.60792	0.328072	-3.04811	0.821882	-1.95638	0.0504201	0.0649672
hsa-miR-4724-5p	0.712009	-1.57174	0.336403	-2.97263	0.804604	-1.95343	0.0507686	0.0653521
hsa-miR-6826-5p	11.449	0.751035	1.683	1.683	0.389934	1.92605	0.0540976	0.0695693
hsa-miR-4758-5p	0.712078	-1.92702	0.262971	-3.8027	1.00099	-1.92512	0.0542143	0.0696511
hsa-miR-3160-3p	8.81754	-0.525537	0.694701	-1.43947	0.273594	-1.92086	0.0547492	0.0702695
hsa-miR-3662	0.51927	-1.81338	0.284524	-3.51464	0.947708	-1.91344	0.0556924	0.0714102
hsa-miR-361-3p	943.674	0.392831	1.31297	1.31297	0.208363	1.88532	0.0593868	0.0760731
hsa-miR-548j-3p	0.559117	-1.96154	0.256754	-3.89478	1.04214	-1.88222	0.0598062	0.0765356
hsa-miR-3909	2.72129	0.989971	1.98614	1.98614	0.526515	1.88023	0.0600763	0.0768064
hsa-miR-5187-3p	0.466616	-1.693	0.309284	-3.23327	0.909443	-1.86157	0.0626631	0.0800357
hsa-miR-202-5p	0.661896	1.77285	3.41728	3.41728	0.954878	1.85662	0.0633651	0.0807751
hsa-miR-3139	3.05023	0.994457	1.99233	1.99233	0.53555	1.85689	0.0633271	0.0807751
hsa-miR-500a-5p	193.522	0.43525	1.35215	1.35215	0.235253	1.85014	0.0642937	0.0818794
hsa-miR-598-5p	0.63058	-1.72005	0.303539	-3.29447	0.929956	-1.8496	0.0643715	0.081899
hsa-miR-6871-5p	0.855029	-1.48488	0.357279	-2.79893	0.80468	-1.8453	0.0649939	0.0826108
hsa-miR-147b-5p	0.63019	-1.72131	0.303272	-3.29737	0.933198	-1.84453	0.0651056	0.0826634
hsa-miR-4526	0.777387	-1.5131	0.350357	-2.85423	0.820487	-1.84415	0.0651611	0.0826634
hsa-miR-6738-3p	0.606403	1.79923	3.48035	3.48035	0.979264	1.83733	0.0661611	0.0838509
hsa-miR-4632-3p	0.721618	-1.65396	0.317766	-3.14697	0.902516	-1.83261	0.06686	0.084655
hsa-let-7c-3p	0.543901	-1.89333	0.269184	-3.71493	1.03817	-1.82373	0.0681932	0.0862598
hsa-miR-3144-5p	0.717657	1.66856	3.17896	3.17896	0.918265	1.81707	0.0692059	0.0874565
hsa-miR-1276	2.79707	0.842497	1.79315	1.79315	0.465086	1.81149	0.0700655	0.0884577
hsa-miR-1343-3p	5.21811	1.03026	2.04239	2.04239	0.571424	1.80297	0.0713931	0.0900472
hsa-miR-138-1-3p	0.70079	-1.52408	0.347701	-2.87603	0.850659	-1.79165	0.0731894	0.0922062
hsa-miR-7849-3p	0.710017	-1.65432	0.317687	-3.14775	0.923531	-1.7913	0.0732453	0.0922062
hsa-miR-7-2-3p	1.07438	-1.34854	0.39269	-2.54654	0.756422	-1.78278	0.0746215	0.0938487
hsa-miR-373-3p	1.85051	-1.38346	0.383298	-2.60894	0.776565	-1.78151	0.0748286	0.0940191
hsa-miR-6837-3p	1.88796	1.13664	2.19869	2.19869	0.640282	1.77522	0.0758612	0.0952254
hsa-miR-5698	8.35481	-0.74074	0.598432	-1.67103	0.426492	-1.73682	0.082419	0.10326
hsa-miR-625-5p	11649.5	-0.447951	0.733083	-1.3641	0.257879	-1.73706	0.0823772	0.10326
hsa-miR-3199	15.2252	0.468369	1.38354	1.38354	0.271945	1.72229	0.0850166	0.106413
hsa-miR-3173-3p	5.53224	0.755042	1.68768	1.68768	0.441815	1.70896	0.0874589	0.109365
hsa-miR-6819-5p	0.830352	-1.46689	0.361762	-2.76425	0.858724	-1.70822	0.0875957	0.109432
hsa-miR-4767	1.79097	-1.0557	0.481063	-2.07873	0.618311	-1.7074	0.0877484	0.109519
hsa-miR-148a-5p	0.938934	-1.31795	0.401105	-2.49311	0.778931	-1.692	0.0906468	0.112921
hsa-miR-7843-3p	0.947078	-1.32063	0.40036	-2.49775	0.780316	-1.69243	0.0905636	0.112921
hsa-miR-2115-5p	1.4161	-1.53099	0.34604	-2.88984	0.911055	-1.68046	0.0928682	0.115579
hsa-miR-6754-5p	0.416288	-1.52918	0.346475	-2.88621	0.910978	-1.67861	0.0932276	0.115917
hsa-miR-133a-3p	32.5986	-0.762546	0.589455	-1.69648	0.455946	-1.67245	0.0944364	0.117308
hsa-miR-520g-3p	0.837508	1.79123	3.4611	3.4611	1.07378	1.66815	0.0952858	0.118252
hsa-miR-331-5p	27.7009	0.404899	1.324	1.324	0.243244	1.66458	0.095997	0.118939
hsa-miR-6511b-5p	1.89634	0.929501	1.90462	1.90462	0.558441	1.66446	0.0960211	0.118939
hsa-miR-5701	1.67333	-1.25228	0.419785	-2.38217	0.752833	-1.66342	0.0962284	0.119084
hsa-miR-6726-5p	0.688381	1.44763	2.7276	2.7276	0.871761	1.66058	0.096797	0.119675
hsa-miR-1914-5p	1.25696	1.07126	2.10127	2.10127	0.647959	1.65329	0.0982717	0.121384
hsa-miR-4701-5p	3.57481	-0.840343	0.558511	-1.79048	0.511418	-1.64316	0.10035	0.123834
hsa-miR-6789-5p	0.841066	1.43132	2.69693	2.69693	0.871947	1.64152	0.100689	0.124136
hsa-miR-1468-5p	15.1024	0.595301	1.51079	1.51079	0.362792	1.64089	0.100821	0.124179
hsa-miR-20b-3p	0.673661	1.55899	2.94648	2.94648	0.95035	1.64044	0.100914	0.124179
hsa-miR-1908-3p	0.761738	-1.35545	0.390813	-2.55877	0.826852	-1.63929	0.101153	0.124184
hsa-miR-1973	1.25351	-1.36132	0.389225	-2.56921	0.8303	-1.63956	0.101098	0.124184
hsa-miR-3198	4.16427	0.686734	1.60964	1.60964	0.418981	1.63906	0.101201	0.124184
hsa-miR-6513-5p	30.8601	-0.348447	0.785429	-1.27319	0.212783	-1.63757	0.101512	0.124449
hsa-miR-1343-5p	1.87978	1.98339	3.95422	3.95422	1.21271	1.63551	0.101942	0.12486
hsa-miR-6751-5p	7.27912	0.577424	1.49218	1.49218	0.354077	1.63079	0.102935	0.125959
hsa-miR-4639-5p	0.882803	-1.28239	0.411113	-2.43242	0.791493	-1.62022	0.105186	0.128593
hsa-miR-378i	1.46103	-1.06484	0.478026	-2.09194	0.65865	-1.6167	0.105943	0.129398
hsa-miR-581	8.24184	0.444193	1.36055	1.36055	0.279148	1.59125	0.111554	0.136125
hsa-miR-4654	0.543862	-1.47159	0.360586	-2.77327	0.927086	-1.58733	0.112439	0.137077
hsa-miR-508-5p	1.07038	-1.34015	0.394979	-2.53178	0.845085	-1.58582	0.11278	0.137366
hsa-miR-12114	3.8863	-0.707094	0.612553	-1.63251	0.446706	-1.58291	0.113443	0.137902
hsa-miR-4707-5p	0.671432	1.44066	2.71445	2.71445	0.91	1.58314	0.113389	0.137902
hsa-miR-5690	8.63786	0.589462	1.50469	1.50469	0.372488	1.5825	0.113535	0.137902
hsa-miR-3655	0.470182	-1.59435	0.33117	-3.01959	1.01684	-1.56795	0.116893	0.141718
hsa-miR-641	276.603	0.327799	1.2551	1.2551	0.209039	1.56812	0.116853	0.141718
hsa-miR-544a	0.440236	-1.61195	0.327157	-3.05664	1.03369	-1.55941	0.118899	0.144016
hsa-miR-3074-3p	6.31711	-0.795525	0.576134	-1.73571	0.511293	-1.55591	0.11973	0.14489
hsa-miR-3115	0.741729	-1.34677	0.393171	-2.54342	0.867126	-1.55314	0.120389	0.145553
hsa-miR-29c-5p	222.233	-0.390246	0.762999	-1.31062	0.252829	-1.54352	0.122705	0.148216
hsa-miR-3128	0.790379	1.28669	2.43967	2.43967	0.836676	1.53786	0.124084	0.149744
hsa-miR-6758-5p	5.07243	-0.673578	0.62695	-1.59502	0.438157	-1.5373	0.12422	0.149771
hsa-miR-4443	156.596	0.627703	1.5451	1.5451	0.409977	1.53107	0.125752	0.151479
hsa-miR-511-5p	0.51553	-1.48922	0.356206	-2.80736	0.974166	-1.52871	0.126337	0.152044
hsa-miR-4476	0.708962	-1.25812	0.418088	-2.39184	0.824416	-1.52608	0.126991	0.152691
hsa-miR-134-3p	0.575054	-1.49244	0.355411	-2.81365	0.979853	-1.52313	0.127727	0.153436
hsa-miR-642b-5p	0.748573	-1.25303	0.419567	-2.38341	0.82361	-1.52138	0.128164	0.15382
hsa-miR-6511a-5p	1.83485	0.851236	1.80405	1.80405	0.566299	1.50316	0.132799	0.159237
hsa-miR-1228-3p	2.0787	0.803513	1.74535	1.74535	0.53522	1.50128	0.133284	0.159673
hsa-miR-3191-3p	3.13551	0.640135	1.55847	1.55847	0.430409	1.48727	0.136943	0.163907
hsa-miR-5000-5p	0.596656	-1.28468	0.410461	-2.43629	0.866522	-1.48258	0.138187	0.165245
hsa-miR-632	0.388589	-1.42826	0.371578	-2.69123	0.968317	-1.475	0.140213	0.167516
hsa-miR-4648	0.502791	-1.33761	0.395675	-2.52733	0.913318	-1.46456	0.14304	0.170738
hsa-miR-6741-5p	7.23175	-0.474518	0.719707	-1.38945	0.324145	-1.46391	0.14322	0.170797
hsa-miR-5004-5p	2.81425	0.600504	1.51625	1.51625	0.410489	1.4629	0.143495	0.17097
hsa-miR-19a-5p	0.401716	-1.49566	0.354619	-2.81993	1.02645	-1.45712	0.145084	0.172706
hsa-miR-6780b-5p	0.867808	-1.18083	0.441099	-2.26706	0.81269	-1.45298	0.146228	0.173911
hsa-miR-3187-5p	1.05073	-1.19406	0.43707	-2.28796	0.827195	-1.44351	0.148877	0.176901
hsa-miR-30c-2-3p	4.26202	-0.668357	0.629223	-1.58926	0.469914	-1.4223	0.154941	0.183939
hsa-miR-24-1-5p	0.541359	-1.45827	0.363929	-2.74779	1.02682	-1.42019	0.155553	0.18394
hsa-miR-6501-5p	4.44436	0.518541	1.43251	1.43251	0.3652	1.41988	0.155642	0.18394
hsa-miR-6779-3p	0.599689	1.32168	2.49957	2.49957	0.930339	1.42064	0.15542	0.18394
hsa-miR-6823-5p	1.40515	-1.12274	0.459222	-2.1776	0.790507	-1.42027	0.155528	0.18394
hsa-miR-96-3p	1.04566	1.4775	2.78466	2.78466	1.03957	1.42127	0.155239	0.18394
hsa-miR-3941	0.397121	-1.4489	0.366301	-2.73	1.02863	-1.40857	0.158963	0.187696
hsa-miR-4433a-3p	0.86789	-1.274	0.413512	-2.41831	0.908306	-1.40261	0.160733	0.189616
hsa-miR-4679	0.407711	-1.47263	0.360324	-2.77528	1.05389	-1.39733	0.162315	0.191311
hsa-miR-320d	407.267	-0.243892	0.844464	-1.18418	0.175573	-1.38912	0.164795	0.19406
hsa-miR-3151-5p	0.502471	-1.37914	0.384447	-2.60114	1.00185	-1.3766	0.168637	0.198405
hsa-miR-3183	2.58559	-0.733149	0.60159	-1.66226	0.533838	-1.37335	0.169643	0.19941
hsa-miR-642a-5p	64.9921	-0.428749	0.742906	-1.34607	0.313973	-1.36556	0.172077	0.20209
hsa-miR-30c-5p	12601.8	0.315878	1.24477	1.24477	0.233271	1.35413	0.175696	0.206156
hsa-miR-6852-3p	1.63247	-0.948166	0.518291	-1.92942	0.702957	-1.34883	0.177393	0.207961
hsa-miR-4741	1.58867	-0.905328	0.533911	-1.87297	0.67338	-1.34445	0.178802	0.209426
hsa-miR-7704	93.7401	-0.273876	0.827095	-1.20905	0.204027	-1.34235	0.179483	0.210036
hsa-miR-1296-5p	18.6855	-0.415483	0.749769	-1.33374	0.312538	-1.32938	0.183722	0.214805
hsa-miR-4487	3.48804	-0.602132	0.65878	-1.51796	0.455312	-1.32246	0.186015	0.217293
hsa-miR-130b-3p	16666.7	-0.213495	0.862446	-1.15949	0.161607	-1.32107	0.186477	0.21764
hsa-miR-181a-2-3p	3321.32	0.237466	1.17892	1.17892	0.182106	1.304	0.192234	0.224159
hsa-miR-6502-3p	0.374274	-1.35985	0.389622	-2.56659	1.04879	-1.2966	0.19477	0.226512
hsa-miR-6515-5p	46.0872	-0.269137	0.829816	-1.20509	0.207528	-1.29687	0.194676	0.226512
hsa-miR-6851-5p	2.44256	-0.63377	0.64449	-1.55161	0.488469	-1.29746	0.194472	0.226512
hsa-miR-5196-3p	4.12096	-0.601564	0.659039	-1.51736	0.466265	-1.29018	0.196989	0.228891
hsa-miR-1914-3p	0.575138	1.21889	2.32768	2.32768	0.946671	1.28756	0.197901	0.229747
hsa-miR-4762-3p	7.71264	0.413359	1.33178	1.33178	0.322921	1.28006	0.200523	0.232586
hsa-miR-4676-3p	0.90925	-1.05843	0.480155	-2.08266	0.831727	-1.27257	0.203172	0.23545
hsa-miR-3176	0.801141	1.0737	2.10483	2.10483	0.846286	1.26872	0.20454	0.236827
hsa-miR-1228-5p	0.899225	-0.978565	0.507484	-1.9705	0.779174	-1.2559	0.209152	0.241953
hsa-miR-6865-3p	0.604068	1.20018	2.29769	2.29769	0.962223	1.2473	0.212286	0.245363
hsa-miR-7856-5p	0.568045	-1.27524	0.413156	-2.42039	1.02283	-1.24678	0.212479	0.24537
hsa-miR-4530	0.429167	-1.14115	0.453397	-2.20557	0.916918	-1.24455	0.213296	0.246097
hsa-miR-3186-5p	0.826432	-1.14714	0.451519	-2.21475	0.926493	-1.23815	0.215659	0.248604
hsa-miR-345-3p	3.03632	-0.59224	0.663312	-1.50759	0.479158	-1.236	0.216457	0.249306
hsa-miR-1286	0.562253	-1.126	0.458184	-2.18253	0.911601	-1.23519	0.21676	0.249401
hsa-miR-20b-5p	9205.78	0.253177	1.19183	1.19183	0.205041	1.23476	0.21692	0.249401
hsa-miR-378f	0.508763	-1.0575	0.480464	-2.08132	0.869039	-1.21686	0.223657	0.256922
hsa-miR-6751-3p	0.492642	1.27746	2.42411	2.42411	1.05718	1.20836	0.226908	0.260428
hsa-miR-5193	18.3045	-0.276753	0.825446	-1.21147	0.229195	-1.2075	0.227238	0.260579
hsa-miR-329-5p	0.785372	-1.03723	0.487263	-2.05228	0.865634	-1.19823	0.230828	0.264465
hsa-miR-4665-5p	17.5635	0.347981	1.27278	1.27278	0.290763	1.19679	0.23139	0.264878
hsa-miR-5706	0.556109	-1.0084	0.497096	-2.01168	0.850862	-1.18515	0.235956	0.26987
hsa-miR-320a-5p	0.723622	-1.11388	0.462051	-2.16426	0.953	-1.16881	0.24248	0.27709
hsa-miR-6755-5p	1.41309	0.730668	1.65941	1.65941	0.628648	1.16228	0.24512	0.279863
hsa-miR-10396a-5p	0.601534	-1.24745	0.421193	-2.37421	1.07657	-1.15872	0.246571	0.281031
hsa-miR-10396b-5p	0.601534	-1.24745	0.421193	-2.37421	1.07657	-1.15872	0.246571	0.281031
hsa-miR-1260a	4169.63	0.353086	1.27729	1.27729	0.304955	1.15783	0.246934	0.2812
hsa-miR-9903	2.21626	0.611851	1.52822	1.52822	0.53207	1.14994	0.250167	0.284635
hsa-miR-412-3p	0.832427	-1.1166	0.46118	-2.16835	0.990578	-1.12722	0.25965	0.295169
hsa-miR-5680	0.620387	-1.03443	0.488209	-2.0483	0.918293	-1.12647	0.259967	0.295274
hsa-miR-3143	106.512	-0.256338	0.83721	-1.19444	0.229606	-1.11642	0.26424	0.299868
hsa-miR-3680-5p	0.504651	-0.942303	0.520402	-1.92159	0.845663	-1.11428	0.26516	0.300652
hsa-miR-3192-5p	10.4078	-0.321402	0.800292	-1.24954	0.289462	-1.11034	0.266851	0.302309
hsa-miR-6788-5p	0.334581	-1.1636	0.446398	-2.24015	1.04992	-1.10827	0.267744	0.303058
hsa-miR-3651	0.42267	-1.03237	0.488905	-2.04539	0.942817	-1.09499	0.273522	0.309134
hsa-miR-4512	0.934183	-0.915236	0.530257	-1.88588	0.835946	-1.09485	0.273582	0.309134
hsa-miR-3150b-3p	41.3885	-0.240772	0.846292	-1.18163	0.220368	-1.09259	0.274572	0.309985
hsa-miR-17-3p	2066.35	-0.282035	0.82243	-1.21591	0.259402	-1.08725	0.276926	0.312374
hsa-miR-526b-5p	0.569134	1.03869	2.05436	2.05436	0.967628	1.07344	0.283074	0.319035
hsa-miR-3648	1.22562	-0.840778	0.558342	-1.79102	0.789738	-1.06463	0.287044	0.323232
hsa-miR-5194	1.82623	-0.649564	0.637473	-1.56869	0.61182	-1.06169	0.288376	0.324454
hsa-miR-4700-5p	1.59821	0.611511	1.52786	1.52786	0.577705	1.05852	0.289819	0.325798
hsa-miR-5582-3p	0.818547	-0.995036	0.501723	-1.99313	0.943043	-1.05513	0.291364	0.327255
hsa-miR-3678-3p	0.831559	-0.867958	0.547922	-1.82508	0.823367	-1.05416	0.291811	0.327477
hsa-miR-3144-3p	0.401346	-1.03825	0.486919	-2.05373	0.987249	-1.05166	0.292957	0.328482
hsa-miR-6762-5p	1.05775	-0.736899	0.600028	-1.66659	0.718027	-1.02628	0.304758	0.341423
hsa-miR-5703	0.506283	-1.01279	0.495585	-2.01782	0.989903	-1.02313	0.306249	0.3428
hsa-miR-4661-5p	0.905222	0.845223	1.79654	1.79654	0.830164	1.01814	0.308612	0.345151
hsa-miR-5585-5p	0.705863	-0.927774	0.525669	-1.90234	0.913147	-1.01602	0.309621	0.345985
hsa-miR-449b-5p	0.503561	-0.922721	0.527513	-1.89569	0.915414	-1.00798	0.313463	0.34998
hsa-miR-4677-5p	0.934747	-0.885505	0.541298	-1.84741	0.886955	-0.998366	0.318102	0.354858
hsa-miR-4651	0.56901	-0.864499	0.549237	-1.82071	0.875809	-0.987085	0.323601	0.360686
hsa-miR-144-5p	58.1824	-0.477385	0.718278	-1.39222	0.485669	-0.982944	0.325635	0.362645
hsa-miR-607	0.467285	1.03414	2.0479	2.0479	1.05596	0.979336	0.327414	0.364318
hsa-miR-1909-3p	0.946916	0.741413	1.67181	1.67181	0.76302	0.971683	0.331208	0.368227
hsa-miR-1301-3p	1260.99	-0.148414	0.902242	-1.10835	0.153596	-0.966261	0.333914	0.370921
hsa-miR-3188	7.32281	0.500953	1.41515	1.41515	0.518907	0.9654	0.334345	0.371086
hsa-miR-627-5p	299.953	-0.205345	0.867331	-1.15296	0.213321	-0.962611	0.335743	0.372323
hsa-miR-2277-3p	16.9831	-0.27418	0.82692	-1.20931	0.289098	-0.948398	0.342927	0.379969
hsa-miR-133b	1.03935	0.753223	1.68555	1.68555	0.795674	0.946648	0.343818	0.380635
hsa-miR-4664-5p	0.727065	-0.890048	0.539596	-1.85324	0.941274	-0.945578	0.344364	0.380918
hsa-miR-4726-5p	1.03184	-0.743957	0.597099	-1.67476	0.790051	-0.941658	0.346368	0.382812
hsa-miR-3130-3p	9.84657	-0.388342	0.764007	-1.30889	0.415055	-0.935641	0.349458	0.385903
hsa-miR-450b-3p	0.401876	-0.987652	0.504298	-1.98295	1.05991	-0.93183	0.351424	0.387748
hsa-miR-196a-1-3p	0.610156	0.989047	1.98487	1.98487	1.0666	0.92729	0.353776	0.390015
hsa-miR-151a-3p	17607.3	-0.180674	0.882291	-1.13341	0.196278	-0.9205	0.357312	0.393582
hsa-miR-6758-3p	0.339828	0.977377	1.96888	1.96888	1.0663	0.916606	0.359349	0.395495
hsa-miR-4469	0.704318	0.832384	1.78063	1.78063	0.915321	0.90939	0.363144	0.399003
hsa-miR-487b-5p	0.592573	0.861597	1.81705	1.81705	0.947258	0.90957	0.36305	0.399003
hsa-miR-4677-3p	19.5461	0.226792	1.17023	1.17023	0.253877	0.893315	0.371689	0.407709
hsa-miR-6730-5p	1.34255	0.547527	1.46158	1.46158	0.612553	0.893844	0.371405	0.407709
hsa-miR-3683	2.01898	0.521034	1.43498	1.43498	0.589494	0.883867	0.376768	0.412935
hsa-miR-6865-5p	0.448259	-0.81319	0.569122	-1.75709	0.933411	-0.871203	0.383643	0.42012
hsa-miR-6769b-3p	1.96731	-0.47457	0.719681	-1.3895	0.560965	-0.845989	0.397559	0.434995
hsa-miR-4748	5.7491	-0.285694	0.820347	-1.219	0.33964	-0.841168	0.400254	0.43758
hsa-miR-4800-5p	0.487365	-0.915936	0.53	-1.88679	1.09159	-0.839085	0.401421	0.438491
hsa-miR-4638-5p	1.07679	-0.595213	0.661947	-1.5107	0.714103	-0.833511	0.404557	0.441548
hsa-miR-6858-5p	1.42569	0.494575	1.40891	1.40891	0.598951	0.825736	0.408954	0.445977
hsa-miR-92a-2-5p	1.28743	0.586989	1.50211	1.50211	0.712592	0.823737	0.410089	0.446844
hsa-miR-1260b	4366.21	0.24707	1.18679	1.18679	0.300903	0.821094	0.411593	0.448111
hsa-miR-2116-3p	0.870495	-0.672541	0.627401	-1.59388	0.833589	-0.806802	0.41978	0.456646
hsa-miR-4687-3p	2.54422	0.39359	1.31366	1.31366	0.50572	0.778276	0.436406	0.473988
hsa-miR-6759-5p	0.551911	0.753053	1.68536	1.68536	0.967671	0.778211	0.436445	0.473988
hsa-miR-4659b-5p	21.0019	0.229105	1.17211	1.17211	0.29786	0.769169	0.441793	0.4794
hsa-miR-6824-5p	0.453225	-0.756483	0.591938	-1.68937	0.984298	-0.768551	0.44216	0.479402
hsa-miR-1255a	131.155	-0.245656	0.843432	-1.18563	0.324217	-0.75769	0.448637	0.486023
hsa-miR-103a-1-5p	1.06223	-0.637719	0.642728	-1.55587	0.844755	-0.754917	0.450299	0.48702
hsa-miR-600	1.12629	-0.524339	0.695277	-1.43827	0.694394	-0.755103	0.450187	0.48702
hsa-miR-548l	23.2522	-0.251195	0.8402	-1.19019	0.336273	-0.746997	0.455065	0.49177
hsa-miR-3177-5p	0.543068	-0.695117	0.617659	-1.61902	0.932403	-0.745511	0.455963	0.492335
hsa-miR-3202	33.4634	0.182766	1.13506	1.13506	0.246271	0.742135	0.458006	0.494134
hsa-miR-4795-5p	2.61073	-0.401533	0.757054	-1.32091	0.542203	-0.740557	0.458962	0.494759
hsa-miR-33b-3p	5.55837	-0.340474	0.789782	-1.26617	0.460554	-0.739271	0.459743	0.495195
hsa-miR-3667-3p	3.79978	-0.413286	0.750911	-1.33172	0.562096	-0.73526	0.462181	0.497413
hsa-miR-30c-1-3p	1067.75	-0.147601	0.90275	-1.10773	0.201876	-0.731145	0.464691	0.499704
hsa-miR-3131	0.754142	-0.663411	0.631384	-1.58382	0.914786	-0.725208	0.468324	0.5032
hsa-miR-10395-3p	1.80907	-0.464008	0.724969	-1.37937	0.646181	-0.718077	0.47271	0.507082
hsa-miR-10b-5p	16.1235	0.194813	1.14458	1.14458	0.271262	0.718171	0.472652	0.507082
hsa-miR-6820-5p	2.24306	-0.395396	0.760281	-1.3153	0.553254	-0.714674	0.474811	0.50892
hsa-miR-4722-5p	1.23093	0.445743	1.36201	1.36201	0.625697	0.712393	0.476221	0.510015
hsa-miR-5583-3p	0.581257	-0.604763	0.65758	-1.52073	0.87027	-0.694914	0.487109	0.52125
hsa-miR-6895-5p	0.468266	0.672661	1.59401	1.59401	0.978398	0.687513	0.49176	0.525798
hsa-miR-4712-3p	0.480929	0.669173	1.59016	1.59016	0.975797	0.685771	0.492858	0.526132
hsa-miR-6809-5p	4.99199	-0.302816	0.810669	-1.23355	0.441586	-0.685746	0.492873	0.526132
hsa-miR-589-3p	39.8757	0.126474	1.09162	1.09162	0.18472	0.684679	0.493547	0.526423
hsa-miR-30a-3p	475.499	-0.157992	0.896272	-1.11573	0.235001	-0.672304	0.50139	0.534355
hsa-miR-8072	0.457504	0.65268	1.57209	1.57209	0.978249	0.667192	0.504649	0.537392
hsa-miR-6882-5p	26.059	0.146379	1.10679	1.10679	0.220782	0.663004	0.507328	0.539807
hsa-miR-4510	2.5015	0.317466	1.24614	1.24614	0.513077	0.618749	0.536082	0.569018
hsa-miR-4729	1.03625	-0.476083	0.718927	-1.39096	0.768628	-0.619394	0.535657	0.569018
hsa-miR-6770-5p	2.28965	0.389172	1.30964	1.30964	0.62775	0.619947	0.535293	0.569018
hsa-miR-3177-3p	1.87741	0.442769	1.35921	1.35921	0.722387	0.612925	0.539926	0.572635
hsa-miR-6731-3p	1.01118	-0.477608	0.718168	-1.39243	0.799237	-0.597579	0.550121	0.582977
hsa-miR-330-5p	99.631	-0.159091	0.895589	-1.11658	0.268596	-0.592307	0.553645	0.586238
hsa-miR-10401-5p	0.492638	-0.530693	0.692222	-1.44462	0.91268	-0.581466	0.560926	0.59347
hsa-miR-3918	0.441836	0.593769	1.50918	1.50918	1.06492	0.557571	0.577138	0.61013
hsa-miR-1306-3p	19.2169	-0.246438	0.842975	-1.18627	0.446213	-0.552288	0.580751	0.613456
hsa-miR-6134	0.704843	0.449142	1.36523	1.36523	0.840537	0.534352	0.593098	0.625995
hsa-miR-494-5p	6.75169	0.249731	1.18899	1.18899	0.48577	0.514092	0.607188	0.640351
hsa-miR-1266-5p	1.22925	0.35168	1.27605	1.27605	0.697922	0.503896	0.614334	0.647368
hsa-miR-6764-3p	0.539924	0.532431	1.44636	1.44636	1.0641	0.500357	0.616824	0.648981
hsa-miR-6793-5p	2.37521	0.282921	1.21666	1.21666	0.565486	0.500315	0.616854	0.648981
hsa-miR-6861-5p	0.846105	0.423376	1.34106	1.34106	0.869149	0.487115	0.626177	0.658263
hsa-miR-2115-3p	16.4747	0.146236	1.10668	1.10668	0.311012	0.470193	0.638217	0.670383
hsa-miR-1256	0.485731	-0.498183	0.707998	-1.41243	1.06428	-0.468092	0.639719	0.671423
hsa-miR-4521	420.917	-0.156825	0.896997	-1.11483	0.344885	-0.454716	0.649314	0.68095
hsa-miR-5009-3p	0.917071	-0.394501	0.760752	-1.31449	0.869033	-0.453954	0.649862	0.680981
hsa-let-7i-5p	429973	0.074154	1.05274	1.05274	0.164651	0.450372	0.652443	0.68314
hsa-let-7i-3p	167.306	-0.133808	0.911422	-1.09719	0.302181	-0.442807	0.657905	0.68831
hsa-miR-6894-5p	1.95048	0.24115	1.18193	1.18193	0.545883	0.44176	0.658663	0.688554
hsa-miR-503-3p	1.12962	-0.339067	0.790553	-1.26494	0.786249	-0.431246	0.66629	0.695973
hsa-miR-138-2-3p	0.428121	0.453239	1.36911	1.36911	1.05526	0.429506	0.667555	0.696741
hsa-miR-6891-3p	0.395333	0.436679	1.35349	1.35349	1.02215	0.427216	0.669222	0.697926
hsa-miR-766-3p	228.23	-0.134621	0.910909	-1.0978	0.323041	-0.41673	0.676876	0.705348
hsa-miR-485-3p	57.0633	-0.121258	0.919386	-1.08768	0.294238	-0.412109	0.680259	0.708311
hsa-miR-6833-5p	2.83037	0.180631	1.13338	1.13338	0.441516	0.409116	0.682455	0.710034
hsa-miR-4653-3p	1.48715	-0.266352	0.831419	-1.20276	0.665661	-0.400132	0.689059	0.715771
hsa-miR-6777-5p	2.26857	0.261188	1.19846	1.19846	0.652401	0.400348	0.6889	0.715771
hsa-miR-3186-3p	0.717074	-0.358654	0.779892	-1.28223	0.901583	-0.397805	0.690774	0.716985
hsa-miR-1910-5p	1.54228	0.247439	1.1871	1.1871	0.642913	0.384872	0.700332	0.726332
hsa-miR-605-5p	0.386198	0.416737	1.33491	1.33491	1.08509	0.384058	0.700936	0.726384
hsa-miR-6810-5p	1.61254	-0.251561	0.839987	-1.19049	0.684438	-0.367543	0.713214	0.738525
hsa-miR-197-5p	16.4519	-0.0928279	0.937683	-1.06646	0.25318	-0.366648	0.713882	0.738634
hsa-miR-5088-5p	0.794799	0.297251	1.2288	1.2288	0.828657	0.358714	0.719809	0.744181
hsa-miR-4716-3p	1.3039	0.23305	1.17532	1.17532	0.687605	0.33893	0.734662	0.758939
hsa-miR-618	1.55611	0.200687	1.14925	1.14925	0.606505	0.330891	0.740727	0.764002
hsa-miR-6506-5p	0.692363	-0.292863	0.81628	-1.22507	0.884903	-0.330955	0.740678	0.764002
hsa-miR-6817-5p	0.47527	-0.326253	0.797605	-1.25375	1.03561	-0.315036	0.752735	0.775777
hsa-miR-6810-3p	2.22638	-0.168043	0.890049	-1.12353	0.537428	-0.312679	0.754524	0.777012
hsa-miR-365b-5p	2.33288	0.163277	1.11983	1.11983	0.538326	0.303304	0.761658	0.783744
hsa-miR-215-5p	2.71397	0.133639	1.09706	1.09706	0.446868	0.299056	0.764897	0.785845
hsa-miR-3690	12.5758	0.147623	1.10774	1.10774	0.49287	0.299517	0.764545	0.785845
hsa-miR-3679-3p	0.833902	-0.243031	0.844968	-1.18348	0.873689	-0.278167	0.780884	0.801643
hsa-miR-6869-5p	1.53951	-0.179272	0.883149	-1.13231	0.685056	-0.261689	0.793561	0.81402
hsa-miR-5089-3p	0.679921	-0.24225	0.845426	-1.18284	0.979495	-0.247321	0.80466	0.82476
hsa-miR-3138	25.9757	0.0635503	1.04503	1.04503	0.273914	0.232008	0.816532	0.836276
hsa-miR-7848-3p	2.78017	0.108199	1.07788	1.07788	0.475247	0.227668	0.819904	0.839076
hsa-miR-5588-5p	0.932364	0.180572	1.13333	1.13333	0.815879	0.221323	0.824841	0.843471
hsa-miR-518b	0.896577	-0.183903	0.880318	-1.13595	0.834276	-0.220434	0.825533	0.843521
hsa-miR-192-3p	19.7433	-0.0627526	0.957436	-1.04446	0.291142	-0.215539	0.829347	0.846759
hsa-miR-935	6.8062	-0.0998095	0.933156	-1.07163	0.469371	-0.212645	0.831604	0.848404
hsa-miR-3617-3p	1.36583	0.137442	1.09995	1.09995	0.66391	0.207018	0.835996	0.852222
hsa-miR-1307-3p	1813.24	-0.0525107	0.964257	-1.03707	0.25482	-0.20607	0.836736	0.852316
hsa-miR-5001-5p	2.15628	0.0995073	1.07141	1.07141	0.542544	0.183409	0.854477	0.869712
hsa-miR-4689	0.873811	-0.150839	0.900726	-1.11021	0.87493	-0.172401	0.863122	0.877831
hsa-miR-6770-3p	2.0538	-0.0922029	0.938089	-1.066	0.561695	-0.164151	0.869612	0.883747
hsa-miR-576-3p	0.479077	-0.152177	0.899891	-1.11125	1.06072	-0.143467	0.885922	0.899625
hsa-miR-504-5p	1.58229	0.105065	1.07554	1.07554	0.762752	0.137744	0.890443	0.903517
hsa-miR-3912-5p	0.466876	0.125541	1.09092	1.09092	0.962084	0.130489	0.89618	0.908636
hsa-miR-660-3p	5.08834	0.049937	1.03522	1.03522	0.396467	0.125955	0.899767	0.91157
hsa-miR-659-5p	0.639097	0.106006	1.07624	1.07624	0.886831	0.119534	0.904852	0.916015
hsa-miR-616-3p	25.4468	0.0271188	1.01898	1.01898	0.235568	0.115121	0.908349	0.918847
hsa-miR-3064-3p	2.31648	-0.0567233	0.961445	-1.0401	0.506191	-0.112059	0.910777	0.920593
hsa-miR-3667-5p	84.4692	0.0373	1.02619	1.02619	0.348256	0.107105	0.914705	0.923142
hsa-miR-6837-5p	0.605748	-0.104435	0.930169	-1.07507	0.971526	-0.107496	0.914396	0.923142
hsa-miR-3140-5p	0.92078	-0.0726568	0.950885	-1.05165	0.764304	-0.0950627	0.924265	0.932074
hsa-miR-616-5p	3.43832	0.0313992	1.022	1.022	0.401337	0.0782365	0.93764	0.944836
hsa-miR-103a-2-5p	10.4277	-0.0317543	0.97823	-1.02225	0.441678	-0.0718947	0.942686	0.949192
hsa-miR-10398-5p	0.602711	0.0617649	1.04374	1.04374	0.898233	0.0687626	0.945179	0.950973
hsa-miR-518c-3p	0.926849	-0.0757153	0.948872	-1.05388	1.13799	-0.0665344	0.946952	0.952028
hsa-miR-4683	1.10974	-0.0434591	0.970326	-1.03058	0.694012	-0.06262	0.950069	0.954431
hsa-miR-7851-3p	8.18488	-0.0208017	0.985685	-1.01452	0.346363	-0.0600577	0.95211	0.955749
hsa-miR-4640-3p	0.289145	-0.0585188	0.960249	-1.0414	1.09125	-0.0536255	0.957234	0.960159
hsa-miR-145-5p	525.756	0.0152073	1.0106	1.0106	0.303804	0.0500562	0.960078	0.961542
hsa-miR-7854-3p	21.2227	0.0151092	1.01053	1.01053	0.301484	0.0501161	0.96003	0.961542
hsa-miR-4688	1.68936	-0.0288592	0.980195	-1.02021	0.616194	-0.0468346	0.962645	0.963379
hsa-miR-34b-3p	0.418997	-0.00727882	0.994967	-1.00506	1.00842	-0.00721801	0.994241	0.994241

## Sheet: padj<=0.05
miRNA	baseMean	log2FoldChange	FC	FoldChange	lfcSE	stat	pvalue	padj
hsa-miR-486-5p	3.73917e+06	9.66255	810.432	810.432	0.300795	32.1234	2.08045e-226	2.73164e-223
hsa-miR-3605-3p	1533.27	5.49495	45.0967	45.0967	0.184808	29.7333	2.84919e-194	1.87049e-191
hsa-miR-21-5p	80405.9	-6.85301	0.00865045	-115.601	0.235909	-29.0494	1.56606e-185	6.85414e-183
hsa-miR-6511a-3p	588.18	5.28424	38.9687	38.9687	0.182021	29.031	2.6728e-185	8.77347e-183
hsa-miR-3940-3p	758.7	6.65996	101.123	101.123	0.23008	28.9463	3.12025e-184	8.19378e-182
hsa-miR-29a-3p	102036	-5.65009	0.0199138	-50.2165	0.195788	-28.8582	4.00179e-183	8.75726e-181
hsa-miR-95-3p	1207.24	-6.75795	0.00923962	-108.23	0.241034	-28.0373	5.70832e-173	1.07072e-170
hsa-miR-652-5p	1172.68	-5.81438	0.0177704	-56.2734	0.209069	-27.8108	3.21309e-170	5.27348e-168
hsa-miR-199a-3p	7120.15	-7.2876	0.0064005	-156.238	0.26916	-27.0753	1.92394e-161	2.80682e-159
hsa-miR-199b-3p	7102.34	-7.29105	0.00638521	-156.612	0.269403	-27.0637	2.63494e-161	3.45967e-159
hsa-miR-590-3p	3226.54	-11.08	0.000461945	-2164.76	0.412512	-26.8598	6.48408e-159	7.73963e-157
hsa-miR-6511b-3p	430.843	5.48301	44.7251	44.7251	0.210062	26.1019	3.47255e-150	3.79955e-148
hsa-miR-1180-3p	3741.94	8.22248	298.685	298.685	0.319092	25.7684	2.00447e-146	2.02452e-144
hsa-miR-146b-5p	8180.92	-6.30531	0.0126448	-79.0839	0.248105	-25.4139	1.7719e-142	1.66179e-140
hsa-miR-1306-5p	1257.6	4.90223	29.9032	29.9032	0.193335	25.3562	7.67971e-142	6.72231e-140
hsa-miR-532-3p	3793.82	4.49039	22.4772	22.4772	0.178958	25.0918	6.10526e-139	5.01013e-137
hsa-miR-27a-3p	15868.2	-5.96809	0.0159745	-62.5999	0.242741	-24.5862	1.77436e-133	1.37043e-131
hsa-miR-4732-3p	2394.7	10.4415	1390.57	1390.57	0.427841	24.405	1.51378e-131	1.10422e-129
hsa-miR-21-3p	1687.48	-5.85614	0.0172635	-57.9258	0.243355	-24.0642	5.9283e-128	4.09677e-126
hsa-miR-27b-3p	2053.53	-5.07961	0.0295724	-33.8153	0.216533	-23.4588	1.07385e-121	7.04984e-120
hsa-miR-598-3p	943.428	-4.76417	0.0367996	-27.1742	0.205725	-23.158	1.20778e-118	7.5515e-117
hsa-miR-766-5p	213.561	-3.81638	0.0709832	-14.0878	0.166243	-22.9566	1.26534e-116	7.55177e-115
hsa-miR-31-5p	5075.06	-5.64221	0.0200228	-49.943	0.246858	-22.8561	1.26981e-115	7.24897e-114
hsa-miR-20a-3p	527.8	-5.14079	0.0283444	-35.2803	0.228925	-22.4562	1.11349e-111	6.09172e-110
hsa-miR-24-3p	67482.6	-3.05764	0.120104	-8.32612	0.137128	-22.2977	3.88591e-110	2.04088e-108
hsa-miR-6750-5p	60.6262	5.22008	37.2737	37.2737	0.234172	22.2916	4.45283e-110	2.24868e-108
hsa-miR-374a-3p	996.129	-9.25654	0.00163495	-611.639	0.418833	-22.1008	3.10812e-108	1.51147e-106
hsa-miR-32-3p	2141.03	-6.55205	0.010657	-93.8346	0.297109	-22.0527	9.00404e-108	4.22225e-106
hsa-miR-223-5p	3994.3	-4.8055	0.0357601	-27.9641	0.218065	-22.037	1.27353e-107	5.76601e-106
hsa-miR-29c-3p	26286.1	-6.11038	0.0144741	-69.0888	0.277509	-22.0187	1.90613e-107	8.34248e-106
hsa-miR-1292-5p	753.887	3.58511	12.0012	12.0012	0.162968	21.9989	2.95287e-107	1.25068e-105
hsa-miR-26b-5p	352147	-3.69989	0.0769526	-12.995	0.168874	-21.9091	2.1262e-106	8.72406e-105
hsa-miR-3158-5p	225.81	5.11794	34.7259	34.7259	0.239545	21.3653	2.81211e-101	1.11888e-99
hsa-miR-376c-3p	1741.77	-7.27324	0.00646452	-154.691	0.342352	-21.2449	3.67177e-100	1.41795e-98
hsa-miR-6803-3p	226.761	4.96165	31.1606	31.1606	0.234405	21.167	1.92503e-99	7.22161e-98
hsa-miR-1226-3p	221.116	3.92178	15.1556	15.1556	0.185917	21.0942	8.98334e-99	3.27643e-97
hsa-miR-1-3p	2274.94	-9.21001	0.00168854	-592.229	0.43831	-21.0126	5.03507e-98	1.78677e-96
hsa-miR-424-5p	3804.48	-5.44586	0.0229421	-43.588	0.2614	-20.8334	2.15511e-96	7.44646e-95
hsa-miR-4306	724.852	7.24319	151.501	151.501	0.350197	20.6832	4.90916e-95	1.65275e-93
hsa-miR-143-3p	6026.89	-4.90262	0.0334322	-29.9113	0.237224	-20.6666	6.91978e-95	2.27142e-93
hsa-miR-191-5p	2.28043e+06	2.98276	7.90496	7.90496	0.145568	20.4905	2.61497e-93	8.37427e-92
hsa-miR-340-5p	5301.41	-7.07862	0.00739814	-135.169	0.345581	-20.4832	3.03792e-93	9.4971e-92
hsa-miR-5695	65.7205	4.7303	26.5437	26.5437	0.231085	20.47	3.99011e-93	1.21838e-91
hsa-miR-3200-5p	543.884	9.30382	632.018	632.018	0.454733	20.46	4.89839e-93	1.46172e-91
hsa-miR-4753-5p	51.5329	4.74073	26.7363	26.7363	0.233301	20.3202	8.52335e-92	2.48692e-90
hsa-miR-3074-5p	59.2989	3.37546	10.378	10.378	0.166747	20.243	4.09081e-91	1.16766e-89
hsa-miR-142-3p	150403	-7.03952	0.00760138	-131.555	0.348286	-20.2119	7.69519e-91	2.14974e-89
hsa-miR-29b-3p	30131.1	-4.24878	0.0526004	-19.0113	0.211961	-20.0451	2.22781e-89	6.09399e-88
hsa-miR-501-3p	367.099	4.16289	17.9125	17.9125	0.209507	19.8699	7.41336e-88	1.98648e-86
hsa-miR-636	171.268	6.32756	80.3127	80.3127	0.318514	19.8658	8.03833e-88	2.11086e-86
hsa-miR-942-5p	1669.51	3.93996	15.3478	15.3478	0.20064	19.637	7.47105e-86	1.92343e-84
hsa-miR-628-5p	132.127	-2.9146	0.132623	-7.54019	0.148963	-19.5659	3.01987e-85	7.62518e-84
hsa-miR-30b-3p	456.511	-2.81218	0.14238	-7.02344	0.144212	-19.5004	1.09025e-84	2.70093e-83
hsa-miR-221-3p	4275.71	-4.02232	0.0615405	-16.2495	0.206699	-19.4598	2.40598e-84	5.85011e-83
hsa-miR-937-3p	71.5839	6.10744	68.9482	68.9482	0.315051	19.3855	1.02227e-83	2.44043e-82
hsa-miR-374b-3p	661.655	-5.42908	0.0232105	-43.0839	0.281061	-19.3164	3.9116e-83	9.17131e-82
hsa-miR-27a-5p	385.217	-6.88938	0.00843508	-118.553	0.356808	-19.3084	4.56545e-83	1.05165e-81
hsa-miR-141-3p	493.198	-9.0941	0.0018298	-546.509	0.472797	-19.2347	1.8975e-82	4.29554e-81
hsa-miR-4659a-3p	90.6421	4.86946	29.2317	29.2317	0.255	19.096	2.72743e-81	6.06968e-80
hsa-miR-376b-3p	576.264	-8.57636	0.00261973	-381.718	0.449393	-19.0843	3.40858e-81	7.45912e-80
hsa-miR-146a-5p	8620.43	-5.42654	0.0232513	-43.0083	0.284643	-19.0644	4.99229e-81	1.07457e-79
hsa-miR-4685-3p	240.189	7.29881	157.457	157.457	0.38355	19.0296	9.69793e-81	2.05377e-79
hsa-miR-9-5p	137.437	-5.3672	0.0242277	-41.275	0.284176	-18.8869	1.463e-79	3.04908e-78
hsa-miR-140-5p	1642.09	-5.34297	0.0246379	-40.5878	0.283356	-18.8561	2.61963e-79	5.37434e-78
hsa-miR-221-5p	442.37	-4.18126	0.0551206	-18.142	0.223932	-18.672	8.36679e-78	1.69009e-76
hsa-miR-181a-3p	1132.11	-3.56413	0.0845454	-11.828	0.19103	-18.6575	1.09823e-77	2.18481e-76
hsa-miR-411-5p	555.062	-8.7855	0.00226621	-441.265	0.474375	-18.5201	1.42045e-76	2.78365e-75
hsa-miR-497-5p	289.836	-4.90832	0.0333004	-30.0296	0.267972	-18.3165	6.10802e-75	1.17939e-73
hsa-miR-556-5p	222.377	-7.2376	0.0066262	-150.916	0.398171	-18.1771	7.8362e-74	1.49115e-72
hsa-miR-2110	4289.13	3.52135	11.4824	11.4824	0.194834	18.0736	5.14509e-73	9.65072e-72
hsa-miR-651-5p	211.67	-6.29778	0.012711	-78.672	0.350557	-17.9651	3.65753e-72	6.76385e-71
hsa-miR-222-5p	245.344	-7.44986	0.00571964	-174.836	0.416447	-17.8891	1.43464e-71	2.61623e-70
hsa-miR-7855-5p	32.9821	4.68756	25.769	25.769	0.262834	17.8347	3.80336e-71	6.84084e-70
hsa-miR-126-5p	157741	-5.88699	0.0168981	-59.1781	0.333103	-17.6732	6.74505e-70	1.19679e-68
hsa-miR-548ax	312.262	-6.74951	0.00929382	-107.598	0.382529	-17.6444	1.12304e-69	1.96606e-68
hsa-miR-376a-3p	2617.62	-6.08057	0.0147763	-67.6758	0.346614	-17.5427	6.75814e-69	1.16756e-67
hsa-miR-92a-3p	146992	4.62199	24.6239	24.6239	0.263965	17.5099	1.20473e-68	2.05431e-67
hsa-miR-550a-5p	1235.59	4.55634	23.5286	23.5286	0.262772	17.3396	2.36548e-67	3.98188e-66
hsa-miR-338-3p	913.903	-5.63566	0.0201139	-49.7168	0.326213	-17.276	7.12891e-67	1.18484e-65
hsa-miR-3163	67.6173	6.59784	96.8606	96.8606	0.383998	17.182	3.62468e-66	5.949e-65
hsa-miR-301a-3p	370.531	-5.61355	0.0204245	-48.9608	0.326754	-17.1798	3.76316e-66	6.10003e-65
hsa-miR-374a-5p	2106.03	-5.75488	0.0185186	-53.9997	0.335938	-17.1308	8.74509e-66	1.40028e-64
hsa-miR-3157-5p	262.556	2.20973	4.62588	4.62588	0.129031	17.1256	9.56328e-66	1.51284e-64
hsa-miR-3615	10828.2	5.92588	60.795	60.795	0.346193	17.1173	1.10322e-65	1.72444e-64
hsa-miR-181c-3p	249.675	-3.54032	0.0859523	-11.6344	0.208435	-16.9852	1.05627e-64	1.63162e-63
hsa-miR-4508	124.47	6.3928	84.0283	84.0283	0.37961	16.8405	1.2326e-63	1.88186e-62
hsa-miR-3179	335.075	3.68745	12.8835	12.8835	0.219298	16.8148	1.90022e-63	2.8678e-62
hsa-miR-6782-3p	37.728	5.60814	48.7775	48.7775	0.334429	16.7693	4.09286e-63	6.10673e-62
hsa-miR-382-5p	1448.99	-3.92682	0.065752	-15.2087	0.234264	-16.7624	4.59906e-63	6.7849e-62
hsa-miR-34a-5p	906.839	-5.97356	0.015914	-62.8379	0.358201	-16.6766	1.93979e-62	2.82994e-61
hsa-miR-185-5p	178609	2.56423	5.91439	5.91439	0.154425	16.605	6.40707e-62	9.24449e-61
hsa-miR-23b-3p	2978.64	-2.37586	0.192661	-5.19046	0.143447	-16.5626	1.29871e-61	1.85348e-60
hsa-miR-6802-3p	60.4858	4.04598	16.5182	16.5182	0.244504	16.5477	1.66266e-61	2.34739e-60
hsa-miR-93-3p	3501.97	4.11459	17.3226	17.3226	0.251336	16.3709	3.08682e-60	4.3117e-59
hsa-miR-12135	300.968	-10.5316	0.000675584	-1480.2	0.643781	-16.3589	3.75651e-60	5.19189e-59
hsa-miR-182-5p	33940.8	6.16226	71.6185	71.6185	0.378976	16.2603	1.88812e-59	2.5824e-58
hsa-miR-12136	438.294	-3.52864	0.0866512	-11.5405	0.218467	-16.1518	1.10284e-58	1.49282e-57
hsa-miR-450a-5p	331.601	-3.95212	0.064609	-15.4777	0.24729	-15.9817	1.71411e-57	2.29656e-56
hsa-miR-4755-5p	56.8852	5.22844	37.49	37.49	0.327387	15.9702	2.06134e-57	2.73388e-56
hsa-miR-942-3p	32.0773	3.64362	12.498	12.498	0.228418	15.9516	2.778e-57	3.64751e-56
hsa-miR-23a-3p	14670.3	-2.9893	0.12593	-7.9409	0.188496	-15.8587	1.22371e-56	1.59082e-55
hsa-miR-4732-5p	1975.96	8.01243	258.215	258.215	0.50566	15.8455	1.51048e-56	1.94438e-55
hsa-miR-1537-3p	70.0287	-4.62233	0.0406014	-24.6297	0.293432	-15.7527	6.58587e-56	8.39539e-55
hsa-miR-4516	28.4098	5.01244	32.2771	32.2771	0.320607	15.6342	4.25608e-55	5.3733e-54
hsa-miR-3609	124.219	-3.78665	0.0724613	-13.8005	0.242737	-15.5998	7.30238e-55	9.13145e-54
hsa-miR-379-5p	168.842	-6.02442	0.0153628	-65.0925	0.386904	-15.5708	1.14893e-54	1.42315e-53
hsa-miR-7706	165.204	3.47257	11.1006	11.1006	0.224106	15.4952	3.73817e-54	4.58712e-53
hsa-miR-5010-3p	338.385	5.60248	48.5864	48.5864	0.36212	15.4714	5.41592e-54	6.58435e-53
hsa-miR-9-3p	76.2925	-5.24783	0.0263175	-37.9975	0.339441	-15.4602	6.43892e-54	7.75623e-53
hsa-miR-873-5p	338.245	-8.18453	0.00343724	-290.931	0.531166	-15.4086	1.4321e-53	1.70941e-52
hsa-miR-26a-2-3p	132.109	-5.52505	0.0217168	-46.0474	0.36092	-15.3082	6.73544e-53	7.96724e-52
hsa-miR-18b-3p	91.3802	6.96448	124.887	124.887	0.455351	15.2947	8.28807e-53	9.71629e-52
hsa-miR-3173-5p	75.3593	3.70085	13.0037	13.0037	0.243584	15.1933	3.91754e-52	4.55197e-51
hsa-miR-4723-5p	106.902	3.95588	15.5181	15.5181	0.262302	15.0814	2.14686e-51	2.47266e-50
hsa-miR-6735-5p	43.1839	4.32369	20.0245	20.0245	0.286896	15.0706	2.52799e-51	2.88631e-50
hsa-miR-6783-5p	28.392	4.3586	20.515	20.515	0.28992	15.0338	4.40754e-51	4.98888e-50
hsa-miR-493-3p	221.954	-4.40368	0.0472455	-21.1661	0.293309	-15.0138	5.96401e-51	6.69295e-50
hsa-miR-889-3p	250.956	-7.37529	0.00602305	-166.029	0.491388	-15.0091	6.40116e-51	7.12265e-50
hsa-miR-550a-3-5p	396.242	4.04673	16.5267	16.5267	0.269882	14.9945	7.98131e-51	8.80627e-50
hsa-miR-92b-3p	2578.19	5.15473	35.6227	35.6227	0.344857	14.9474	1.61895e-50	1.7714e-49
hsa-miR-10401-3p	76.0109	4.66697	25.4037	25.4037	0.313376	14.8925	3.68468e-50	3.99834e-49
hsa-miR-32-5p	298.257	-9.79898	0.00112257	-890.812	0.661792	-14.8067	1.32548e-49	1.42652e-48
hsa-miR-1976	41.6653	7.46773	177.015	177.015	0.505288	14.7792	1.99645e-49	2.13117e-48
hsa-miR-550a-3p	187.277	5.38788	41.871	41.871	0.365135	14.7558	2.82162e-49	2.98773e-48
hsa-miR-769-5p	427.888	-2.52864	0.173302	-5.77028	0.172152	-14.6884	7.64618e-49	8.03155e-48
hsa-miR-3611	83.2504	-6.33337	0.0124013	-80.6367	0.431846	-14.6658	1.06758e-48	1.11249e-47
hsa-miR-1270	326.731	3.52873	11.5413	11.5413	0.241058	14.6385	1.59549e-48	1.64951e-47
hsa-miR-629-5p	6206.2	2.32541	5.01209	5.01209	0.159189	14.6078	2.50305e-48	2.56758e-47
hsa-miR-671-5p	912.115	-3.30687	0.101049	-9.89617	0.226865	-14.5764	3.97139e-48	4.0422e-47
hsa-miR-11400	589.876	-3.62439	0.0810867	-12.3325	0.249012	-14.5551	5.42361e-48	5.47785e-47
hsa-miR-4738-3p	33.0144	3.41851	10.6924	10.6924	0.234903	14.5529	5.60073e-48	5.61356e-47
hsa-miR-484	17229.7	4.86262	29.0933	29.0933	0.335252	14.5044	1.13674e-47	1.13071e-46
hsa-miR-324-3p	688.329	2.98342	7.90857	7.90857	0.205832	14.4944	1.31413e-47	1.29733e-46
hsa-miR-4781-3p	60.8271	2.483	5.59057	5.59057	0.172219	14.4177	4.00473e-47	3.92404e-46
hsa-miR-181b-2-3p	119.224	-5.54338	0.0214425	-46.6364	0.38685	-14.3295	1.4306e-46	1.39139e-45
hsa-miR-6783-3p	35.4725	6.36599	82.4809	82.4809	0.449992	14.1469	1.95227e-45	1.88481e-44
hsa-miR-10399-5p	108.926	-3.88789	0.0675504	-14.8038	0.275099	-14.1327	2.38871e-45	2.28933e-44
hsa-miR-222-3p	458.333	-2.91672	0.132428	-7.55127	0.20694	-14.0945	4.10596e-45	3.90661e-44
hsa-miR-487b-3p	163.894	-4.84489	0.0347972	-28.738	0.34491	-14.0468	8.05616e-45	7.60988e-44
hsa-miR-30d-3p	167.821	-2.77204	0.146397	-6.83075	0.197475	-14.0374	9.20173e-45	8.62991e-44
hsa-miR-610	52.4232	3.77287	13.6693	13.6693	0.269373	14.0061	1.43045e-44	1.33205e-43
hsa-miR-99b-3p	111.833	-4.41763	0.0467909	-21.3717	0.315435	-14.0049	1.45554e-44	1.34586e-43
hsa-miR-4791	118.332	-8.94294	0.00203192	-492.146	0.640158	-13.9699	2.37972e-44	2.18501e-43
hsa-miR-3613-5p	103.911	-5.33742	0.0247329	-40.4319	0.382082	-13.9693	2.39908e-44	2.1875e-43
hsa-miR-3158-3p	74.3447	6.3654	82.4473	82.4473	0.45574	13.9672	2.47276e-44	2.23912e-43
hsa-miR-4635	17.863	4.40159	21.1355	21.1355	0.317023	13.8842	7.90117e-44	7.10564e-43
hsa-miR-369-3p	85.9214	-9.20487	0.00169457	-590.121	0.66371	-13.8688	9.78944e-44	8.7439e-43
hsa-miR-7976	20.664	4.71876	26.3322	26.3322	0.341094	13.8342	1.58487e-43	1.40603e-42
hsa-miR-6513-3p	437.784	2.702	6.50703	6.50703	0.195499	13.821	1.90298e-43	1.67692e-42
hsa-miR-590-5p	206.178	-8.45288	0.00285384	-350.405	0.612529	-13.8	2.54949e-43	2.23165e-42
hsa-miR-499a-5p	59.7641	-5.67049	0.0196342	-50.9316	0.41151	-13.7797	3.37641e-43	2.93591e-42
hsa-miR-6764-5p	54.5867	2.81113	7.01833	7.01833	0.205877	13.6544	1.89981e-42	1.64109e-41
hsa-miR-101-3p	1901.52	-4.64411	0.0399928	-25.0045	0.3406	-13.6351	2.47663e-42	2.12537e-41
hsa-miR-486-3p	115.227	-9.38643	0.00149418	-669.262	0.689008	-13.6231	2.91881e-42	2.48857e-41
hsa-miR-3065-5p	58.1441	-4.16861	0.0556064	-17.9835	0.306319	-13.6087	3.55457e-42	3.01106e-41
hsa-miR-3130-5p	49.0712	3.872	14.6416	14.6416	0.28463	13.6036	3.80978e-42	3.20656e-41
hsa-miR-6820-3p	18.4664	4.83731	28.5874	28.5874	0.355604	13.6031	3.83956e-42	3.21105e-41
hsa-miR-183-3p	881.975	6.76093	108.453	108.453	0.497497	13.5899	4.59793e-42	3.82094e-41
hsa-miR-337-5p	104.032	-7.09345	0.00732247	-136.566	0.523593	-13.5477	8.18004e-42	6.75497e-41
hsa-let-7a-3p	150.438	-4.35694	0.0488013	-20.4912	0.323434	-13.4708	2.3219e-41	1.90541e-40
hsa-miR-9985	79.144	-5.78037	0.0181943	-54.9623	0.429715	-13.4516	3.01106e-41	2.4556e-40
hsa-miR-4433b-3p	105.995	-6.72108	0.00947879	-105.499	0.501287	-13.4077	5.45293e-41	4.41957e-40
hsa-miR-3200-3p	54.1119	4.61427	24.4926	24.4926	0.344839	13.381	7.81322e-41	6.29372e-40
hsa-miR-30e-5p	41418.2	-2.76465	0.147149	-6.79583	0.206623	-13.3802	7.89839e-41	6.32353e-40
hsa-miR-6857-3p	29.2851	6.69419	103.551	103.551	0.500948	13.363	9.94125e-41	7.91083e-40
hsa-miR-431-5p	289.668	-4.31567	0.0502173	-19.9135	0.323267	-13.3502	1.18156e-40	9.34574e-40
hsa-miR-10527-5p	99.7116	2.78866	6.90986	6.90986	0.209298	13.3238	1.6821e-40	1.32251e-39
hsa-miR-28-5p	3208.97	-3.45789	0.0910064	-10.9882	0.262406	-13.1776	1.18068e-39	9.22754e-39
hsa-miR-4745-3p	31.4989	7.18225	145.235	145.235	0.546729	13.1367	2.02751e-39	1.57522e-38
hsa-miR-155-5p	20881	-3.31371	0.100571	-9.94323	0.253413	-13.0763	4.49515e-39	3.47184e-38
hsa-miR-3688-3p	56.882	2.86143	7.26734	7.26734	0.219378	13.0434	6.93405e-39	5.32422e-38
hsa-miR-18a-3p	82.9532	4.74844	26.8797	26.8797	0.364141	13.0401	7.23493e-39	5.52294e-38
hsa-miR-92b-5p	77.0202	3.44732	10.908	10.908	0.264491	13.0338	7.8619e-39	5.96687e-38
hsa-let-7g-3p	109.14	-5.37221	0.0241437	-41.4187	0.412291	-13.0302	8.24438e-39	6.22119e-38
hsa-miR-224-5p	806.71	-4.98173	0.0316483	-31.5973	0.383222	-12.9996	1.2301e-38	9.22928e-38
hsa-miR-576-5p	1262.7	2.9073	7.50214	7.50214	0.224201	12.9674	1.87315e-38	1.39741e-37
hsa-miR-6734-3p	20.6077	6.58615	96.0791	96.0791	0.508249	12.9585	2.10265e-38	1.55976e-37
hsa-miR-19a-3p	145.685	-6.34284	0.0123201	-81.1679	0.489729	-12.9517	2.29743e-38	1.69468e-37
hsa-miR-152-3p	67.7248	-4.8454	0.0347847	-28.7482	0.374589	-12.9353	2.84653e-38	2.08799e-37
hsa-miR-1229-3p	48.9074	3.18989	9.12543	9.12543	0.247754	12.8752	6.20454e-38	4.52587e-37
hsa-miR-5189-3p	240.845	4.58189	23.949	23.949	0.356039	12.8691	6.72122e-38	4.87567e-37
hsa-miR-136-3p	77.6571	-9.05914	0.00187467	-533.426	0.704681	-12.8557	7.99394e-38	5.76705e-37
hsa-miR-505-5p	7166.16	2.64809	6.26835	6.26835	0.207365	12.7702	2.40626e-37	1.72646e-36
hsa-miR-5009-5p	21.9055	2.71527	6.56718	6.56718	0.213321	12.7286	4.10062e-37	2.92615e-36
hsa-miR-199b-5p	739.355	-4.21888	0.0537021	-18.6213	0.331576	-12.7237	4.36557e-37	3.09837e-36
hsa-miR-151b	62804.6	3.50708	11.3694	11.3694	0.276313	12.6924	6.51391e-37	4.59826e-36
hsa-miR-6734-5p	190.014	2.71963	6.58705	6.58705	0.215107	12.6432	1.2206e-36	8.5703e-36
hsa-miR-369-5p	272.965	-4.09783	0.0584023	-17.1226	0.326715	-12.5425	4.36913e-36	3.05142e-35
hsa-miR-296-5p	122.241	3.93035	15.2459	15.2459	0.313629	12.5319	4.99808e-36	3.47221e-35
hsa-let-7e-5p	9660.48	-2.69997	0.153896	-6.49788	0.21572	-12.5161	6.0974e-36	4.21362e-35
hsa-miR-27b-5p	153.061	-3.01786	0.123462	-8.09967	0.24119	-12.5124	6.38923e-36	4.39218e-35
hsa-miR-7-1-3p	395.527	-3.41312	0.0938747	-10.6525	0.273155	-12.4952	7.93043e-36	5.42325e-35
hsa-miR-3124-5p	44.3172	2.91747	7.5552	7.5552	0.234195	12.4574	1.27401e-35	8.66725e-35
hsa-miR-502-3p	234.059	2.40478	5.29555	5.29555	0.193193	12.4476	1.44151e-35	9.75623e-35
hsa-miR-3150a-3p	28.9546	3.01237	8.06886	8.06886	0.242433	12.4256	1.89835e-35	1.27822e-34
hsa-miR-22-3p	8071.76	1.98405	3.95602	3.95602	0.159997	12.4005	2.59688e-35	1.73965e-34
hsa-miR-1238-3p	11.6711	7.02453	130.195	130.195	0.568503	12.3562	4.51083e-35	3.00646e-34
hsa-miR-432-5p	1156.48	-3.51871	0.0872495	-11.4614	0.285547	-12.3227	6.83607e-35	4.53321e-34
hsa-miR-3120-3p	305.797	-2.65858	0.158375	-6.31413	0.217198	-12.2404	1.89186e-34	1.24825e-33
hsa-miR-181c-5p	162.199	-4.22173	0.0535961	-18.6581	0.346823	-12.1726	4.35155e-34	2.85679e-33
hsa-miR-25-3p	49093.1	2.51607	5.7202	5.7202	0.207621	12.1186	8.42062e-34	5.50064e-33
hsa-miR-4435	60.2246	3.46655	11.0544	11.0544	0.286091	12.1169	8.59029e-34	5.58369e-33
hsa-miR-6884-5p	11.9867	4.28756	19.5292	19.5292	0.354168	12.106	9.81805e-34	6.3503e-33
hsa-miR-381-3p	205.747	-5.41515	0.0234357	-42.67	0.450936	-12.0087	3.19845e-33	2.05861e-32
hsa-miR-199a-5p	1371.46	-3.56628	0.0844193	-11.8456	0.298137	-11.9619	5.62766e-33	3.60445e-32
hsa-miR-3127-5p	21.5897	2.67168	6.37171	6.37171	0.224529	11.8991	1.19672e-32	7.62763e-32
hsa-miR-5010-5p	154.032	2.97388	7.85644	7.85644	0.249949	11.898	1.21285e-32	7.69312e-32
hsa-miR-125a-3p	95.6462	-2.64384	0.160002	-6.24992	0.222305	-11.8928	1.28949e-32	8.13993e-32
hsa-miR-148b-3p	516.978	-2.96193	0.128342	-7.79168	0.25187	-11.7598	6.29033e-32	3.95177e-31
hsa-miR-6799-3p	13.1246	5.65173	50.2736	50.2736	0.481724	11.7323	8.70713e-32	5.44403e-31
hsa-miR-200a-3p	35.0421	-7.66739	0.0049191	-203.289	0.655678	-11.6938	1.37059e-31	8.52883e-31
hsa-miR-1185-1-3p	194.875	-4.06347	0.05981	-16.7196	0.350344	-11.5985	4.19349e-31	2.59719e-30
hsa-miR-29a-5p	29.0887	-7.64083	0.00501049	-199.581	0.660473	-11.5687	5.93535e-31	3.65874e-30
hsa-miR-374b-5p	1343.28	-2.9724	0.127414	-7.8484	0.258278	-11.5085	1.19488e-30	7.33121e-30
hsa-miR-4672	18.1526	6.29541	78.543	78.543	0.547119	11.5065	1.22366e-30	7.47287e-30
hsa-miR-2355-3p	32.0011	-5.36072	0.0243368	-41.0901	0.468704	-11.4373	2.72133e-30	1.65422e-29
hsa-miR-542-3p	66.367	-7.41238	0.00587016	-170.353	0.649385	-11.4145	3.54067e-30	2.14235e-29
hsa-miR-6859-5p	36.56	3.4116	10.6413	10.6413	0.299347	11.3968	4.33574e-30	2.61139e-29
hsa-miR-451b	16.2849	7.13526	140.581	140.581	0.630074	11.3245	9.9264e-30	5.95131e-29
hsa-miR-1277-3p	35.6245	-7.93378	0.00408974	-244.514	0.703502	-11.2775	1.69415e-29	1.0111e-28
hsa-miR-6767-5p	14.5626	3.66793	12.7103	12.7103	0.326465	11.2353	2.736e-29	1.62551e-28
hsa-miR-6833-3p	10.3172	6.84143	114.677	114.677	0.60987	11.2179	3.33273e-29	1.97111e-28
hsa-miR-98-3p	45.4545	-7.31865	0.00626423	-159.637	0.65448	-11.1824	4.97356e-29	2.92838e-28
hsa-miR-10a-3p	29.6144	-3.30731	0.101018	-9.89919	0.296036	-11.172	5.59118e-29	3.27733e-28
hsa-miR-3187-3p	65.0482	2.70243	6.50899	6.50899	0.242747	11.1327	8.69431e-29	5.07361e-28
hsa-miR-335-5p	35481.3	-3.2512	0.105025	-9.52157	0.293051	-11.0943	1.33676e-28	7.76624e-28
hsa-miR-1304-3p	292.457	1.61405	3.06109	3.06109	0.145566	11.0881	1.43345e-28	8.29128e-28
hsa-miR-1294	230.122	2.11564	4.33381	4.33381	0.19087	11.0842	1.49713e-28	8.62165e-28
hsa-miR-15b-5p	119570	2.39652	5.26532	5.26532	0.216441	11.0724	1.70791e-28	9.79253e-28
hsa-miR-299-3p	82.0293	-7.73585	0.00469111	-213.169	0.700863	-11.0376	2.5161e-28	1.43637e-27
hsa-miR-4646-5p	10.715	4.45377	21.9139	21.9139	0.403714	11.032	2.67808e-28	1.52222e-27
hsa-miR-423-5p	123044	3.25665	9.55764	9.55764	0.295259	11.0298	2.7442e-28	1.55307e-27
hsa-miR-6743-3p	15.3004	5.12189	34.8212	34.8212	0.46496	11.0158	3.20741e-28	1.80744e-27
hsa-miR-6780a-5p	22.4726	3.08398	8.4795	8.4795	0.280409	10.9982	3.90013e-28	2.18841e-27
hsa-miR-3180-5p	18.246	4.62602	24.6928	24.6928	0.420951	10.9894	4.29571e-28	2.40011e-27
hsa-miR-181b-5p	3237.01	-2.72045	0.151727	-6.59078	0.249159	-10.9185	9.40108e-28	5.23035e-27
hsa-miR-33a-5p	36.6606	-7.97566	0.00397272	-251.717	0.731104	-10.9091	1.04334e-27	5.78017e-27
hsa-miR-7113-5p	41.099	2.19278	4.57185	4.57185	0.202042	10.8531	1.92803e-27	1.06366e-26
hsa-miR-378d	59.9812	-3.3755	0.0963547	-10.3783	0.311144	-10.8487	2.02342e-27	1.11161e-26
hsa-miR-874-3p	111.689	-2.44457	0.1837	-5.44364	0.226015	-10.816	2.89269e-27	1.58254e-26
hsa-miR-582-5p	49.9819	-7.45487	0.00569981	-175.444	0.689993	-10.8043	3.28594e-27	1.79023e-26
hsa-miR-29b-1-5p	34.7832	-5.33784	0.0247258	-40.4436	0.494796	-10.788	3.92403e-27	2.12903e-26
hsa-miR-200b-3p	36.5589	-4.17994	0.0551713	-18.1254	0.387758	-10.7798	4.29008e-27	2.31805e-26
hsa-miR-3614-3p	26.291	-4.35357	0.0489155	-20.4434	0.404331	-10.7673	4.91047e-27	2.6424e-26
hsa-miR-150-3p	444.251	-2.40326	0.189037	-5.28996	0.223681	-10.7441	6.31494e-27	3.38429e-26
hsa-miR-6724-5p	26.6032	-4.01725	0.0617571	-16.1925	0.374698	-10.7213	8.08644e-27	4.31605e-26
hsa-miR-6749-3p	11.2444	6.57721	95.4852	95.4852	0.617889	10.6446	1.847e-26	9.81828e-26
hsa-miR-183-5p	1436.81	5.27746	38.7859	38.7859	0.497368	10.6108	2.65519e-26	1.40575e-25
hsa-miR-548a-5p	28.6601	-6.65305	0.00993644	-100.64	0.627965	-10.5946	3.1557e-26	1.66403e-25
hsa-miR-127-5p	60.0337	-5.89219	0.0168374	-59.3916	0.557476	-10.5694	4.13111e-26	2.16966e-25
hsa-miR-140-3p	33241.9	2.12965	4.37611	4.37611	0.201777	10.5545	4.84383e-26	2.53384e-25
hsa-miR-4779	14.6583	3.40305	10.5784	10.5784	0.323479	10.5202	6.97486e-26	3.63412e-25
hsa-miR-202-3p	11.5564	6.82772	113.593	113.593	0.650514	10.4959	9.02222e-26	4.68228e-25
hsa-miR-3617-5p	45.681	-3.52272	0.0870074	-11.4933	0.33697	-10.4541	1.40334e-25	7.25425e-25
hsa-miR-1250-5p	31.0498	-3.5899	0.0830486	-12.0411	0.345	-10.4055	2.3403e-25	1.20502e-24
hsa-miR-33a-3p	33.894	-6.64732	0.00997604	-100.24	0.639998	-10.3865	2.8575e-25	1.46558e-24
hsa-miR-187-3p	32.9056	-2.69577	0.154345	-6.479	0.260857	-10.3343	4.93065e-25	2.51905e-24
hsa-miR-4492	15.5245	5.43643	43.3039	43.3039	0.526529	10.325	5.43083e-25	2.76383e-24
hsa-miR-760	18.4268	-6.73631	0.00937925	-106.618	0.653172	-10.3132	6.14038e-25	3.11286e-24
hsa-miR-127-3p	699.159	-2.89376	0.134553	-7.43204	0.281796	-10.269	9.72366e-25	4.91045e-24
hsa-miR-4742-3p	14.0717	5.33804	40.4491	40.4491	0.520063	10.2642	1.02146e-24	5.13862e-24
hsa-miR-98-5p	23190.6	-2.4837	0.178786	-5.59329	0.241994	-10.2635	1.02956e-24	5.1596e-24
hsa-miR-10a-5p	1772.54	-1.99724	0.250479	-3.99236	0.19538	-10.2223	1.57531e-24	7.86459e-24
hsa-miR-134-5p	152.962	-2.53526	0.172508	-5.79682	0.248445	-10.2045	1.89247e-24	9.41216e-24
hsa-miR-126-3p	498614	-2.55865	0.169734	-5.89156	0.25166	-10.1671	2.78068e-24	1.37775e-23
hsa-miR-6789-3p	6.50177	6.3738	82.9286	82.9286	0.631972	10.0856	6.39915e-24	3.15868e-23
hsa-miR-6793-3p	9.72257	5.7792	54.9176	54.9176	0.573249	10.0815	6.67167e-24	3.28086e-23
hsa-miR-550b-2-5p	18.5322	3.45396	10.9583	10.9583	0.342741	10.0774	6.951e-24	3.40547e-23
hsa-miR-28-3p	21048.9	-1.93449	0.261614	-3.82243	0.192745	-10.0366	1.05288e-23	5.13916e-23
hsa-miR-629-3p	86.8458	1.57776	2.98507	2.98507	0.158075	9.9811	1.84402e-23	8.9674e-23
hsa-miR-181d-5p	104.187	-3.87587	0.0681159	-14.6809	0.389302	-9.95594	2.37565e-23	1.15101e-22
hsa-miR-19b-3p	1446.63	-3.26249	0.104206	-9.5964	0.328026	-9.94583	2.62963e-23	1.26938e-22
hsa-miR-144-3p	1640.17	-4.50046	0.0441802	-22.6346	0.452671	-9.94201	2.73263e-23	1.31426e-22
hsa-miR-138-5p	84.1317	-3.91424	0.0663281	-15.0766	0.394608	-9.91931	3.43104e-23	1.64415e-22
hsa-miR-6514-5p	48.2198	2.0259	4.07245	4.07245	0.204353	9.9137	3.62964e-23	1.73299e-22
hsa-miR-2276-3p	28.6441	2.38102	5.20906	5.20906	0.240287	9.90909	3.80079e-23	1.80813e-22
hsa-miR-4464	20.6638	-6.65915	0.00989456	-101.066	0.676564	-9.8426	7.37779e-23	3.49712e-22
hsa-miR-500a-3p	273.144	1.66611	3.17357	3.17357	0.170477	9.77321	1.46731e-22	6.93015e-22
hsa-miR-556-3p	14.9268	-6.19301	0.0136685	-73.1611	0.635918	-9.73868	2.06217e-22	9.70478e-22
hsa-miR-6881-3p	7.21053	6.31104	79.3985	79.3985	0.651285	9.69013	3.32106e-22	1.55734e-21
hsa-miR-4497	8.2946	4.03561	16.3998	16.3998	0.418629	9.64005	5.41598e-22	2.53067e-21
hsa-miR-6850-5p	7.54379	5.43628	43.2995	43.2995	0.565054	9.62082	6.53098e-22	3.04084e-21
hsa-miR-654-3p	119.396	-3.03706	0.12183	-8.20816	0.315694	-9.62025	6.56713e-22	3.04687e-21
hsa-miR-18a-5p	1248.81	-2.65614	0.158643	-6.30346	0.276731	-9.5983	8.12712e-22	3.75736e-21
hsa-miR-551b-3p	13.7839	-6.56204	0.0105835	-94.4867	0.684275	-9.58977	8.82774e-22	4.06696e-21
hsa-miR-107	47322	1.87163	3.65945	3.65945	0.195587	9.5693	1.07628e-21	4.94111e-21
hsa-miR-1233-3p	7.28934	4.53569	23.1942	23.1942	0.474438	9.56014	1.17599e-21	5.38006e-21
hsa-miR-6815-5p	11.2418	6.18923	72.9697	72.9697	0.648182	9.5486	1.31465e-21	5.99353e-21
hsa-miR-335-3p	38.7657	-2.68301	0.155716	-6.42197	0.281014	-9.5476	1.32729e-21	6.03022e-21
hsa-miR-324-5p	16024.1	1.6257	3.08592	3.08592	0.170351	9.54325	1.38422e-21	6.2672e-21
hsa-miR-676-3p	27.6091	-4.40509	0.0471992	-21.1868	0.461986	-9.53511	1.49721e-21	6.75546e-21
hsa-miR-6741-3p	14.764	3.38798	10.4685	10.4685	0.355376	9.53352	1.52043e-21	6.83672e-21
hsa-miR-451a	17335.2	3.82421	14.1646	14.1646	0.401655	9.52114	1.71289e-21	7.67586e-21
hsa-miR-30a-5p	426.197	-2.62843	0.16172	-6.18351	0.276482	-9.50668	1.96853e-21	8.79144e-21
hsa-miR-106b-3p	944.115	2.95226	7.73959	7.73959	0.310715	9.50151	2.06875e-21	9.2077e-21
hsa-miR-493-5p	134.708	-4.1423	0.0566296	-17.6586	0.436342	-9.49325	2.23934e-21	9.9333e-21
hsa-miR-6859-3p	4.67766	6.09666	68.4349	68.4349	0.642986	9.48179	2.49966e-21	1.10507e-20
hsa-miR-584-3p	33.6779	2.13836	4.4026	4.4026	0.225692	9.47465	2.67653e-21	1.17929e-20
hsa-let-7f-5p	592247	-1.84023	0.279278	-3.58066	0.194509	-9.46088	3.05364e-21	1.34095e-20
hsa-miR-1224-5p	17.8871	5.04197	32.9446	32.9446	0.534431	9.43427	3.93732e-21	1.72323e-20
hsa-miR-579-3p	22.9025	-4.64624	0.0399341	-25.0413	0.492573	-9.43258	4.00118e-21	1.74536e-20
hsa-miR-20a-5p	21034.2	-2.94255	0.130078	-7.6877	0.312068	-9.42919	4.13266e-21	1.79675e-20
hsa-miR-330-3p	151.394	-1.77026	0.293156	-3.41115	0.188085	-9.41202	4.86691e-21	2.109e-20
hsa-miR-15a-3p	21.4225	-4.1204	0.0574957	-17.3926	0.43804	-9.40645	5.13154e-21	2.21635e-20
hsa-miR-3064-5p	43.3303	-1.9057	0.266887	-3.74691	0.202877	-9.39338	5.81066e-21	2.50144e-20
hsa-miR-4999-5p	37.9809	-3.09098	0.117361	-8.52072	0.329492	-9.38104	6.53246e-21	2.80298e-20
hsa-miR-483-3p	9.37462	6.70766	104.522	104.522	0.715659	9.3727	7.0698e-21	3.02366e-20
hsa-miR-941	2290.2	1.59619	3.02343	3.02343	0.170383	9.36821	7.37738e-21	3.14497e-20
hsa-miR-1234-3p	14.8472	4.10639	17.2245	17.2245	0.438351	9.36783	7.4041e-21	3.14614e-20
hsa-miR-5586-3p	26.393	-4.98607	0.0315532	-31.6925	0.533314	-9.34922	8.82938e-21	3.73967e-20
hsa-miR-6730-3p	4.21451	5.93731	61.2786	61.2786	0.637201	9.31779	1.18787e-20	5.01503e-20
hsa-miR-6808-3p	9.0009	5.50514	45.4165	45.4165	0.591088	9.31358	1.23596e-20	5.20131e-20
hsa-miR-548a-3p	11.7272	-6.33559	0.0123822	-80.7613	0.680482	-9.31045	1.27296e-20	5.33994e-20
hsa-miR-6747-3p	9.57951	5.32806	40.1704	40.1704	0.572608	9.3049	1.34121e-20	5.60829e-20
hsa-miR-31-3p	14.3457	-6.37367	0.0120597	-82.9211	0.686909	-9.27876	1.7146e-20	7.1469e-20
hsa-miR-3620-3p	7.55708	4.37116	20.6943	20.6943	0.472041	9.26012	2.04208e-20	8.48499e-20
hsa-miR-1224-3p	4.18867	6.13975	70.5098	70.5098	0.66323	9.25736	2.09557e-20	8.67976e-20
hsa-miR-501-5p	155.008	1.76039	3.3879	3.3879	0.190928	9.22017	2.96627e-20	1.22475e-19
hsa-miR-153-3p	10.7271	-6.19737	0.0136271	-73.383	0.674278	-9.19113	3.88738e-20	1.60004e-19
hsa-miR-4731-5p	4.12113	5.70581	52.1939	52.1939	0.621357	9.18282	4.19954e-20	1.72312e-19
hsa-miR-429	9.52643	-6.03663	0.0152333	-65.6459	0.659654	-9.15121	5.62973e-20	2.30275e-19
hsa-miR-154-3p	26.4618	-6.04571	0.0151377	-66.0601	0.663586	-9.11067	8.18768e-20	3.33864e-19
hsa-miR-3680-3p	9.86629	4.18422	18.1793	18.1793	0.460443	9.08737	1.0146e-19	4.12437e-19
hsa-miR-382-3p	13.9027	-5.84738	0.0173685	-57.5754	0.643773	-9.08298	1.05643e-19	4.28114e-19
hsa-miR-3679-5p	37.2822	-1.98833	0.25203	-3.96778	0.218983	-9.07984	1.08734e-19	4.39287e-19
hsa-miR-452-5p	52.6006	-4.37231	0.048284	-20.7108	0.48323	-9.04808	1.45499e-19	5.86012e-19
hsa-miR-545-5p	21.4604	-4.04245	0.0606876	-16.4778	0.449425	-8.99473	2.36807e-19	9.50849e-19
hsa-miR-4659a-5p	9.38814	2.78336	6.88456	6.88456	0.309754	8.98572	2.57036e-19	1.02893e-18
hsa-miR-943	14.1564	2.77267	6.83372	6.83372	0.309242	8.96602	3.07435e-19	1.22694e-18
hsa-miR-574-3p	3003.9	1.48823	2.80545	2.80545	0.166123	8.95862	3.28774e-19	1.30812e-18
hsa-miR-3150a-5p	10.2346	3.30874	9.90899	9.90899	0.371451	8.90759	5.21523e-19	2.06876e-18
hsa-miR-136-5p	14.2001	-6.60246	0.0102911	-97.1715	0.741373	-8.90572	5.30395e-19	2.09762e-18
hsa-miR-190b-5p	68.7767	-2.64759	0.159586	-6.26619	0.298133	-8.88056	6.65217e-19	2.62291e-18
hsa-let-7g-5p	877459	-1.47518	0.359689	-2.78018	0.167504	-8.80681	1.28753e-18	5.06146e-18
hsa-miR-181b-3p	12.5394	-5.94026	0.0162855	-61.4042	0.675001	-8.80039	1.36347e-18	5.344e-18
hsa-miR-6804-5p	18.2102	2.58483	5.99946	5.99946	0.2941	8.78894	1.50974e-18	5.89968e-18
hsa-miR-4646-3p	5.20637	5.62769	49.4429	49.4429	0.640836	8.7818	1.60879e-18	6.26809e-18
hsa-miR-6806-3p	6.63647	5.4293	43.0905	43.0905	0.620128	8.75512	2.03888e-18	7.92026e-18
hsa-miR-548ay-3p	19.5609	2.66801	6.35551	6.35551	0.305105	8.74456	2.23882e-18	8.67129e-18
hsa-miR-6818-3p	8.03895	3.99421	15.9359	15.9359	0.457316	8.73402	2.45781e-18	9.49147e-18
hsa-miR-4477b	7.81912	-5.74317	0.0186695	-53.5632	0.657642	-8.73297	2.48076e-18	9.55202e-18
hsa-miR-92a-1-5p	184.732	-2.51114	0.175417	-5.70071	0.288196	-8.71332	2.95108e-18	1.13297e-17
hsa-miR-660-5p	3395.04	-2.05189	0.241167	-4.1465	0.235566	-8.71049	3.02564e-18	1.15821e-17
hsa-miR-431-3p	24.819	-3.59339	0.0828478	-12.0703	0.412937	-8.70203	3.26002e-18	1.24431e-17
hsa-miR-26a-5p	325773	-2.2136	0.215596	-4.6383	0.255393	-8.66743	4.41999e-18	1.68216e-17
hsa-miR-409-5p	39.938	-3.0434	0.121295	-8.24434	0.351661	-8.65436	4.95679e-18	1.881e-17
hsa-miR-320e	57.4013	1.87546	3.66918	3.66918	0.216808	8.65031	5.13581e-18	1.94332e-17
hsa-miR-1307-5p	32.3795	-4.21021	0.0540256	-18.5097	0.490382	-8.58557	9.03834e-18	3.41015e-17
hsa-miR-4766-3p	14.2193	-3.00104	0.12491	-8.00578	0.350132	-8.57118	1.02433e-17	3.85371e-17
hsa-miR-145-3p	13.4847	-4.06783	0.0596297	-16.7702	0.475329	-8.55791	1.14932e-17	4.31159e-17
hsa-miR-6825-5p	12.4721	2.73263	6.64667	6.64667	0.320219	8.53362	1.41838e-17	5.3058e-17
hsa-miR-3944-5p	7.95912	2.97137	7.84282	7.84282	0.34856	8.5247	1.53207e-17	5.71478e-17
hsa-miR-6503-5p	16.4217	-3.90398	0.0668015	-14.9697	0.458345	-8.51756	1.62955e-17	6.06117e-17
hsa-miR-548j-5p	498.654	-2.13939	0.226976	-4.40574	0.254635	-8.40177	4.39789e-17	1.6312e-16
hsa-miR-193a-5p	458.714	1.67204	3.18664	3.18664	0.200786	8.32745	8.25995e-17	3.05502e-16
hsa-miR-328-3p	566.466	2.25829	4.78423	4.78423	0.271248	8.32554	8.39442e-17	3.09603e-16
hsa-miR-378c	358.866	-1.83902	0.279512	-3.57766	0.221296	-8.31022	9.55239e-17	3.50424e-16
hsa-miR-450b-5p	9.93068	-5.59653	0.0206669	-48.3864	0.673454	-8.31019	9.55458e-17	3.50424e-16
hsa-miR-6812-3p	4.95321	4.7722	27.326	27.326	0.574434	8.30766	9.76086e-17	3.56992e-16
hsa-miR-1249-5p	17.3021	-5.66092	0.0197648	-50.595	0.68182	-8.30266	1.01805e-16	3.71305e-16
hsa-miR-6503-3p	28.7596	-2.94272	0.130063	-7.68861	0.356808	-8.24736	1.61931e-16	5.88961e-16
hsa-miR-3175	8.17444	3.61512	12.2535	12.2535	0.439585	8.22394	1.96922e-16	7.14251e-16
hsa-let-7f-2-3p	9.32737	-5.50277	0.0220547	-45.3418	0.669727	-8.21643	2.09644e-16	7.58299e-16
hsa-miR-320a-3p	86554.7	1.94767	3.8575	3.8575	0.237369	8.20523	2.30146e-16	8.30168e-16
hsa-miR-4655-5p	7.92884	3.95063	15.4618	15.4618	0.48256	8.18682	2.6822e-16	9.64857e-16
hsa-miR-101-5p	17.5006	-5.43737	0.0230774	-43.3324	0.665372	-8.17193	3.03485e-16	1.08873e-15
hsa-miR-582-3p	13.0241	-5.25328	0.0262183	-38.1413	0.643554	-8.16292	3.27014e-16	1.16994e-15
hsa-miR-4772-3p	87.6636	-2.55944	0.169642	-5.89478	0.313885	-8.15406	3.51898e-16	1.25555e-15
hsa-miR-548n	6.73117	-5.28188	0.0257037	-38.9049	0.648606	-8.14343	3.84242e-16	1.36724e-15
hsa-miR-4668-5p	9.99351	2.74623	6.70961	6.70961	0.337417	8.13899	3.98601e-16	1.41449e-15
hsa-miR-4518	6.20883	-5.41119	0.0235002	-42.5529	0.664994	-8.13719	4.04561e-16	1.43177e-15
hsa-miR-6804-3p	3.9479	5.21738	37.2037	37.2037	0.64365	8.10592	5.23486e-16	1.84768e-15
hsa-miR-6516-5p	108.445	-2.35271	0.195778	-5.10783	0.291248	-8.07804	6.58176e-16	2.31685e-15
hsa-miR-374c-3p	6.20307	-5.17005	0.0277753	-36.0032	0.640786	-8.0683	7.12854e-16	2.50261e-15
hsa-miR-4755-3p	6.2095	3.0267	8.14945	8.14945	0.375153	8.06791	7.15144e-16	2.50396e-15
hsa-miR-4728-3p	6.04837	3.93429	15.2876	15.2876	0.487753	8.06615	7.25478e-16	2.53339e-15
hsa-miR-142-5p	388527	-1.97415	0.25452	-3.92896	0.245599	-8.0381	9.12458e-16	3.17787e-15
hsa-miR-6882-3p	6.03007	4.77029	27.2897	27.2897	0.594025	8.03045	9.7119e-16	3.37347e-15
hsa-miR-4660	10.1424	2.52935	5.77313	5.77313	0.316032	8.00347	1.20962e-15	4.19059e-15
hsa-miR-642a-3p	110.059	-2.22865	0.213358	-4.68696	0.278951	-7.98941	1.35584e-15	4.68478e-15
hsa-miR-545-3p	7.50746	-5.68705	0.0194101	-51.5195	0.713082	-7.97531	1.52e-15	5.23821e-15
hsa-miR-376b-5p	6.66341	-5.51441	0.0218775	-45.709	0.692443	-7.9637	1.66968e-15	5.73899e-15
hsa-miR-539-3p	8.17172	-5.81352	0.017781	-56.2397	0.731205	-7.9506	1.85609e-15	6.36304e-15
hsa-miR-491-5p	100.523	1.14734	2.21505	2.21505	0.144389	7.94621	1.92309e-15	6.57558e-15
hsa-miR-6879-3p	4.94415	4.77659	27.4093	27.4093	0.60131	7.94365	1.96321e-15	6.69529e-15
hsa-miR-370-3p	19.182	-3.96923	0.0638475	-15.6623	0.499922	-7.93968	2.02698e-15	6.89488e-15
hsa-miR-4536-3p	5.9051	-5.33035	0.0248544	-40.2343	0.672304	-7.92849	2.21835e-15	7.52634e-15
hsa-miR-4714-3p	24.1216	1.92147	3.7881	3.7881	0.242987	7.9077	2.6218e-15	8.87223e-15
hsa-miR-496	17.9605	-3.81314	0.0711425	-14.0563	0.482276	-7.90656	2.64605e-15	8.93125e-15
hsa-miR-154-5p	428.63	-2.36213	0.194503	-5.1413	0.299305	-7.89205	2.97262e-15	1.00078e-14
hsa-miR-3691-5p	22.5434	2.1634	4.47968	4.47968	0.274466	7.8822	3.21666e-15	1.08017e-14
hsa-miR-150-5p	77287.6	-1.75155	0.296982	-3.36721	0.222226	-7.88187	3.22505e-15	1.08023e-14
hsa-miR-23a-5p	27.5294	-2.16656	0.222741	-4.48952	0.275597	-7.86135	3.80015e-15	1.26962e-14
hsa-miR-548q	61.793	1.97356	3.92737	3.92737	0.251563	7.84519	4.32285e-15	1.44058e-14
hsa-miR-3691-3p	7.43154	3.6661	12.6942	12.6942	0.467819	7.83657	4.63002e-15	1.53904e-14
hsa-miR-376a-5p	9.49283	-5.52979	0.0216455	-46.199	0.706954	-7.82199	5.19932e-15	1.72392e-14
hsa-miR-424-3p	786.796	1.32985	2.51376	2.51376	0.170164	7.81508	5.49284e-15	1.81665e-14
hsa-let-7b-5p	316927	1.20404	2.30383	2.30383	0.154174	7.80961	5.7363e-15	1.8924e-14
hsa-miR-4446-3p	122.344	-2.74771	0.148887	-6.71651	0.352114	-7.80347	6.02258e-15	1.98187e-14
hsa-miR-4781-5p	18.8453	1.78108	3.43684	3.43684	0.228397	7.79817	6.28104e-15	2.06175e-14
hsa-miR-5003-3p	2.66485	5.28705	39.0446	39.0446	0.680642	7.76774	7.98958e-15	2.61604e-14
hsa-miR-6754-3p	5.8878	4.72048	26.3637	26.3637	0.607733	7.76736	8.01372e-15	2.61742e-14
hsa-miR-449a	16.6621	-2.67618	0.156455	-6.39162	0.345438	-7.74723	9.39223e-15	3.06005e-14
hsa-miR-6855-5p	10.8219	2.36813	5.16271	5.16271	0.305983	7.7394	9.98857e-15	3.24629e-14
hsa-miR-376c-5p	6.89151	-5.31398	0.0251381	-39.7802	0.689045	-7.71209	1.23777e-14	4.01283e-14
hsa-miR-500b-5p	106.007	1.6877	3.22144	3.22144	0.219458	7.69034	1.46741e-14	4.7456e-14
hsa-miR-4536-5p	4.89333	-5.0671	0.0298299	-33.5234	0.66392	-7.63208	2.30992e-14	7.45189e-14
hsa-miR-6884-3p	3.48641	4.84407	28.7216	28.7216	0.63753	7.59817	3.00338e-14	9.66529e-14
hsa-miR-6718-5p	22.129	-2.41225	0.187863	-5.32303	0.319567	-7.5485	4.40316e-14	1.41353e-13
hsa-miR-4511	13.7197	2.27399	4.83658	4.83658	0.301626	7.53909	4.73274e-14	1.51563e-13
hsa-miR-1304-5p	85.4923	1.55819	2.94483	2.94483	0.207223	7.51938	5.50367e-14	1.75823e-13
hsa-miR-425-5p	30662	1.84083	3.58217	3.58217	0.244834	7.51869	5.53279e-14	1.76324e-13
hsa-miR-933	7.97721	2.60179	6.07039	6.07039	0.346787	7.50256	6.25842e-14	1.98966e-13
hsa-miR-1537-5p	6.4255	-5.46825	0.0225888	-44.2698	0.730208	-7.48862	6.96027e-14	2.20745e-13
hsa-miR-301b-3p	12.7364	-4.80274	0.0358287	-27.9106	0.644472	-7.4522	9.1794e-14	2.90423e-13
hsa-miR-3194-5p	10.5682	-3.77255	0.0731728	-13.6663	0.508398	-7.42047	1.16705e-13	3.68264e-13
hsa-miR-4523	7.68964	-5.22868	0.0266693	-37.4963	0.704656	-7.42018	1.16958e-13	3.68264e-13
hsa-miR-4772-5p	5.97979	-5.35432	0.0244449	-40.9083	0.724846	-7.38684	1.5036e-13	4.72303e-13
hsa-miR-6849-3p	2.30904	5.06696	33.5202	33.5202	0.686266	7.38338	1.54326e-13	4.83605e-13
hsa-miR-1185-2-3p	24.1112	-2.97491	0.127193	-7.86206	0.404089	-7.36201	1.81161e-13	5.66343e-13
hsa-miR-363-3p	823.368	1.92939	3.80894	3.80894	0.263064	7.33431	2.22864e-13	6.9506e-13
hsa-miR-1538	8.51268	2.93876	7.66751	7.66751	0.401118	7.32642	2.36378e-13	7.3546e-13
hsa-miR-3122	3.3009	5.00876	32.195	32.195	0.686211	7.29915	2.89583e-13	8.98871e-13
hsa-miR-5187-5p	66.5794	-1.57658	0.335276	-2.98261	0.217101	-7.26194	3.81565e-13	1.18159e-12
hsa-miR-4645-3p	5.03376	-4.60877	0.0409848	-24.3993	0.635264	-7.25488	4.02015e-13	1.24199e-12
hsa-miR-26a-1-3p	63.293	-1.86466	0.274588	-3.64181	0.258822	-7.20441	5.82945e-13	1.79673e-12
hsa-miR-6877-5p	57.2349	1.74111	3.34292	3.34292	0.242801	7.17092	7.44979e-13	2.29077e-12
hsa-miR-708-3p	5.46294	-4.97003	0.031906	-31.3421	0.6938	-7.16349	7.86489e-13	2.41276e-12
hsa-miR-584-5p	112.266	-1.75904	0.295444	-3.38473	0.245789	-7.1567	8.26394e-13	2.52927e-12
hsa-miR-4667-5p	11.5592	2.32798	5.021	5.021	0.325412	7.15392	8.43335e-13	2.57511e-12
hsa-miR-513b-5p	12.4316	-5.42938	0.0232057	-43.0929	0.762864	-7.1171	1.10222e-12	3.35781e-12
hsa-miR-1289	3.82842	3.96715	15.6398	15.6398	0.557793	7.11222	1.14192e-12	3.4707e-12
hsa-miR-513a-5p	20.2885	-4.41301	0.0469409	-21.3034	0.622496	-7.08922	1.34869e-12	4.08968e-12
hsa-miR-4479	7.79555	2.69485	6.47485	6.47485	0.380239	7.08725	1.36805e-12	4.13884e-12
hsa-let-7f-1-3p	50.3005	-2.28081	0.205782	-4.85952	0.322799	-7.06575	1.59756e-12	4.82207e-12
hsa-miR-210-5p	6.63068	3.89026	14.8281	14.8281	0.551035	7.05991	1.66609e-12	5.01736e-12
hsa-miR-219a-1-3p	18.0782	1.50721	2.8426	2.8426	0.213869	7.04736	1.82343e-12	5.47864e-12
hsa-miR-454-3p	1313.97	-1.66895	0.314481	-3.17984	0.237212	-7.0357	1.98268e-12	5.94352e-12
hsa-miR-1912-3p	10.7342	-3.8333	0.0701555	-14.2541	0.546137	-7.01894	2.23563e-12	6.68258e-12
hsa-miR-708-5p	102.189	-3.90565	0.066724	-14.9871	0.556463	-7.0187	2.2394e-12	6.68258e-12
hsa-miR-6509-3p	4.18219	3.91902	15.1267	15.1267	0.559184	7.00846	2.4095e-12	7.17386e-12
hsa-miR-301a-5p	5.694	-5.04493	0.0302917	-33.0124	0.720995	-6.99718	2.61165e-12	7.75812e-12
hsa-miR-6748-3p	2.28856	4.63573	24.8596	24.8596	0.663561	6.98614	2.82545e-12	8.37429e-12
hsa-miR-147b-3p	15.0602	-2.53712	0.172286	-5.80431	0.363246	-6.9846	2.85678e-12	8.4481e-12
hsa-miR-6797-3p	5.3881	2.8482	7.20102	7.20102	0.408077	6.97957	2.96091e-12	8.73634e-12
hsa-miR-513c-5p	21.9808	-3.68316	0.0778502	-12.8452	0.528646	-6.96714	3.23439e-12	9.52186e-12
hsa-miR-24-2-5p	8.60422	-4.61814	0.0407194	-24.5583	0.663185	-6.96358	3.31722e-12	9.74388e-12
hsa-miR-4644	8.45976	2.02732	4.07646	4.07646	0.291542	6.95377	3.55641e-12	1.04231e-11
hsa-miR-548e-5p	17.8122	-2.85276	0.138431	-7.22382	0.410314	-6.95263	3.58546e-12	1.04849e-11
hsa-miR-5091	7.57934	-4.69617	0.0385754	-25.9232	0.67975	-6.90867	4.89202e-12	1.42738e-11
hsa-miR-4749-3p	2.51493	4.97439	31.437	31.437	0.720428	6.90477	5.02838e-12	1.46392e-11
hsa-miR-6885-3p	4.18523	3.76657	13.6098	13.6098	0.546931	6.88674	5.70869e-12	1.6583e-11
hsa-miR-769-3p	41.0231	-1.17352	0.443337	-2.25562	0.170525	-6.88181	5.90954e-12	1.71285e-11
hsa-miR-665	3.75546	-4.6968	0.0385586	-25.9346	0.6861	-6.84566	7.61242e-12	2.20157e-11
hsa-miR-494-3p	167.885	-2.18396	0.220072	-4.54398	0.319885	-6.8273	8.65254e-12	2.49688e-11
hsa-miR-3065-3p	7.72079	-4.26265	0.0520972	-19.1949	0.624491	-6.8258	8.74391e-12	2.51771e-11
hsa-miR-7977	384.697	-1.50817	0.351557	-2.84449	0.221237	-6.81697	9.29782e-12	2.67134e-11
hsa-miR-6883-3p	3.20484	4.26234	19.1907	19.1907	0.629764	6.76815	1.30441e-11	3.73948e-11
hsa-miR-6786-3p	4.80342	2.92322	7.58535	7.58535	0.433554	6.74245	1.55741e-11	4.45509e-11
hsa-miR-4747-5p	6.07367	2.6625	6.33128	6.33128	0.395535	6.73138	1.68065e-11	4.79715e-11
hsa-miR-181a-5p	11134.3	-1.94545	0.259633	-3.85159	0.290059	-6.7071	1.98524e-11	5.65427e-11
hsa-miR-2116-5p	10.1806	-3.57045	0.0841756	-11.8799	0.532537	-6.70461	2.01946e-11	5.73928e-11
hsa-miR-6777-3p	1.83705	4.92179	30.3114	30.3114	0.734567	6.70026	2.08045e-11	5.89984e-11
hsa-miR-4484	9.99611	-3.55179	0.0852715	-11.7272	0.531029	-6.68851	2.25452e-11	6.37972e-11
hsa-miR-362-3p	4.23278	-4.60557	0.0410757	-24.3453	0.68954	-6.67919	2.4027e-11	6.78439e-11
hsa-miR-642b-3p	12.4985	-2.60472	0.1644	-6.08273	0.390329	-6.67313	2.50406e-11	7.05543e-11
hsa-miR-6750-3p	1.7867	4.68351	25.6966	25.6966	0.705083	6.64249	3.08421e-11	8.67146e-11
hsa-miR-33b-5p	4.23225	-4.6005	0.0412202	-24.26	0.692998	-6.63855	3.16779e-11	8.8874e-11
hsa-miR-19b-1-5p	8.67785	-4.20027	0.0543993	-18.3826	0.633801	-6.62711	3.42322e-11	9.58356e-11
hsa-miR-4433a-5p	6.85975	3.33574	10.0962	10.0962	0.503686	6.62266	3.52791e-11	9.85564e-11
hsa-miR-433-5p	11.2771	-3.55306	0.0851964	-11.7376	0.537354	-6.61214	3.78797e-11	1.05597e-10
hsa-miR-153-5p	4.91299	-5.07224	0.0297237	-33.6432	0.767409	-6.60957	3.85427e-11	1.07217e-10
hsa-miR-6726-3p	5.59076	3.71644	13.145	13.145	0.564863	6.57937	4.72459e-11	1.3115e-10
hsa-miR-22-5p	356.916	-1.16808	0.445013	-2.24712	0.178414	-6.54702	5.86983e-11	1.62597e-10
hsa-miR-3677-5p	4.43347	-4.43033	0.0463808	-21.5606	0.677911	-6.53527	6.34959e-11	1.75516e-10
hsa-miR-6842-3p	10.043	2.39938	5.27577	5.27577	0.36722	6.5339	6.40773e-11	1.76751e-10
hsa-miR-370-5p	14.14	-3.09878	0.116728	-8.56692	0.474331	-6.53294	6.44903e-11	1.77517e-10
hsa-miR-655-3p	4.10038	-4.54787	0.0427518	-23.3909	0.697226	-6.52281	6.90035e-11	1.89543e-10
hsa-miR-1262	18.7646	-1.96757	0.255684	-3.91108	0.302932	-6.49507	8.29955e-11	2.27027e-10
hsa-miR-380-5p	3.89036	-4.74833	0.0372059	-26.8775	0.731041	-6.49529	8.28732e-11	2.27027e-10
hsa-miR-505-3p	436.376	-1.44009	0.368544	-2.71338	0.222163	-6.48212	9.044e-11	2.46877e-10
hsa-miR-342-3p	56794.3	-0.840768	0.558346	-1.791	0.129977	-6.46856	9.8939e-11	2.69517e-10
hsa-miR-4763-5p	1.67821	4.79992	27.8561	27.8561	0.744817	6.44443	1.16034e-10	3.1543e-10
hsa-miR-483-5p	3.27463	4.16669	17.9597	17.9597	0.64969	6.41335	1.42361e-10	3.86198e-10
hsa-miR-6768-5p	1.6827	4.41335	21.3083	21.3083	0.688572	6.40941	1.4608e-10	3.9547e-10
hsa-miR-1539	1.98475	4.40256	21.1497	21.1497	0.688032	6.39878	1.56628e-10	4.23153e-10
hsa-miR-548k	60.1211	-2.25227	0.209894	-4.76432	0.352971	-6.38089	1.7606e-10	4.74675e-10
hsa-miR-210-3p	4636.02	1.89663	3.72342	3.72342	0.297383	6.37772	1.79742e-10	4.8361e-10
hsa-miR-450a-1-3p	7.84687	-2.91603	0.132492	-7.54765	0.457752	-6.37032	1.8863e-10	5.06486e-10
hsa-miR-320b	3171.96	1.4499	2.73189	2.73189	0.227892	6.3622	1.98879e-10	5.32913e-10
hsa-miR-514a-3p	4.35928	-4.90704	0.0333298	-30.0032	0.772374	-6.3532	2.10884e-10	5.63932e-10
hsa-miR-7846-3p	15.3727	-2.77359	0.14624	-6.83806	0.438521	-6.32487	2.53441e-10	6.76358e-10
hsa-miR-7705	7.331	-3.23287	0.106368	-9.40134	0.511892	-6.31552	2.69259e-10	7.17113e-10
hsa-miR-6125	6.49551	-4.46261	0.0453544	-22.0486	0.708927	-6.29488	3.0763e-10	8.17647e-10
hsa-miR-34c-5p	5.61578	-4.24359	0.0527901	-18.943	0.674986	-6.28693	3.23797e-10	8.5888e-10
hsa-miR-487a-3p	3.76944	-4.43361	0.0462755	-21.6097	0.706174	-6.27835	3.42176e-10	9.05799e-10
hsa-miR-6873-5p	6.13198	1.99035	3.97333	3.97333	0.317237	6.274	3.51881e-10	9.29617e-10
hsa-miR-10392-5p	8.2666	-3.39918	0.0947862	-10.5501	0.542267	-6.26846	3.64637e-10	9.61381e-10
hsa-miR-651-3p	2.88809	-4.32057	0.0500473	-19.9811	0.689405	-6.26709	3.67855e-10	9.67924e-10
hsa-miR-23c	5.95326	-3.8473	0.0694782	-14.393	0.61486	-6.25719	3.91974e-10	1.02932e-09
hsa-miR-664b-3p	142.123	2.03567	4.10013	4.10013	0.325856	6.24716	4.17989e-10	1.09545e-09
hsa-miR-1227-3p	2.45552	4.08676	16.9917	16.9917	0.659209	6.19948	5.66493e-10	1.48168e-09
hsa-miR-6840-5p	2.4274	4.91986	30.2709	30.2709	0.794508	6.19233	5.92797e-10	1.5474e-09
hsa-miR-6842-5p	44.6232	1.02967	2.04155	2.04155	0.166528	6.18316	6.28323e-10	1.63688e-09
hsa-miR-7109-3p	4.40563	2.85477	7.23389	7.23389	0.461869	6.18092	6.37308e-10	1.657e-09
hsa-miR-758-3p	5.45905	-4.45403	0.0456249	-21.9178	0.725067	-6.14293	8.10138e-10	2.1022e-09
hsa-miR-3192-3p	1.59392	4.51213	22.8185	22.8185	0.735311	6.13636	8.44345e-10	2.18664e-09
hsa-miR-548b-3p	2.63729	-4.15209	0.0562466	-17.7788	0.678418	-6.12025	9.3427e-10	2.41476e-09
hsa-miR-508-3p	9.81315	-4.22238	0.0535717	-18.6666	0.690616	-6.11394	9.72023e-10	2.5074e-09
hsa-miR-4701-3p	8.64089	-2.99358	0.125557	-7.96449	0.489947	-6.11002	9.962e-10	2.56473e-09
hsa-miR-106b-5p	2730.36	-1.55939	0.339295	-2.94729	0.256637	-6.07624	1.23035e-09	3.16135e-09
hsa-miR-6514-3p	1.85716	4.12093	17.3989	17.3989	0.678863	6.07034	1.2764e-09	3.27326e-09
hsa-miR-223-3p	95005.9	-1.60946	0.327722	-3.05137	0.265679	-6.0579	1.37911e-09	3.52976e-09
hsa-miR-6739-5p	3.18935	3.28171	9.72509	9.72509	0.542969	6.04402	1.50324e-09	3.83999e-09
hsa-miR-6817-3p	2.1928	4.97293	31.4051	31.4051	0.825392	6.02493	1.69187e-09	4.31345e-09
hsa-miR-16-5p	2.18987e+06	1.15396	2.22524	2.22524	0.191579	6.02343	1.70755e-09	4.34499e-09
hsa-miR-4676-5p	9.2255	1.73735	3.33423	3.33423	0.289868	5.9936	2.05251e-09	5.21267e-09
hsa-miR-455-3p	4.35898	-4.13616	0.0568713	-17.5836	0.694494	-5.95564	2.59059e-09	6.5665e-09
hsa-miR-6885-5p	3.53063	3.90541	14.9846	14.9846	0.658066	5.93467	2.94432e-09	7.44872e-09
hsa-miR-4707-3p	9.85584	3.81009	14.0266	14.0266	0.642224	5.93265	2.98083e-09	7.52659e-09
hsa-miR-377-3p	3.79155	-4.69868	0.0385086	-25.9682	0.792946	-5.9256	3.11168e-09	7.84191e-09
hsa-miR-3174	14.5075	-1.90046	0.267858	-3.73332	0.321101	-5.91857	3.24756e-09	8.16868e-09
hsa-miR-411-3p	8.12952	-3.67034	0.0785449	-12.7316	0.620176	-5.91822	3.25437e-09	8.17015e-09
hsa-miR-4434	3.57583	-4.61096	0.0409226	-24.4364	0.779729	-5.91354	3.34832e-09	8.38996e-09
hsa-miR-744-3p	8.39618	-2.92872	0.131331	-7.61432	0.497522	-5.8866	3.94218e-09	9.8592e-09
hsa-miR-3661	7.26045	1.98916	3.97005	3.97005	0.338327	5.8794	4.11766e-09	1.02785e-08
hsa-miR-184	4.23976	3.15189	8.88821	8.88821	0.536341	5.87666	4.18624e-09	1.04298e-08
hsa-miR-485-5p	31.0327	-2.22819	0.213426	-4.68546	0.380112	-5.86193	4.57508e-09	1.1377e-08
hsa-miR-412-5p	5.54169	-4.99648	0.0313263	-31.9221	0.853918	-5.85125	4.87902e-09	1.21099e-08
hsa-miR-4695-3p	2.5156	4.54559	23.3538	23.3538	0.777831	5.84393	5.09835e-09	1.26304e-08
hsa-miR-4754	3.74139	3.07318	8.41625	8.41625	0.526885	5.83273	5.45267e-09	1.34828e-08
hsa-miR-7845-5p	8.77559	-2.72589	0.151156	-6.6157	0.468137	-5.82285	5.78525e-09	1.42783e-08
hsa-miR-4762-5p	22.1467	1.21194	2.31649	2.31649	0.20859	5.81016	6.24123e-09	1.53747e-08
hsa-miR-1185-5p	2.66785	-4.21103	0.0539951	-18.5202	0.727583	-5.78769	7.13596e-09	1.75459e-08
hsa-miR-132-5p	22.8472	-2.15165	0.225055	-4.44335	0.3735	-5.76077	8.37291e-09	2.05488e-08
hsa-miR-3165	7.72734	2.11419	4.32947	4.32947	0.367382	5.75475	8.67726e-09	2.1256e-08
hsa-miR-877-3p	4.9123	2.65764	6.31001	6.31001	0.462859	5.74179	9.36793e-09	2.29052e-08
hsa-miR-3613-3p	71.9771	1.77201	3.41529	3.41529	0.309618	5.7232	1.04533e-08	2.55116e-08
hsa-miR-1908-5p	182.194	2.05314	4.15008	4.15008	0.358886	5.72086	1.05987e-08	2.58185e-08
hsa-miR-2355-5p	2.75899	-4.26754	0.051921	-19.26	0.74632	-5.71811	1.07719e-08	2.61916e-08
hsa-miR-1273c	4.23136	2.54178	5.82305	5.82305	0.444542	5.71775	1.07947e-08	2.61985e-08
hsa-miR-128-1-5p	11.7478	-1.61696	0.326021	-3.06729	0.282886	-5.71596	1.09086e-08	2.64262e-08
hsa-miR-188-5p	19.6129	-2.01765	0.24696	-4.04924	0.353466	-5.70819	1.14183e-08	2.76099e-08
hsa-miR-337-3p	19.0314	-2.3366	0.197976	-5.05112	0.411066	-5.68425	1.31392e-08	3.17127e-08
hsa-miR-6505-5p	12.2845	1.93332	3.81933	3.81933	0.340708	5.67442	1.39156e-08	3.35251e-08
hsa-miR-146b-3p	14.2886	-2.4536	0.182554	-5.47782	0.432788	-5.6693	1.43383e-08	3.44803e-08
hsa-miR-200a-5p	5.72247	-3.36439	0.0970997	-10.2987	0.594343	-5.66069	1.50765e-08	3.61892e-08
hsa-miR-6798-3p	2.01092	3.99092	15.8996	15.8996	0.706653	5.64763	1.62673e-08	3.89762e-08
hsa-miR-6729-3p	1.11727	4.22269	18.6705	18.6705	0.751094	5.62205	1.88702e-08	4.51304e-08
hsa-miR-340-3p	112.101	-1.56868	0.337118	-2.96632	0.27973	-5.60783	2.04881e-08	4.88219e-08
hsa-miR-548ab	2.38627	-4.04588	0.0605439	-16.5169	0.721467	-5.60785	2.04859e-08	4.88219e-08
hsa-miR-490-3p	2.45456	-4.07841	0.059194	-16.8936	0.72736	-5.60714	2.05701e-08	4.89285e-08
hsa-miR-4687-5p	7.81976	1.8027	3.48873	3.48873	0.321558	5.60616	2.06869e-08	4.91174e-08
hsa-miR-212-3p	4.01519	-3.7283	0.0754519	-13.2535	0.665841	-5.59938	2.15121e-08	5.09845e-08
hsa-miR-4804-5p	83.099	1.24908	2.3769	2.3769	0.223279	5.59425	2.21582e-08	5.24212e-08
hsa-miR-206	3.08889	-4.14736	0.0564312	-17.7207	0.742913	-5.58257	2.36992e-08	5.5966e-08
hsa-miR-99a-3p	6.32584	-3.17467	0.110746	-9.02965	0.56962	-5.57332	2.49936e-08	5.89167e-08
hsa-miR-579-5p	76.3277	1.07825	2.11147	2.11147	0.193646	5.56814	2.57473e-08	6.05847e-08
hsa-miR-11401	16.1406	3.21385	9.27824	9.27824	0.577742	5.56278	2.65508e-08	6.23635e-08
hsa-miR-1297	2.54816	-3.8682	0.0684786	-14.6031	0.698804	-5.53546	3.10406e-08	7.27792e-08
hsa-miR-548aq-5p	2.44807	-3.81859	0.0708744	-14.1095	0.691256	-5.52413	3.31117e-08	7.74968e-08
hsa-miR-6852-5p	57.2617	-1.11774	0.460816	-2.17006	0.202728	-5.51348	3.51814e-08	8.21943e-08
hsa-miR-196a-5p	141.429	-3.95587	0.0644412	-15.518	0.717627	-5.51243	3.53903e-08	8.25355e-08
hsa-miR-345-5p	1188.38	0.893113	1.85718	1.85718	0.162231	5.5052	3.68757e-08	8.5847e-08
hsa-miR-6855-3p	2.97028	3.14378	8.83834	8.83834	0.571472	5.50119	3.77247e-08	8.76682e-08
hsa-miR-4489	6.31515	1.80223	3.48759	3.48759	0.32775	5.49879	3.82404e-08	8.87095e-08
hsa-miR-3162-3p	2.93026	4.39695	21.0676	21.0676	0.801296	5.4873	4.08124e-08	9.4509e-08
hsa-miR-4802-5p	2.52516	-4.12409	0.057349	-17.4371	0.752648	-5.47944	4.26674e-08	9.86309e-08
hsa-miR-6731-5p	19.0958	-1.8403	0.279264	-3.58084	0.336735	-5.46512	4.62581e-08	1.06743e-07
hsa-miR-539-5p	2.85113	-4.28732	0.051214	-19.5259	0.784864	-5.4625	4.69476e-08	1.08144e-07
hsa-miR-106a-3p	5.64804	-3.99943	0.0625246	-15.9937	0.733216	-5.45464	4.90712e-08	1.12838e-07
hsa-miR-130a-5p	10.3207	-2.26743	0.2077	-4.81465	0.415851	-5.45251	4.96647e-08	1.14003e-07
hsa-miR-5696	3.31678	-3.72413	0.0756704	-13.2152	0.684171	-5.44327	5.23123e-08	1.19871e-07
hsa-miR-17-5p	3860.8	-1.38799	0.382096	-2.61715	0.256393	-5.41355	6.17859e-08	1.41333e-07
hsa-miR-6780b-3p	2.17141	3.69848	12.9823	12.9823	0.684832	5.40056	6.64341e-08	1.51701e-07
hsa-miR-10399-3p	113.489	1.85412	3.61531	3.61531	0.346451	5.35176	8.71024e-08	1.98462e-07
hsa-miR-141-5p	3.48026	-3.5126	0.0876196	-11.413	0.656374	-5.35153	8.72142e-08	1.98462e-07
hsa-miR-146a-3p	5.70592	-4.529	0.0433148	-23.0868	0.846557	-5.3499	8.80025e-08	1.99901e-07
hsa-miR-4773	6.09644	2.70377	6.51501	6.51501	0.505415	5.3496	8.81512e-08	1.99901e-07
hsa-miR-874-5p	13.4228	-1.58347	0.333679	-2.99689	0.296687	-5.33717	9.44101e-08	2.13725e-07
hsa-miR-3196	11.8679	2.38338	5.21759	5.21759	0.447471	5.32634	1.00211e-07	2.26466e-07
hsa-miR-4797-3p	1.73697	3.59795	12.1086	12.1086	0.678721	5.30108	1.15118e-07	2.59708e-07
hsa-miR-1275	979.362	-1.00594	0.497945	-2.00825	0.190073	-5.29239	1.2073e-07	2.719e-07
hsa-miR-3136-5p	50.4104	-1.45719	0.364201	-2.74573	0.276109	-5.2776	1.30889e-07	2.94276e-07
hsa-miR-491-3p	7.99548	-1.97555	0.254272	-3.93279	0.374861	-5.2701	1.3635e-07	3.0603e-07
hsa-miR-1284	11.4031	1.44226	2.71747	2.71747	0.273907	5.26553	1.39785e-07	3.13204e-07
hsa-miR-6762-3p	1.39505	3.86402	14.5608	14.5608	0.734933	5.25765	1.45908e-07	3.26367e-07
hsa-miR-5581-3p	7.46677	1.91069	3.7599	3.7599	0.36352	5.25609	1.47153e-07	3.28591e-07
hsa-miR-148a-3p	101.207	-1.88806	0.27017	-3.70137	0.360118	-5.24289	1.58081e-07	3.52395e-07
hsa-miR-765	5.81895	-2.2492	0.210341	-4.75419	0.429757	-5.23366	1.6619e-07	3.69842e-07
hsa-miR-363-5p	42.0211	1.22975	2.34527	2.34527	0.235646	5.21864	1.80239e-07	4.00428e-07
hsa-miR-6807-5p	6.41358	2.07704	4.21939	4.21939	0.398714	5.20933	1.89519e-07	4.20335e-07
hsa-miR-7-5p	3279.61	-1.47738	0.359141	-2.78442	0.283788	-5.20592	1.93035e-07	4.27411e-07
hsa-miR-548i	3.77887	-3.91995	0.066066	-15.1364	0.754829	-5.19316	2.06754e-07	4.57018e-07
hsa-miR-4804-3p	2.0616	3.6173	12.272	12.272	0.696735	5.19179	2.08283e-07	4.59622e-07
hsa-miR-5188	1.53113	3.64821	12.5378	12.5378	0.702862	5.1905	2.09726e-07	4.6203e-07
hsa-miR-200c-3p	1148.51	-1.29987	0.406162	-2.46207	0.250639	-5.18624	2.14587e-07	4.71947e-07
hsa-miR-135b-5p	2.9903	-4.32926	0.0497465	-20.1019	0.83748	-5.16939	2.34862e-07	5.15674e-07
hsa-miR-6881-5p	1.85615	3.70807	13.0689	13.0689	0.717402	5.16874	2.35671e-07	5.16589e-07
hsa-miR-4519	2.53395	-4.12412	0.0573476	-17.4375	0.800528	-5.15176	2.58059e-07	5.6472e-07
hsa-miR-3133	1.92343	3.3112	9.9259	9.9259	0.643157	5.14835	2.62791e-07	5.74117e-07
hsa-miR-1287-5p	229.166	-0.920312	0.528395	-1.89253	0.179071	-5.13937	2.75655e-07	6.01221e-07
hsa-miR-6862-5p	2.98675	2.71184	6.55158	6.55158	0.528393	5.13224	2.86308e-07	6.23421e-07
hsa-miR-548ac	1.87137	3.48383	11.1876	11.1876	0.681011	5.11567	3.1263e-07	6.79609e-07
hsa-miR-149-5p	39.4805	1.38978	2.62039	2.62039	0.271751	5.11419	3.15096e-07	6.83836e-07
hsa-miR-3610	1.91728	-3.70256	0.0768103	-13.0191	0.724859	-5.10797	3.2564e-07	7.05553e-07
hsa-miR-4659b-3p	58.1128	1.50439	2.83704	2.83704	0.295545	5.09021	3.57659e-07	7.73651e-07
hsa-miR-1236-5p	2.06033	3.2402	9.44927	9.44927	0.638875	5.07173	3.94217e-07	8.51327e-07
hsa-let-7d-3p	2032.23	1.04505	2.06343	2.06343	0.206098	5.07063	3.96504e-07	8.54859e-07
hsa-miR-4753-3p	6.81109	1.83419	3.56571	3.56571	0.362293	5.06272	4.13316e-07	8.89645e-07
hsa-miR-5001-3p	10.8229	1.86838	3.65123	3.65123	0.371146	5.03409	4.80129e-07	1.03177e-06
hsa-miR-139-5p	5933.1	-1.56714	0.337476	-2.96317	0.311981	-5.0232	5.08166e-07	1.09023e-06
hsa-miR-6892-5p	4.43466	-2.80291	0.143298	-6.97845	0.558158	-5.0217	5.12154e-07	1.097e-06
hsa-miR-514a-5p	2.85258	-4.29901	0.0508008	-19.6847	0.858418	-5.00806	5.49822e-07	1.17576e-06
hsa-miR-6894-3p	1.62927	3.87797	14.7023	14.7023	0.774523	5.00692	5.53077e-07	1.1808e-06
hsa-miR-4710	3.37967	-3.46809	0.0903654	-11.0662	0.692939	-5.00489	5.5893e-07	1.19136e-06
hsa-miR-454-5p	17.272	1.46832	2.767	2.767	0.293898	4.99603	5.85238e-07	1.24541e-06
hsa-miR-1909-5p	6.75563	1.62475	3.08388	3.08388	0.325675	4.98887	6.07347e-07	1.29037e-06
hsa-miR-1291	5.17162	-3.22618	0.106862	-9.35789	0.649361	-4.96824	6.75634e-07	1.43313e-06
hsa-miR-379-3p	4.77448	-3.23016	0.106568	-9.38372	0.650365	-4.96669	6.81057e-07	1.4423e-06
hsa-miR-873-3p	2.29889	-3.72034	0.0758691	-13.1806	0.74945	-4.9641	6.90206e-07	1.45932e-06
hsa-miR-548e-3p	2.36873	-3.46392	0.0906268	-11.0343	0.698536	-4.95883	7.09208e-07	1.49709e-06
hsa-miR-296-3p	14.9858	-1.64538	0.319662	-3.1283	0.331989	-4.95612	7.1915e-07	1.51564e-06
hsa-miR-1273h-3p	30.6928	-0.993531	0.502247	-1.99105	0.201073	-4.94115	7.76632e-07	1.63416e-06
hsa-miR-16-1-3p	7.3292	-3.08872	0.117544	-8.50743	0.62891	-4.91123	9.05049e-07	1.90133e-06
hsa-miR-423-3p	1946.74	1.31874	2.49449	2.49449	0.268887	4.90446	9.36861e-07	1.96501e-06
hsa-miR-1298-5p	1.97762	-3.75997	0.0738134	-13.5477	0.772305	-4.86851	1.12444e-06	2.35469e-06
hsa-miR-203a-3p	4.9305	-3.5755	0.0838815	-11.9216	0.73639	-4.85545	1.20116e-06	2.51133e-06
hsa-miR-34b-5p	1.643	-3.49929	0.0884316	-11.3082	0.721049	-4.85306	1.21571e-06	2.53772e-06
hsa-miR-380-3p	1.5783	-3.43317	0.0925793	-10.8016	0.712244	-4.82021	1.43405e-06	2.98874e-06
hsa-miR-135a-3p	3.75566	-3.63394	0.0805519	-12.4143	0.754379	-4.81712	1.45642e-06	3.03056e-06
hsa-miR-4765	1.72128	-3.57211	0.0840788	-11.8936	0.743575	-4.80397	1.55549e-06	3.23158e-06
hsa-miR-299-5p	61.1797	-1.71525	0.30455	-3.28353	0.357478	-4.7982	1.60097e-06	3.32082e-06
hsa-miR-6861-3p	1.56613	4.05853	16.6625	16.6625	0.847278	4.79008	1.66713e-06	3.45259e-06
hsa-miR-375-3p	7.14928	2.45455	5.48143	5.48143	0.512909	4.78555	1.70519e-06	3.52584e-06
hsa-miR-7852-3p	1.86975	-3.69578	0.0771721	-12.9581	0.773272	-4.7794	1.75816e-06	3.62965e-06
hsa-miR-580-3p	3.51602	-3.31849	0.100239	-9.97618	0.695503	-4.77135	1.82999e-06	3.77203e-06
hsa-miR-6825-3p	0.99797	4.04355	16.4904	16.4904	0.849027	4.76257	1.91138e-06	3.93362e-06
hsa-miR-190a-5p	30.8331	-1.69761	0.308296	-3.24364	0.356737	-4.75873	1.94813e-06	4.00296e-06
hsa-miR-3684	2.94446	-3.26383	0.104109	-9.60532	0.687023	-4.75069	2.02726e-06	4.15905e-06
hsa-miR-1292-3p	2.25043	2.93096	7.62618	7.62618	0.61824	4.74081	2.12861e-06	4.36017e-06
hsa-miR-4442	2.64903	-3.3781	0.0961814	-10.397	0.714497	-4.72794	2.26812e-06	4.6387e-06
hsa-miR-7110-3p	5.51018	2.08305	4.23701	4.23701	0.441608	4.71696	2.39393e-06	4.88839e-06
hsa-miR-6774-3p	10.7266	-1.44167	0.368142	-2.71634	0.306108	-4.70966	2.48134e-06	5.059e-06
hsa-miR-204-5p	4.76996	-3.75603	0.0740154	-13.5107	0.800409	-4.69264	2.69705e-06	5.49027e-06
hsa-miR-4458	2.586	-3.61902	0.081389	-12.2867	0.771594	-4.69032	2.72775e-06	5.54418e-06
hsa-miR-4725-3p	2.27383	3.00229	8.01272	8.01272	0.64364	4.66455	3.09286e-06	6.27655e-06
hsa-miR-3605-5p	87.8407	0.902988	1.86993	1.86993	0.19394	4.65602	3.22379e-06	6.53216e-06
hsa-miR-4680-3p	1.45428	-3.33441	0.0991384	-10.0869	0.717503	-4.64724	3.36399e-06	6.80574e-06
hsa-miR-362-5p	1180.18	0.996782	1.99554	1.99554	0.214921	4.63791	3.51952e-06	7.10942e-06
hsa-miR-331-3p	434.484	1.33633	2.52507	2.52507	0.288769	4.62766	3.69823e-06	7.45895e-06
hsa-miR-6727-3p	1.03585	3.67158	12.7425	12.7425	0.794283	4.62251	3.79129e-06	7.63491e-06
hsa-miR-6800-5p	0.974897	3.58444	11.9957	11.9957	0.778357	4.60514	4.12184e-06	8.28786e-06
hsa-miR-34a-3p	2.08997	-3.57808	0.0837318	-11.9429	0.777629	-4.60127	4.19925e-06	8.43061e-06
hsa-miR-589-5p	550.077	0.758348	1.69155	1.69155	0.165129	4.59245	4.38074e-06	8.78154e-06
hsa-miR-6866-5p	15.0801	1.19529	2.28991	2.28991	0.261867	4.5645	5.00697e-06	1.00216e-05
hsa-miR-4425	1.53024	-3.38066	0.0960106	-10.4155	0.741599	-4.55861	5.14927e-06	1.02907e-05
hsa-miR-323a-3p	261.96	-1.4667	0.361809	-2.76389	0.322915	-4.54205	5.57086e-06	1.11163e-05
hsa-miR-3657	1.52214	-3.38465	0.0957459	-10.4443	0.749638	-4.51504	6.33047e-06	1.26129e-05
hsa-miR-3913-5p	22.9875	1.07598	2.10816	2.10816	0.238744	4.50686	6.57939e-06	1.3089e-05
hsa-miR-656-3p	1.43256	-3.28679	0.102466	-9.75935	0.729874	-4.50323	6.69297e-06	1.32948e-05
hsa-miR-4662a-5p	5.25589	-2.62934	0.161618	-6.18744	0.584853	-4.49574	6.93291e-06	1.37506e-05
hsa-miR-4802-3p	1.44594	-3.28383	0.102676	-9.73939	0.731443	-4.48953	7.13818e-06	1.41364e-05
hsa-miR-4429	6.44078	1.61276	3.05837	3.05837	0.359341	4.48812	7.1854e-06	1.42085e-05
hsa-miR-4717-3p	7.89423	-1.68847	0.310255	-3.22315	0.37636	-4.48632	7.24638e-06	1.43075e-05
hsa-miR-1288-3p	5.62036	1.45404	2.73973	2.73973	0.325805	4.4629	8.08572e-06	1.59408e-05
hsa-miR-770-5p	5.31764	-2.92006	0.132122	-7.56877	0.654648	-4.4605	8.17676e-06	1.60961e-05
hsa-miR-6826-3p	7.21311	3.64681	12.5256	12.5256	0.818191	4.45716	8.30516e-06	1.63244e-05
hsa-miR-371b-5p	2.02602	-3.22132	0.107222	-9.3264	0.723762	-4.4508	8.55499e-06	1.67654e-05
hsa-miR-4738-5p	1.77633	3.38014	10.4117	10.4117	0.759444	4.4508	8.55507e-06	1.67654e-05
hsa-miR-15a-5p	11453.7	-1.22288	0.428426	-2.33412	0.27569	-4.43571	9.17696e-06	1.79306e-05
hsa-miR-3149	2.56395	-3.03086	0.122355	-8.17296	0.683283	-4.43573	9.17609e-06	1.79306e-05
hsa-miR-193b-5p	50.3636	-1.09209	0.46908	-2.13183	0.246761	-4.42571	9.61255e-06	1.87538e-05
hsa-miR-186-5p	6314.13	-1.06146	0.479146	-2.08704	0.240416	-4.41511	1.00959e-05	1.96674e-05
hsa-let-7b-3p	125.279	1.25437	2.38563	2.38563	0.285334	4.39614	1.10193e-05	2.14346e-05
hsa-miR-96-5p	90.4061	2.40549	5.29815	5.29815	0.548353	4.38675	1.15055e-05	2.23472e-05
hsa-miR-511-3p	1.35507	-3.229	0.106653	-9.37618	0.737085	-4.38077	1.18259e-05	2.29355e-05
hsa-miR-1271-5p	28.2705	-1.5448	0.342742	-2.91765	0.353259	-4.37301	1.22542e-05	2.37313e-05
hsa-miR-4473	8.12313	1.25326	2.38379	2.38379	0.286693	4.37143	1.23438e-05	2.38695e-05
hsa-miR-200b-5p	2.43517	-2.96167	0.128366	-7.79023	0.680288	-4.35355	1.33953e-05	2.58647e-05
hsa-miR-4454	1.1704	3.4053	10.5949	10.5949	0.783067	4.34867	1.36967e-05	2.6408e-05
hsa-miR-664b-5p	64.8382	-0.892285	0.53876	-1.85611	0.205212	-4.34811	1.37315e-05	2.64362e-05
hsa-miR-378a-3p	4388.55	-0.877356	0.544364	-1.83701	0.201794	-4.34778	1.37523e-05	2.64375e-05
hsa-miR-4467	2.94903	2.47749	5.5693	5.5693	0.570702	4.34114	1.41747e-05	2.72096e-05
hsa-miR-627-3p	3.54917	-2.56609	0.168861	-5.92204	0.59147	-4.3385	1.43458e-05	2.74979e-05
hsa-miR-944	1.59565	-3.44687	0.091704	-10.9047	0.795251	-4.33432	1.46213e-05	2.7985e-05
hsa-miR-3939	3.20723	1.85681	3.62207	3.62207	0.429883	4.31935	1.5649e-05	2.99086e-05
hsa-miR-4746-5p	7.34323	1.56117	2.95093	2.95093	0.362008	4.31252	1.61401e-05	3.08022e-05
hsa-miR-6854-5p	1.5033	-3.0626	0.119692	-8.35477	0.716974	-4.27156	1.94108e-05	3.69905e-05
hsa-miR-7113-3p	1.14518	3.77486	13.6882	13.6882	0.885971	4.2607	2.03785e-05	3.87783e-05
hsa-miR-495-3p	7.66102	-2.36754	0.193775	-5.16062	0.556415	-4.25499	2.09056e-05	3.97237e-05
hsa-miR-4799-5p	3.81542	-2.3406	0.197428	-5.06513	0.551331	-4.24536	2.18244e-05	4.14096e-05
hsa-miR-4784	1.2879	2.94525	7.7021	7.7021	0.694589	4.24028	2.23243e-05	4.2297e-05
hsa-miR-6766-3p	2.90299	2.64101	6.23769	6.23769	0.625615	4.22146	2.42723e-05	4.59215e-05
hsa-miR-939-5p	6.99341	1.33034	2.51462	2.51462	0.315386	4.21813	2.46337e-05	4.65382e-05
hsa-miR-3614-5p	32.465	-1.26327	0.416599	-2.40039	0.300201	-4.20807	2.57557e-05	4.85879e-05
hsa-miR-3928-3p	65.3231	0.785515	1.72371	1.72371	0.186694	4.2075	2.58212e-05	4.86417e-05
hsa-miR-577	1.63238	-3.48735	0.0891671	-11.2149	0.829407	-4.20463	2.61513e-05	4.9193e-05
hsa-miR-129-1-3p	2.53502	2.94291	7.68962	7.68962	0.699983	4.20426	2.61933e-05	4.92015e-05
hsa-miR-1179	10.0099	-1.48985	0.356048	-2.80861	0.354695	-4.20039	2.66458e-05	4.99799e-05
hsa-miR-6839-5p	1.98812	-2.91861	0.132255	-7.56117	0.695523	-4.19628	2.71332e-05	5.08215e-05
hsa-miR-4286	25.1141	-1.24882	0.420791	-2.37648	0.299061	-4.17582	2.96912e-05	5.55335e-05
hsa-miR-664a-5p	533.602	-0.523911	0.695484	-1.43785	0.125776	-4.16543	3.10767e-05	5.80423e-05
hsa-miR-4742-5p	10.424	1.27751	2.4242	2.4242	0.30802	4.14748	3.36155e-05	6.26949e-05
hsa-miR-124-3p	2.33724	-4.00495	0.0622861	-16.0549	0.968064	-4.13707	3.51776e-05	6.55152e-05
hsa-let-7e-3p	7.12837	-1.51285	0.350419	-2.85373	0.366213	-4.13106	3.61092e-05	6.7155e-05
hsa-miR-378g	11.9401	-1.26728	0.415443	-2.40707	0.306975	-4.12827	3.65504e-05	6.78793e-05
hsa-miR-548d-3p	8.85002	-1.47278	0.360288	-2.77556	0.356805	-4.12769	3.66433e-05	6.79557e-05
hsa-miR-125a-5p	3847.5	-0.860258	0.550854	-1.81536	0.208432	-4.12728	3.67082e-05	6.79801e-05
hsa-miR-548o-3p	7.55443	-1.85166	0.277073	-3.60916	0.449283	-4.12137	3.76621e-05	6.96484e-05
hsa-miR-3140-3p	13.5959	1.12507	2.18112	2.18112	0.273043	4.12048	3.78078e-05	6.98195e-05
hsa-miR-6818-5p	44.134	0.71779	1.64466	1.64466	0.174648	4.10991	3.9581e-05	7.29913e-05
hsa-miR-653-3p	1.31868	-3.13507	0.113828	-8.78515	0.763621	-4.10553	4.03392e-05	7.42852e-05
hsa-miR-3936	1.04831	3.25222	9.52831	9.52831	0.793756	4.09725	4.18083e-05	7.68828e-05
hsa-miR-1197	1.61062	-3.46749	0.0904029	-11.0616	0.847802	-4.08998	4.31418e-05	7.92241e-05
hsa-miR-548t-5p	12.0491	-1.40508	0.377596	-2.64833	0.345035	-4.07229	4.65522e-05	8.53674e-05
hsa-miR-5697	2.53321	-2.74484	0.149183	-6.70318	0.675075	-4.06598	4.78305e-05	8.75892e-05
hsa-miR-3529-5p	0.956077	3.31518	9.95336	9.95336	0.817442	4.05556	5.00144e-05	9.14608e-05
hsa-miR-3922-5p	4.60213	1.59061	3.01177	3.01177	0.392533	4.05218	5.07426e-05	9.26635e-05
hsa-miR-4533	3.29615	-2.72466	0.151285	-6.61004	0.674407	-4.04008	5.34331e-05	9.74412e-05
hsa-miR-6886-5p	4.34487	-2.1281	0.228759	-4.37142	0.527364	-4.03536	5.45183e-05	9.92823e-05
hsa-miR-10398-3p	2.27225	-2.8441	0.139265	-7.18057	0.705659	-4.03041	5.56787e-05	0.000101255
hsa-miR-2114-3p	1.35641	-2.94087	0.13023	-7.67874	0.732006	-4.01754	5.88077e-05	0.000106797
hsa-miR-4482-3p	3.94515	2.3067	4.9475	4.9475	0.575135	4.01071	6.05363e-05	0.000109785
hsa-miR-3180-3p	2.35224	2.70137	6.5042	6.5042	0.673675	4.00991	6.07431e-05	0.000110008
hsa-miR-4669	6.54764	3.98357	15.8188	15.8188	0.993988	4.00766	6.13222e-05	0.000110751
hsa-miR-624-3p	1.58309	-2.90302	0.133691	-7.47992	0.724329	-4.00788	6.12662e-05	0.000110751
hsa-miR-3682-3p	8.00364	1.23817	2.35898	2.35898	0.309082	4.00594	6.17703e-05	0.000111407
hsa-miR-3146	13.0935	1.02853	2.03994	2.03994	0.256909	4.00348	6.24178e-05	0.000112421
hsa-miR-6781-3p	0.902971	3.40743	10.6105	10.6105	0.851978	3.99943	6.34953e-05	0.000114205
hsa-miR-4525	1.43846	2.89387	7.43259	7.43259	0.725009	3.99149	6.56604e-05	0.000117937
hsa-miR-6502-5p	3.67806	-2.53648	0.172363	-5.80173	0.636751	-3.98347	6.79155e-05	0.000121821
hsa-miR-1910-3p	3.28648	-2.26074	0.208665	-4.79238	0.569621	-3.96886	7.22186e-05	0.000129363
hsa-miR-4723-3p	1.48866	2.70023	6.49907	6.49907	0.680927	3.96553	7.3234e-05	0.000131003
hsa-miR-6130	3.31615	-2.32517	0.199551	-5.01126	0.587363	-3.95867	7.53696e-05	0.00013464
hsa-miR-3124-3p	1.10712	3.7238	13.2122	13.2122	0.944906	3.94092	8.11708e-05	0.000144806
hsa-miR-26b-3p	123.766	-1.06415	0.478253	-2.09094	0.270089	-3.94001	8.14788e-05	0.000145158
hsa-miR-338-5p	3.13086	-2.38296	0.191716	-5.21604	0.606529	-3.92884	8.53577e-05	0.000151863
hsa-let-7d-5p	117807	0.674428	1.59596	1.59596	0.171969	3.9218	8.78914e-05	0.000156159
hsa-miR-514b-5p	1.60417	-3.19992	0.108825	-9.18907	0.817534	-3.91411	9.07382e-05	0.000160999
hsa-miR-543	7.12659	-1.92035	0.264191	-3.78514	0.49164	-3.906	9.38379e-05	0.000166274
hsa-miR-4474-3p	3.91204	-1.87648	0.272346	-3.67179	0.480712	-3.90355	9.47917e-05	0.000167738
hsa-miR-4774-5p	1.54817	-2.81868	0.14174	-7.05518	0.72269	-3.90026	9.60876e-05	0.000169802
hsa-miR-194-3p	2.91281	1.80302	3.48949	3.48949	0.462608	3.8975	9.71897e-05	0.000171519
hsa-miR-487a-5p	1.19582	-3.04009	0.121575	-8.2254	0.78163	-3.88942	0.000100485	0.000177097
hsa-miR-376a-2-5p	1.60712	-3.46159	0.0907731	-11.0165	0.89389	-3.8725	0.000107724	0.0001896
hsa-miR-624-5p	20.7068	-1.28195	0.411239	-2.43168	0.331612	-3.86582	0.000110716	0.000194606
hsa-miR-188-3p	2.05092	-2.66896	0.15724	-6.35971	0.690533	-3.86507	0.000111055	0.00019494
hsa-miR-6761-5p	2.45675	-2.70328	0.153543	-6.51282	0.69949	-3.86465	0.000111251	0.000195023
hsa-miR-4709-3p	3.27752	-2.11936	0.230149	-4.345	0.548621	-3.86306	0.000111974	0.000196029
hsa-miR-1268b	1.69718	-2.9541	0.129041	-7.74946	0.764844	-3.86235	0.000112301	0.000196339
hsa-miR-659-3p	7.40031	-1.22006	0.429265	-2.32956	0.316305	-3.85722	0.000114686	0.000200242
hsa-miR-4705	1.11017	-2.9501	0.129399	-7.72802	0.764907	-3.85681	0.000114878	0.000200312
hsa-miR-6891-5p	2.26966	-2.59565	0.165436	-6.04462	0.674541	-3.84803	0.000119073	0.000207352
hsa-miR-99b-5p	3405.46	-0.918215	0.529163	-1.88978	0.239043	-3.84121	0.000122429	0.000212913
hsa-miR-135a-5p	1.65165	-3.21738	0.107516	-9.30094	0.839825	-3.83101	0.000127619	0.000221353
hsa-miR-758-5p	4.64875	-2.15951	0.223832	-4.46765	0.56367	-3.83117	0.000127537	0.000221353
hsa-miR-329-3p	18.3706	-1.4191	0.373946	-2.67418	0.370775	-3.82738	0.000129516	0.000224347
hsa-miR-4421	1.5079	-2.8477	0.138918	-7.1985	0.744497	-3.82499	0.000130777	0.000226231
hsa-miR-3182	12.1695	-1.98002	0.253486	-3.945	0.517794	-3.82396	0.000131326	0.000226884
hsa-miR-7151-3p	3.03551	-2.50389	0.176301	-5.67211	0.655402	-3.82038	0.000133245	0.000229895
hsa-miR-5584-5p	17.9806	1.02796	2.03914	2.03914	0.27088	3.79491	0.000147698	0.000254498
hsa-miR-377-5p	1.70996	-2.70365	0.153504	-6.51448	0.712926	-3.79233	0.000149242	0.000256821
hsa-miR-197-3p	1850.27	0.832196	1.78039	1.78039	0.219554	3.79039	0.000150413	0.000258497
hsa-miR-18b-5p	37.8064	-1.16664	0.445459	-2.24488	0.308157	-3.78585	0.000153182	0.000262912
hsa-miR-130b-5p	204.124	1.28947	2.44438	2.44438	0.341256	3.77859	0.00015772	0.000270347
hsa-miR-6832-5p	8.10402	1.1363	2.19817	2.19817	0.301226	3.77226	0.000161774	0.000276934
hsa-miR-6848-5p	1.86856	2.29417	4.90471	4.90471	0.608317	3.77133	0.000162377	0.000277605
hsa-miR-6721-5p	4.48281	1.81938	3.52929	3.52929	0.487709	3.73046	0.00019113	0.000326337
hsa-miR-186-3p	3.03588	-2.64987	0.159335	-6.27609	0.710918	-3.72738	0.000193479	0.000329919
hsa-miR-6755-3p	1.13483	3.11782	8.68074	8.68074	0.838494	3.71835	0.000200525	0.00034149
hsa-miR-5100	27.3098	1.2565	2.38916	2.38916	0.3381	3.71637	0.000202105	0.000343735
hsa-miR-502-5p	11.0972	-1.16772	0.445125	-2.24656	0.317577	-3.67696	0.000236033	0.00040092
hsa-miR-4783-3p	3.47422	-2.15495	0.224541	-4.45352	0.586607	-3.67357	0.000239181	0.000405742
hsa-miR-323a-5p	3.88812	-2.23431	0.212523	-4.70537	0.60905	-3.66852	0.000243962	0.000413319
hsa-miR-510-5p	1.49626	-3.0687	0.119187	-8.39014	0.836592	-3.66809	0.000244368	0.000413473
hsa-miR-628-3p	1236.04	-0.588693	0.664945	-1.50388	0.160701	-3.66328	0.000249006	0.000420778
hsa-miR-1264	1.37204	-3.24645	0.105371	-9.49029	0.891373	-3.64208	0.000270442	0.000456415
hsa-miR-4326	16.0357	2.88609	7.39262	7.39262	0.793204	3.63851	0.000274215	0.000462189
hsa-miR-6729-5p	1.74659	2.05482	4.15493	4.15493	0.564952	3.63716	0.000275657	0.000464022
hsa-miR-148b-5p	12.9129	-1.14588	0.451914	-2.21281	0.316285	-3.62294	0.000291278	0.000489691
hsa-miR-103a-3p	171530	0.628393	1.54584	1.54584	0.174174	3.60785	0.000308741	0.000518384
hsa-miR-5586-5p	1.00505	-2.7913	0.144456	-6.92253	0.776037	-3.59686	0.000322076	0.000540084
hsa-miR-6505-3p	0.838865	3.07887	8.44955	8.44955	0.858264	3.58733	0.000334084	0.000559506
hsa-miR-4797-5p	0.835151	3.29666	9.82641	9.82641	0.920128	3.58283	0.000339886	0.000568497
hsa-miR-100-5p	247.846	2.48774	5.60899	5.60899	0.694551	3.5818	0.000341238	0.000570033
hsa-miR-219b-3p	1.29682	-2.60544	0.164318	-6.08577	0.728794	-3.575	0.000350224	0.0005843
hsa-miR-4433b-5p	568.89	-1.38828	0.38202	-2.61766	0.388996	-3.56888	0.000358512	0.000597368
hsa-miR-3127-3p	1.73386	2.65356	6.29218	6.29218	0.744213	3.56559	0.000363035	0.000604138
hsa-miR-489-3p	1.02734	-2.82415	0.141204	-7.08196	0.794577	-3.55428	0.000379015	0.000629933
hsa-miR-193b-3p	2.11282	-2.98293	0.126488	-7.90588	0.8424	-3.54099	0.000398635	0.000661704
hsa-miR-6781-5p	1.7399	2.2568	4.7793	4.7793	0.637553	3.53978	0.000400459	0.000663892
hsa-miR-155-3p	1.10586	-2.90533	0.133478	-7.4919	0.826074	-3.51704	0.000436393	0.000722552
hsa-miR-3120-5p	1.43682	-2.76058	0.147565	-6.77668	0.786419	-3.51032	0.00044757	0.000740125
hsa-miR-4477a	0.995732	-2.76643	0.146967	-6.80423	0.789621	-3.50349	0.000459196	0.000758395
hsa-miR-655-5p	1.16923	-2.67064	0.157057	-6.36713	0.768415	-3.47552	0.000509856	0.000841006
hsa-miR-3681-5p	0.873112	-2.58754	0.166369	-6.01074	0.746743	-3.4651	0.000530031	0.000873188
hsa-miR-4430	1.23591	-3.0689	0.119171	-8.39133	0.887384	-3.45837	0.000543459	0.000894187
hsa-miR-551a	4.96403	-1.5367	0.344674	-2.9013	0.444588	-3.45645	0.000547332	0.000899434
hsa-miR-889-5p	0.958374	-2.69329	0.15461	-6.46787	0.779696	-3.45429	0.000551752	0.000905563
hsa-miR-3154	16.8495	-1.00599	0.497929	-2.00832	0.291786	-3.44769	0.00056541	0.000926821
hsa-miR-6736-5p	2.83148	-1.90466	0.267079	-3.74421	0.553184	-3.44308	0.000575121	0.000941563
hsa-miR-378e	1.14434	-2.98939	0.125923	-7.94136	0.869728	-3.43715	0.000587864	0.000961228
hsa-miR-30b-5p	7199.68	-0.901904	0.53518	-1.86853	0.262466	-3.43627	0.000589786	0.00096317
hsa-miR-3145-3p	0.961128	-2.7332	0.150392	-6.6493	0.795824	-3.43443	0.000593804	0.000968527
hsa-miR-425-3p	5107.63	-0.559269	0.678646	-1.47352	0.163017	-3.43074	0.000601945	0.000980589
hsa-miR-122-5p	301.674	-1.08437	0.4716	-2.12044	0.316781	-3.42307	0.000619174	0.00100616
hsa-miR-876-5p	1.68123	-3.53068	0.0865287	-11.5569	1.03138	-3.42327	0.000618728	0.00100616
hsa-miR-4488	1.61573	2.49689	5.64466	5.64466	0.729797	3.42134	0.000623131	0.00101134
hsa-miR-3125	1.22587	2.64023	6.2343	6.2343	0.773817	3.41195	0.000644996	0.00104553
hsa-miR-195-3p	1.26908	-2.8479	0.138898	-7.19951	0.837002	-3.4025	0.000667719	0.00108103
hsa-miR-1287-3p	3.6673	-1.80625	0.285933	-3.49732	0.531796	-3.39651	0.000682518	0.00110363
hsa-miR-605-3p	1.29292	-3.14636	0.112941	-8.85417	0.928042	-3.39032	0.000698117	0.00112746
hsa-miR-5189-5p	10.5702	1.50771	2.84358	2.84358	0.445665	3.38306	0.000716831	0.00115626
hsa-miR-93-5p	165173	0.664161	1.58465	1.58465	0.196786	3.37504	0.000738056	0.00118904
hsa-miR-3916	2.15309	-2.47561	0.179791	-5.56201	0.737541	-3.35657	0.000789158	0.00126981
hsa-miR-195-5p	293.653	-0.630695	0.645865	-1.54831	0.188163	-3.35185	0.00080273	0.00129007
hsa-miR-4444	2.82205	-2.62145	0.162504	-6.15369	0.783878	-3.34421	0.000825182	0.00132453
hsa-miR-30d-5p	68618.6	0.566883	1.48132	1.48132	0.169652	3.34145	0.00083342	0.00133612
hsa-miR-652-3p	16706.4	1.01117	2.01555	2.01555	0.303287	3.33405	0.000855918	0.00137051
hsa-miR-3191-5p	2.62006	1.58621	3.0026	3.0026	0.476882	3.32622	0.000880318	0.00140787
hsa-miR-518e-5p	1.83978	2.82575	7.0898	7.0898	0.850263	3.32338	0.000889344	0.00141369
hsa-miR-519b-5p	1.83978	2.82575	7.0898	7.0898	0.850263	3.32338	0.000889344	0.00141369
hsa-miR-519c-5p	1.83978	2.82575	7.0898	7.0898	0.850263	3.32338	0.000889344	0.00141369
hsa-miR-522-5p	1.83978	2.82575	7.0898	7.0898	0.850263	3.32338	0.000889344	0.00141369
hsa-miR-523-5p	1.83978	2.82575	7.0898	7.0898	0.850263	3.32338	0.000889344	0.00141369
hsa-miR-4638-3p	1.57823	2.49473	5.63621	5.63621	0.752254	3.31633	0.000912071	0.00144806
hsa-miR-301b-5p	0.969636	-2.74049	0.149634	-6.68299	0.827592	-3.31141	0.000928282	0.00147202
hsa-miR-6813-5p	6.76495	-1.181	0.441045	-2.26734	0.35755	-3.30304	0.000956435	0.00151484
hsa-miR-4457	0.892109	-2.63628	0.160843	-6.21725	0.798676	-3.30081	0.000964066	0.00152508
hsa-miR-7850-5p	4.06487	-1.49068	0.355845	-2.81021	0.452735	-3.29261	0.000992634	0.00156839
hsa-miR-6515-3p	1.07585	2.96076	7.78533	7.78533	0.899893	3.29012	0.00100144	0.00158039
hsa-miR-6129	1.13108	-2.59649	0.16534	-6.04815	0.790226	-3.28576	0.00101708	0.00160315
hsa-miR-129-2-3p	0.92291	2.71884	6.58345	6.58345	0.830602	3.27334	0.00106284	0.00167328
hsa-miR-4470	4.34239	-1.60455	0.328838	-3.04101	0.490579	-3.27073	0.0010727	0.00168678
hsa-miR-4520-3p	1.81266	-2.22437	0.213992	-4.67306	0.680402	-3.2692	0.00107852	0.0016939
hsa-miR-433-3p	4.09544	-2.11399	0.231007	-4.32887	0.647793	-3.26338	0.00110093	0.00172703
hsa-miR-6868-3p	4.83989	2.02461	4.06883	4.06883	0.620557	3.26258	0.00110404	0.00172983
hsa-miR-4730	1.92641	1.77025	3.41114	3.41114	0.543591	3.25659	0.00112758	0.00176462
hsa-miR-339-3p	5041.81	0.526752	1.44068	1.44068	0.162157	3.2484	0.00116056	0.00181191
hsa-miR-5090	7.84353	1.54676	2.92161	2.92161	0.476116	3.24871	0.00115929	0.00181191
hsa-miR-6858-3p	2.45827	1.65371	3.14641	3.14641	0.510046	3.24227	0.00118583	0.00184916
hsa-miR-16-2-3p	82.3114	-0.893186	0.538424	-1.85727	0.275735	-3.23929	0.00119827	0.00186634
hsa-miR-450a-2-3p	6.88377	-1.34724	0.393042	-2.54426	0.416656	-3.23347	0.00122297	0.00190256
hsa-miR-410-3p	1.03284	-2.81857	0.141751	-7.05461	0.875251	-3.22029	0.00128059	0.00198984
hsa-miR-6875-5p	1.26606	3.08811	8.50383	8.50383	0.959257	3.21927	0.00128516	0.00199458
hsa-miR-4664-3p	2.84037	1.61182	3.05637	3.05637	0.502663	3.20656	0.0013433	0.00208235
hsa-miR-643	13.3627	-1.02704	0.490717	-2.03783	0.320831	-3.20117	0.0013687	0.00211923
hsa-miR-3159	4.26793	-1.40385	0.37792	-2.64606	0.439947	-3.19094	0.00141811	0.00219314
hsa-miR-3116	0.871806	-2.58504	0.166658	-6.00031	0.812557	-3.18136	0.00146584	0.0022643
hsa-miR-25-5p	242.579	0.473173	1.38816	1.38816	0.148754	3.18092	0.00146809	0.0022651
hsa-miR-151a-5p	354101	0.803153	1.74491	1.74491	0.253354	3.17008	0.00152395	0.00234853
hsa-miR-3913-3p	5.44283	1.0449	2.06323	2.06323	0.330184	3.1646	0.00155294	0.0023876
hsa-miR-490-5p	1.16003	-2.38913	0.190898	-5.2384	0.754921	-3.16474	0.00155223	0.0023876
hsa-miR-2277-5p	14.2691	-1.22591	0.427527	-2.33903	0.388955	-3.15181	0.00162262	0.00249182
hsa-miR-3934-3p	0.959401	-2.3899	0.190796	-5.2412	0.759941	-3.14485	0.00166174	0.0025489
hsa-miR-3164	8.09716	1.13861	2.20169	2.20169	0.362983	3.13682	0.00170789	0.00261664
hsa-miR-3190-3p	8.63211	0.941744	1.92085	1.92085	0.300427	3.13469	0.00172039	0.00263271
hsa-miR-4504	4.25649	1.28718	2.44051	2.44051	0.410926	3.1324	0.00173386	0.00265025
hsa-miR-185-3p	50.4419	-0.711971	0.610486	-1.63804	0.227968	-3.12312	0.00178946	0.00273205
hsa-miR-6862-3p	0.88166	2.72452	6.60941	6.60941	0.878472	3.10143	0.00192587	0.0029369
hsa-miR-1295a	1.505	-2.49338	0.17759	-5.63094	0.804154	-3.10062	0.00193117	0.00294156
hsa-miR-4524a-3p	1.26696	-2.57102	0.168286	-5.94228	0.837896	-3.06842	0.00215194	0.00327404
hsa-miR-3117-3p	0.657708	2.75734	6.76147	6.76147	0.90102	3.06024	0.0022116	0.00336092
hsa-miR-4667-3p	0.773629	2.66752	6.35335	6.35335	0.872311	3.05799	0.00222827	0.00338233
hsa-miR-3194-3p	1.08808	-2.58951	0.166142	-6.01896	0.848754	-3.05096	0.00228111	0.00345854
hsa-miR-194-5p	867.205	0.92415	1.89757	1.89757	0.302959	3.05041	0.00228526	0.00346084
hsa-miR-876-3p	1.01273	-2.77594	0.146002	-6.84922	0.917194	-3.02656	0.00247356	0.00374169
hsa-miR-548aw	1.17934	-2.44392	0.183783	-5.44119	0.809096	-3.02056	0.00252309	0.00381222
hsa-miR-455-5p	1.31391	-2.57344	0.168003	-5.95229	0.853731	-3.01435	0.0025753	0.00388663
hsa-miR-4769-5p	0.79896	-2.43339	0.185131	-5.40159	0.81164	-2.99811	0.00271661	0.00409518
hsa-miR-9901	1.01584	2.27595	4.84315	4.84315	0.761193	2.98997	0.00279003	0.00420105
hsa-miR-381-5p	0.921762	-2.66778	0.157368	-6.35452	0.895546	-2.97895	0.00289242	0.00435023
hsa-miR-4727-3p	2.65802	1.55463	2.93758	2.93758	0.521945	2.97853	0.00289635	0.00435115
hsa-miR-940	12.0701	-1.74274	0.298801	-3.3467	0.587013	-2.96883	0.0029894	0.0044858
hsa-miR-6876-5p	11.3218	-0.982232	0.506196	-1.97552	0.332465	-2.95439	0.00313289	0.00469576
hsa-miR-548ap-5p	17.1126	-1.15197	0.450009	-2.22218	0.392067	-2.9382	0.00330121	0.00494241
hsa-miR-495-5p	0.732419	-2.31167	0.201427	-4.96457	0.787459	-2.9356	0.00332898	0.00497831
hsa-miR-4789-3p	0.770817	-2.42482	0.186233	-5.36961	0.830169	-2.92087	0.00349056	0.005214
hsa-miR-139-3p	185.591	-1.0275	0.49056	-2.03849	0.352031	-2.91878	0.00351404	0.0052431
hsa-miR-365a-3p	177.881	0.817812	1.76273	1.76273	0.280537	2.91517	0.00355497	0.00529214
hsa-miR-365b-3p	177.881	0.817812	1.76273	1.76273	0.280537	2.91517	0.00355497	0.00529214
hsa-miR-509-3p	0.985362	-2.48072	0.179155	-5.58175	0.85153	-2.91325	0.0035769	0.00531877
hsa-miR-218-5p	1.52461	-2.48978	0.178034	-5.61691	0.855089	-2.91171	0.00359451	0.00533891
hsa-miR-519a-5p	1.84407	2.35249	5.10704	5.10704	0.808106	2.91111	0.00360147	0.00534319
hsa-miR-6845-5p	0.94506	2.65114	6.28165	6.28165	0.917821	2.88852	0.00387062	0.00573603
hsa-miR-3157-3p	1.72767	1.58835	3.00706	3.00706	0.55228	2.87599	0.00402766	0.00596203
hsa-miR-200c-5p	1.09529	-2.25526	0.209459	-4.7742	0.787858	-2.86252	0.00420289	0.00621441
hsa-miR-4485-3p	1.09599	-2.31342	0.201183	-4.9706	0.809874	-2.85652	0.00428315	0.00632595
hsa-miR-196b-5p	120.582	-0.813629	0.568949	-1.75763	0.285597	-2.84887	0.00438748	0.00647277
hsa-miR-7109-5p	3.44281	-1.43222	0.370562	-2.69861	0.509464	-2.81122	0.00493544	0.00727299
hsa-miR-7114-5p	3.72008	-1.35778	0.390182	-2.56291	0.484546	-2.80217	0.00507599	0.00747172
hsa-miR-4636	1.06705	-2.53995	0.171949	-5.81567	0.906679	-2.80137	0.00508859	0.00748189
hsa-miR-668-3p	1.99064	-1.79355	0.288462	-3.46667	0.648052	-2.7676	0.00564706	0.00829373
hsa-miR-4657	1.67061	2.03423	4.09605	4.09605	0.739533	2.7507	0.00594681	0.0087242
hsa-miR-219a-5p	0.817413	-2.50839	0.175752	-5.68985	0.912111	-2.75009	0.00595782	0.0087306
hsa-miR-342-5p	7680.37	-0.73494	0.600843	-1.66433	0.267489	-2.74755	0.00600423	0.0087888
hsa-miR-1249-3p	87.603	0.93437	1.91106	1.91106	0.340577	2.74349	0.00607898	0.00888831
hsa-miR-4786-5p	1.45074	2.05827	4.16487	4.16487	0.752766	2.73428	0.00625167	0.00913063
hsa-miR-6878-5p	2.47255	1.31938	2.49559	2.49559	0.483983	2.72609	0.00640892	0.00934991
hsa-miR-6733-3p	0.681807	2.49015	5.61835	5.61835	0.914564	2.72277	0.00647372	0.00943395
hsa-miR-374c-5p	4.23068	-1.36775	0.387494	-2.58068	0.503224	-2.71798	0.00656822	0.00956105
hsa-miR-4750-5p	9.26274	-0.858593	0.55149	-1.81327	0.31658	-2.71208	0.00668617	0.00972198
hsa-miR-6509-5p	7.25925	0.975322	1.96608	1.96608	0.360041	2.70892	0.00675025	0.00980429
hsa-miR-1911-5p	0.941009	-2.38844	0.190989	-5.2359	0.881846	-2.70845	0.00675981	0.00980732
hsa-miR-95-5p	0.799434	-2.46055	0.181677	-5.50427	0.911111	-2.70061	0.00692134	0.0100306
hsa-miR-6771-5p	3.14721	-1.30875	0.40367	-2.47727	0.485655	-2.69482	0.00704274	0.0101953
hsa-miR-211-5p	1.81784	1.53039	2.88863	2.88863	0.568552	2.69173	0.00710826	0.0102788
hsa-miR-3675-5p	2.19686	2.18161	4.5366	4.5366	0.813617	2.68137	0.00733206	0.0105791
hsa-miR-3917	1.20644	-2.36079	0.194684	-5.13653	0.880427	-2.68142	0.00733105	0.0105791
hsa-miR-4520-2-3p	0.78001	-2.09474	0.23411	-4.27149	0.782915	-2.67557	0.00746028	0.0107523
hsa-miR-132-3p	52.1791	-0.795175	0.576273	-1.73529	0.297318	-2.67449	0.00748431	0.0107751
hsa-miR-192-5p	1079.9	0.614576	1.53111	1.53111	0.229977	2.67233	0.00753265	0.0108328
hsa-miR-106a-5p	47.8227	-0.716999	0.608362	-1.64376	0.268506	-2.67033	0.00757771	0.0108857
hsa-miR-6769a-5p	1.47783	-1.93276	0.261928	-3.81785	0.725654	-2.66347	0.00773386	0.0110979
hsa-miR-6746-3p	0.592475	2.45433	5.48057	5.48057	0.933917	2.62799	0.00858907	0.0123116
hsa-miR-99a-5p	246.75	-0.87679	0.544578	-1.83628	0.334246	-2.62318	0.00871124	0.0124731
hsa-let-7a-5p	1.05237e+06	0.538034	1.45199	1.45199	0.205205	2.62194	0.00874314	0.0125052
hsa-miR-4800-3p	2.11975	1.41794	2.67203	2.67203	0.5412	2.61999	0.00879329	0.0125632
hsa-miR-125b-5p	798.413	0.915411	1.88611	1.88611	0.350088	2.6148	0.00892785	0.0127416
hsa-miR-2278	65.7364	-0.56749	0.67479	-1.48194	0.21711	-2.61383	0.00895323	0.0127639
hsa-miR-130a-3p	52081.7	-0.602012	0.658835	-1.51783	0.230377	-2.61316	0.00897102	0.0127754
hsa-miR-196b-3p	0.801307	-2.11472	0.23089	-4.33106	0.809843	-2.61127	0.00902056	0.0128321
hsa-miR-15b-3p	1299.69	0.608304	1.52447	1.52447	0.233151	2.60906	0.00907906	0.0129013
hsa-miR-4743-5p	0.659371	-2.20361	0.217094	-4.6063	0.848322	-2.59761	0.00938755	0.0133252
hsa-miR-205-5p	1.04321	2.48053	5.58103	5.58103	0.95891	2.58682	0.00968654	0.0137348
hsa-miR-664a-3p	429.999	0.890983	1.85444	1.85444	0.350035	2.54541	0.0109148	0.0154597
hsa-miR-5006-3p	3.4727	1.1816	2.26828	2.26828	0.46583	2.53654	0.0111954	0.0158401
hsa-miR-5192	1.73118	1.49671	2.82198	2.82198	0.590954	2.5327	0.0113189	0.0159975
hsa-miR-421	3797.23	0.335723	1.26201	1.26201	0.132836	2.52736	0.0114923	0.0162252
hsa-miR-1843	371.341	0.64612	1.56495	1.56495	0.255866	2.52523	0.0115623	0.0163064
hsa-miR-128-3p	6287.25	0.476105	1.39098	1.39098	0.188661	2.5236	0.0116159	0.0163645
hsa-miR-548at-5p	8.23794	1.28892	2.44345	2.44345	0.511102	2.52184	0.0116742	0.016429
hsa-miR-4440	11.8005	0.878649	1.83865	1.83865	0.349208	2.51612	0.0118654	0.0166802
hsa-miR-6733-5p	8.64499	0.727266	1.6555	1.6555	0.290575	2.50285	0.0123197	0.0173002
hsa-miR-3137	0.629516	2.42726	5.37872	5.37872	0.96998	2.50238	0.012336	0.0173046
hsa-miR-503-5p	1441.59	0.506952	1.42104	1.42104	0.203101	2.49606	0.0125582	0.0175975
hsa-miR-1299	76.669	1.64348	3.12419	3.12419	0.65881	2.49462	0.0126091	0.0176501
hsa-miR-744-5p	8031.12	0.48139	1.39609	1.39609	0.193569	2.48692	0.0128856	0.0180178
hsa-miR-549a-3p	0.733022	-2.32057	0.200189	-4.99529	0.93351	-2.48585	0.0129242	0.0180527
hsa-miR-1278	0.815861	-2.48135	0.179076	-5.58421	1.00282	-2.47438	0.0133466	0.0186031
hsa-miR-877-5p	1233.16	-0.460873	0.726547	-1.37637	0.186247	-2.47453	0.0133412	0.0186031
hsa-miR-532-5p	8546.19	0.530721	1.44465	1.44465	0.214836	2.47036	0.0134979	0.018794
hsa-miR-6802-5p	5.31168	-0.948628	0.518125	-1.93004	0.384728	-2.46571	0.0136742	0.0190194
hsa-miR-4422	51.4479	-0.843245	0.557388	-1.79408	0.342323	-2.4633	0.0137664	0.0191273
hsa-miR-542-5p	80.1137	0.473624	1.38859	1.38859	0.192326	2.4626	0.0137932	0.0191443
hsa-miR-3934-5p	2.38392	-1.35478	0.390995	-2.55758	0.551362	-2.45715	0.0140044	0.0194169
hsa-miR-4736	0.787774	-2.42694	0.18596	-5.37751	0.99185	-2.44688	0.0144099	0.019958
hsa-miR-4449	1.85786	1.43258	2.6993	2.6993	0.587128	2.43999	0.0146878	0.0203215
hsa-miR-6805-5p	1.54604	1.84978	3.60445	3.60445	0.763789	2.42185	0.0154418	0.0213422
hsa-miR-6779-5p	1.33824	-1.75465	0.296344	-3.37445	0.725227	-2.41945	0.0155438	0.0214606
hsa-miR-6738-5p	0.885872	2.01259	4.03506	4.03506	0.835968	2.4075	0.0160624	0.0221532
hsa-miR-3178	4.19069	-1.1401	0.453727	-2.20397	0.473904	-2.40577	0.0161385	0.022235
hsa-miR-181d-3p	7.68141	-0.803807	0.572836	-1.7457	0.334955	-2.39974	0.0164065	0.0225805
hsa-miR-615-3p	2.03661	-2.3324	0.198553	-5.03644	0.973382	-2.39619	0.0165667	0.0227771
hsa-miR-671-3p	187.298	0.448679	1.36479	1.36479	0.188038	2.38611	0.0170279	0.0233866
hsa-miR-3652	2.12149	-1.61829	0.325722	-3.0701	0.67855	-2.38492	0.0170829	0.0234377
hsa-miR-6847-5p	5.63755	0.744374	1.67525	1.67525	0.312175	2.38448	0.0171033	0.0234411
hsa-miR-4796-3p	7.12217	-0.881623	0.542756	-1.84245	0.371765	-2.37145	0.0177184	0.0242589
hsa-miR-339-5p	2411.76	0.487868	1.40237	1.40237	0.206126	2.36684	0.0179408	0.0245378
hsa-miR-191-3p	560.471	-0.424212	0.745246	-1.34184	0.179743	-2.36011	0.0182697	0.0249616
hsa-miR-4775	0.622825	-2.08419	0.235829	-4.24037	0.883844	-2.3581	0.0183689	0.0250711
hsa-miR-6796-5p	1.33404	1.94724	3.85637	3.85637	0.830148	2.34566	0.0189934	0.0258965
hsa-let-7c-5p	10082	0.376575	1.29826	1.29826	0.161895	2.32605	0.0200159	0.0272623
hsa-miR-4787-3p	2.37129	-1.33452	0.396523	-2.52192	0.574381	-2.32341	0.0201572	0.0274263
hsa-miR-4446-5p	2.03132	-1.54391	0.342956	-2.91583	0.664838	-2.32223	0.0202206	0.0274841
hsa-miR-23b-5p	2.92815	-1.09761	0.467289	-2.14	0.473185	-2.31963	0.020361	0.0276463
hsa-miR-6785-5p	2.14458	1.33065	2.51516	2.51516	0.573977	2.3183	0.0204332	0.0277157
hsa-miR-573	0.601873	-2.02219	0.246184	-4.06201	0.874767	-2.31169	0.0207946	0.0281768
hsa-miR-625-3p	241.989	-0.652405	0.636219	-1.57179	0.282736	-2.30747	0.0210284	0.0284642
hsa-miR-4757-3p	2.66734	0.981705	1.9748	1.9748	0.427514	2.29631	0.0216582	0.0292866
hsa-miR-597-3p	2.55193	1.08169	2.11652	2.11652	0.47439	2.28018	0.0225971	0.0305247
hsa-miR-6766-5p	1.95179	1.30798	2.47595	2.47595	0.581271	2.25021	0.0244354	0.032974
hsa-miR-323b-3p	423.798	-0.635199	0.643852	-1.55315	0.282546	-2.24813	0.0245681	0.033119
hsa-miR-208a-3p	0.70223	-2.26379	0.208225	-4.8025	1.00754	-2.24685	0.0246497	0.033195
hsa-miR-548s	0.600447	-2.02361	0.245943	-4.06599	0.902914	-2.24119	0.0250135	0.0336503
hsa-miR-4766-5p	11.4323	0.614864	1.53141	1.53141	0.275419	2.23247	0.0255841	0.0343827
hsa-miR-551b-5p	2.889	-1.20627	0.433388	-2.3074	0.540553	-2.23154	0.0256451	0.0344295
hsa-miR-6772-3p	0.855233	-1.85986	0.275503	-3.62972	0.834056	-2.2299	0.0257542	0.0345407
hsa-miR-2681-3p	0.617731	-2.07988	0.236533	-4.22773	0.932895	-2.22949	0.0257811	0.0345415
hsa-miR-3162-5p	0.696978	2.08972	4.25666	4.25666	0.942469	2.21729	0.0266036	0.035607
hsa-miR-3911	0.914306	-1.66956	0.314349	-3.18118	0.753496	-2.21575	0.0267083	0.0357108
hsa-miR-137-3p	0.674711	-2.18558	0.219824	-4.5491	0.991955	-2.2033	0.0275733	0.0368299
hsa-miR-1252-3p	0.602512	-2.03501	0.244006	-4.09827	0.929675	-2.18895	0.0286004	0.0381629
hsa-miR-1246	1.10912	-1.70253	0.307246	-3.25472	0.778705	-2.18636	0.0287889	0.0383755
hsa-miR-6501-3p	51.2115	-0.554615	0.680839	-1.46878	0.254504	-2.1792	0.0293166	0.0390392
hsa-miR-320c	926.636	0.418074	1.33614	1.33614	0.192108	2.17624	0.0295374	0.0392934
hsa-miR-6763-5p	2.81875	-1.0884	0.470282	-2.12639	0.500678	-2.17386	0.0297158	0.0394908
hsa-miR-517a-3p	2.79779	1.43919	2.71168	2.71168	0.668571	2.15263	0.0313478	0.0415754
hsa-miR-517b-3p	2.79779	1.43919	2.71168	2.71168	0.668571	2.15263	0.0313478	0.0415754
hsa-miR-500b-3p	1.15968	1.66516	3.17148	3.17148	0.77806	2.14014	0.0323436	0.0428528
hsa-miR-6880-5p	0.936904	-1.71794	0.303982	-3.28967	0.804566	-2.13524	0.0327415	0.0433362
hsa-miR-212-5p	0.759442	-2.01159	0.247999	-4.03227	0.945395	-2.12778	0.0333554	0.0441044
hsa-miR-3912-3p	0.68165	-2.16466	0.223034	-4.48361	1.02292	-2.11616	0.0343312	0.045349
hsa-miR-3150b-5p	3.00538	0.989701	1.98577	1.98577	0.471217	2.10031	0.0357018	0.0471121
hsa-miR-378a-5p	209.628	0.493407	1.40777	1.40777	0.23532	2.09675	0.0360159	0.0474788
hsa-miR-129-5p	8.09521	0.817207	1.76199	1.76199	0.390353	2.09351	0.0363039	0.0478105
hsa-miR-6838-5p	1.48975	-1.5399	0.343908	-2.90775	0.741309	-2.07728	0.0377759	0.0496992

## Sheet: padj<=0.05+FoldChange>=1.5
miRNA	baseMean	log2FoldChange	FC	FoldChange	lfcSE	stat	pvalue	padj
hsa-miR-4732-3p	2394.7	10.4415	1390.57	1390.57	0.427841	24.405	1.51378e-131	1.10422e-129
hsa-miR-486-5p	3.73917e+06	9.66255	810.432	810.432	0.300795	32.1234	2.08045e-226	2.73164e-223
hsa-miR-3200-5p	543.884	9.30382	632.018	632.018	0.454733	20.46	4.89839e-93	1.46172e-91
hsa-miR-1180-3p	3741.94	8.22248	298.685	298.685	0.319092	25.7684	2.00447e-146	2.02452e-144
hsa-miR-4732-5p	1975.96	8.01243	258.215	258.215	0.50566	15.8455	1.51048e-56	1.94438e-55
hsa-miR-1976	41.6653	7.46773	177.015	177.015	0.505288	14.7792	1.99645e-49	2.13117e-48
hsa-miR-4685-3p	240.189	7.29881	157.457	157.457	0.38355	19.0296	9.69793e-81	2.05377e-79
hsa-miR-4306	724.852	7.24319	151.501	151.501	0.350197	20.6832	4.90916e-95	1.65275e-93
hsa-miR-4745-3p	31.4989	7.18225	145.235	145.235	0.546729	13.1367	2.02751e-39	1.57522e-38
hsa-miR-451b	16.2849	7.13526	140.581	140.581	0.630074	11.3245	9.9264e-30	5.95131e-29
hsa-miR-1238-3p	11.6711	7.02453	130.195	130.195	0.568503	12.3562	4.51083e-35	3.00646e-34
hsa-miR-18b-3p	91.3802	6.96448	124.887	124.887	0.455351	15.2947	8.28807e-53	9.71629e-52
hsa-miR-6833-3p	10.3172	6.84143	114.677	114.677	0.60987	11.2179	3.33273e-29	1.97111e-28
hsa-miR-202-3p	11.5564	6.82772	113.593	113.593	0.650514	10.4959	9.02222e-26	4.68228e-25
hsa-miR-183-3p	881.975	6.76093	108.453	108.453	0.497497	13.5899	4.59793e-42	3.82094e-41
hsa-miR-483-3p	9.37462	6.70766	104.522	104.522	0.715659	9.3727	7.0698e-21	3.02366e-20
hsa-miR-6857-3p	29.2851	6.69419	103.551	103.551	0.500948	13.363	9.94125e-41	7.91083e-40
hsa-miR-3940-3p	758.7	6.65996	101.123	101.123	0.23008	28.9463	3.12025e-184	8.19378e-182
hsa-miR-3163	67.6173	6.59784	96.8606	96.8606	0.383998	17.182	3.62468e-66	5.949e-65
hsa-miR-6734-3p	20.6077	6.58615	96.0791	96.0791	0.508249	12.9585	2.10265e-38	1.55976e-37
hsa-miR-6749-3p	11.2444	6.57721	95.4852	95.4852	0.617889	10.6446	1.847e-26	9.81828e-26
hsa-miR-4508	124.47	6.3928	84.0283	84.0283	0.37961	16.8405	1.2326e-63	1.88186e-62
hsa-miR-6789-3p	6.50177	6.3738	82.9286	82.9286	0.631972	10.0856	6.39915e-24	3.15868e-23
hsa-miR-6783-3p	35.4725	6.36599	82.4809	82.4809	0.449992	14.1469	1.95227e-45	1.88481e-44
hsa-miR-3158-3p	74.3447	6.3654	82.4473	82.4473	0.45574	13.9672	2.47276e-44	2.23912e-43
hsa-miR-636	171.268	6.32756	80.3127	80.3127	0.318514	19.8658	8.03833e-88	2.11086e-86
hsa-miR-6881-3p	7.21053	6.31104	79.3985	79.3985	0.651285	9.69013	3.32106e-22	1.55734e-21
hsa-miR-4672	18.1526	6.29541	78.543	78.543	0.547119	11.5065	1.22366e-30	7.47287e-30
hsa-miR-6815-5p	11.2418	6.18923	72.9697	72.9697	0.648182	9.5486	1.31465e-21	5.99353e-21
hsa-miR-182-5p	33940.8	6.16226	71.6185	71.6185	0.378976	16.2603	1.88812e-59	2.5824e-58
hsa-miR-1224-3p	4.18867	6.13975	70.5098	70.5098	0.66323	9.25736	2.09557e-20	8.67976e-20
hsa-miR-937-3p	71.5839	6.10744	68.9482	68.9482	0.315051	19.3855	1.02227e-83	2.44043e-82
hsa-miR-6859-3p	4.67766	6.09666	68.4349	68.4349	0.642986	9.48179	2.49966e-21	1.10507e-20
hsa-miR-6730-3p	4.21451	5.93731	61.2786	61.2786	0.637201	9.31779	1.18787e-20	5.01503e-20
hsa-miR-3615	10828.2	5.92588	60.795	60.795	0.346193	17.1173	1.10322e-65	1.72444e-64
hsa-miR-6793-3p	9.72257	5.7792	54.9176	54.9176	0.573249	10.0815	6.67167e-24	3.28086e-23
hsa-miR-4731-5p	4.12113	5.70581	52.1939	52.1939	0.621357	9.18282	4.19954e-20	1.72312e-19
hsa-miR-6799-3p	13.1246	5.65173	50.2736	50.2736	0.481724	11.7323	8.70713e-32	5.44403e-31
hsa-miR-4646-3p	5.20637	5.62769	49.4429	49.4429	0.640836	8.7818	1.60879e-18	6.26809e-18
hsa-miR-6782-3p	37.728	5.60814	48.7775	48.7775	0.334429	16.7693	4.09286e-63	6.10673e-62
hsa-miR-5010-3p	338.385	5.60248	48.5864	48.5864	0.36212	15.4714	5.41592e-54	6.58435e-53
hsa-miR-6808-3p	9.0009	5.50514	45.4165	45.4165	0.591088	9.31358	1.23596e-20	5.20131e-20
hsa-miR-3605-3p	1533.27	5.49495	45.0967	45.0967	0.184808	29.7333	2.84919e-194	1.87049e-191
hsa-miR-6511b-3p	430.843	5.48301	44.7251	44.7251	0.210062	26.1019	3.47255e-150	3.79955e-148
hsa-miR-4492	15.5245	5.43643	43.3039	43.3039	0.526529	10.325	5.43083e-25	2.76383e-24
hsa-miR-6850-5p	7.54379	5.43628	43.2995	43.2995	0.565054	9.62082	6.53098e-22	3.04084e-21
hsa-miR-6806-3p	6.63647	5.4293	43.0905	43.0905	0.620128	8.75512	2.03888e-18	7.92026e-18
hsa-miR-550a-3p	187.277	5.38788	41.871	41.871	0.365135	14.7558	2.82162e-49	2.98773e-48
hsa-miR-4742-3p	14.0717	5.33804	40.4491	40.4491	0.520063	10.2642	1.02146e-24	5.13862e-24
hsa-miR-6747-3p	9.57951	5.32806	40.1704	40.1704	0.572608	9.3049	1.34121e-20	5.60829e-20
hsa-miR-5003-3p	2.66485	5.28705	39.0446	39.0446	0.680642	7.76774	7.98958e-15	2.61604e-14
hsa-miR-6511a-3p	588.18	5.28424	38.9687	38.9687	0.182021	29.031	2.6728e-185	8.77347e-183
hsa-miR-183-5p	1436.81	5.27746	38.7859	38.7859	0.497368	10.6108	2.65519e-26	1.40575e-25
hsa-miR-4755-5p	56.8852	5.22844	37.49	37.49	0.327387	15.9702	2.06134e-57	2.73388e-56
hsa-miR-6750-5p	60.6262	5.22008	37.2737	37.2737	0.234172	22.2916	4.45283e-110	2.24868e-108
hsa-miR-6804-3p	3.9479	5.21738	37.2037	37.2037	0.64365	8.10592	5.23486e-16	1.84768e-15
hsa-miR-92b-3p	2578.19	5.15473	35.6227	35.6227	0.344857	14.9474	1.61895e-50	1.7714e-49
hsa-miR-6743-3p	15.3004	5.12189	34.8212	34.8212	0.46496	11.0158	3.20741e-28	1.80744e-27
hsa-miR-3158-5p	225.81	5.11794	34.7259	34.7259	0.239545	21.3653	2.81211e-101	1.11888e-99
hsa-miR-6849-3p	2.30904	5.06696	33.5202	33.5202	0.686266	7.38338	1.54326e-13	4.83605e-13
hsa-miR-1224-5p	17.8871	5.04197	32.9446	32.9446	0.534431	9.43427	3.93732e-21	1.72323e-20
hsa-miR-4516	28.4098	5.01244	32.2771	32.2771	0.320607	15.6342	4.25608e-55	5.3733e-54
hsa-miR-3122	3.3009	5.00876	32.195	32.195	0.686211	7.29915	2.89583e-13	8.98871e-13
hsa-miR-4749-3p	2.51493	4.97439	31.437	31.437	0.720428	6.90477	5.02838e-12	1.46392e-11
hsa-miR-6817-3p	2.1928	4.97293	31.4051	31.4051	0.825392	6.02493	1.69187e-09	4.31345e-09
hsa-miR-6803-3p	226.761	4.96165	31.1606	31.1606	0.234405	21.167	1.92503e-99	7.22161e-98
hsa-miR-6777-3p	1.83705	4.92179	30.3114	30.3114	0.734567	6.70026	2.08045e-11	5.89984e-11
hsa-miR-6840-5p	2.4274	4.91986	30.2709	30.2709	0.794508	6.19233	5.92797e-10	1.5474e-09
hsa-miR-1306-5p	1257.6	4.90223	29.9032	29.9032	0.193335	25.3562	7.67971e-142	6.72231e-140
hsa-miR-4659a-3p	90.6421	4.86946	29.2317	29.2317	0.255	19.096	2.72743e-81	6.06968e-80
hsa-miR-484	17229.7	4.86262	29.0933	29.0933	0.335252	14.5044	1.13674e-47	1.13071e-46
hsa-miR-6884-3p	3.48641	4.84407	28.7216	28.7216	0.63753	7.59817	3.00338e-14	9.66529e-14
hsa-miR-6820-3p	18.4664	4.83731	28.5874	28.5874	0.355604	13.6031	3.83956e-42	3.21105e-41
hsa-miR-4763-5p	1.67821	4.79992	27.8561	27.8561	0.744817	6.44443	1.16034e-10	3.1543e-10
hsa-miR-6879-3p	4.94415	4.77659	27.4093	27.4093	0.60131	7.94365	1.96321e-15	6.69529e-15
hsa-miR-6812-3p	4.95321	4.7722	27.326	27.326	0.574434	8.30766	9.76086e-17	3.56992e-16
hsa-miR-6882-3p	6.03007	4.77029	27.2897	27.2897	0.594025	8.03045	9.7119e-16	3.37347e-15
hsa-miR-18a-3p	82.9532	4.74844	26.8797	26.8797	0.364141	13.0401	7.23493e-39	5.52294e-38
hsa-miR-4753-5p	51.5329	4.74073	26.7363	26.7363	0.233301	20.3202	8.52335e-92	2.48692e-90
hsa-miR-5695	65.7205	4.7303	26.5437	26.5437	0.231085	20.47	3.99011e-93	1.21838e-91
hsa-miR-6754-3p	5.8878	4.72048	26.3637	26.3637	0.607733	7.76736	8.01372e-15	2.61742e-14
hsa-miR-7976	20.664	4.71876	26.3322	26.3322	0.341094	13.8342	1.58487e-43	1.40603e-42
hsa-miR-7855-5p	32.9821	4.68756	25.769	25.769	0.262834	17.8347	3.80336e-71	6.84084e-70
hsa-miR-6750-3p	1.7867	4.68351	25.6966	25.6966	0.705083	6.64249	3.08421e-11	8.67146e-11
hsa-miR-10401-3p	76.0109	4.66697	25.4037	25.4037	0.313376	14.8925	3.68468e-50	3.99834e-49
hsa-miR-6748-3p	2.28856	4.63573	24.8596	24.8596	0.663561	6.98614	2.82545e-12	8.37429e-12
hsa-miR-3180-5p	18.246	4.62602	24.6928	24.6928	0.420951	10.9894	4.29571e-28	2.40011e-27
hsa-miR-92a-3p	146992	4.62199	24.6239	24.6239	0.263965	17.5099	1.20473e-68	2.05431e-67
hsa-miR-3200-3p	54.1119	4.61427	24.4926	24.4926	0.344839	13.381	7.81322e-41	6.29372e-40
hsa-miR-5189-3p	240.845	4.58189	23.949	23.949	0.356039	12.8691	6.72122e-38	4.87567e-37
hsa-miR-550a-5p	1235.59	4.55634	23.5286	23.5286	0.262772	17.3396	2.36548e-67	3.98188e-66
hsa-miR-4695-3p	2.5156	4.54559	23.3538	23.3538	0.777831	5.84393	5.09835e-09	1.26304e-08
hsa-miR-1233-3p	7.28934	4.53569	23.1942	23.1942	0.474438	9.56014	1.17599e-21	5.38006e-21
hsa-miR-3192-3p	1.59392	4.51213	22.8185	22.8185	0.735311	6.13636	8.44345e-10	2.18664e-09
hsa-miR-532-3p	3793.82	4.49039	22.4772	22.4772	0.178958	25.0918	6.10526e-139	5.01013e-137
hsa-miR-4646-5p	10.715	4.45377	21.9139	21.9139	0.403714	11.032	2.67808e-28	1.52222e-27
hsa-miR-6768-5p	1.6827	4.41335	21.3083	21.3083	0.688572	6.40941	1.4608e-10	3.9547e-10
hsa-miR-1539	1.98475	4.40256	21.1497	21.1497	0.688032	6.39878	1.56628e-10	4.23153e-10
hsa-miR-4635	17.863	4.40159	21.1355	21.1355	0.317023	13.8842	7.90117e-44	7.10564e-43
hsa-miR-3162-3p	2.93026	4.39695	21.0676	21.0676	0.801296	5.4873	4.08124e-08	9.4509e-08
hsa-miR-3620-3p	7.55708	4.37116	20.6943	20.6943	0.472041	9.26012	2.04208e-20	8.48499e-20
hsa-miR-6783-5p	28.392	4.3586	20.515	20.515	0.28992	15.0338	4.40754e-51	4.98888e-50
hsa-miR-6735-5p	43.1839	4.32369	20.0245	20.0245	0.286896	15.0706	2.52799e-51	2.88631e-50
hsa-miR-6884-5p	11.9867	4.28756	19.5292	19.5292	0.354168	12.106	9.81805e-34	6.3503e-33
hsa-miR-6883-3p	3.20484	4.26234	19.1907	19.1907	0.629764	6.76815	1.30441e-11	3.73948e-11
hsa-miR-6729-3p	1.11727	4.22269	18.6705	18.6705	0.751094	5.62205	1.88702e-08	4.51304e-08
hsa-miR-3680-3p	9.86629	4.18422	18.1793	18.1793	0.460443	9.08737	1.0146e-19	4.12437e-19
hsa-miR-483-5p	3.27463	4.16669	17.9597	17.9597	0.64969	6.41335	1.42361e-10	3.86198e-10
hsa-miR-501-3p	367.099	4.16289	17.9125	17.9125	0.209507	19.8699	7.41336e-88	1.98648e-86
hsa-miR-6514-3p	1.85716	4.12093	17.3989	17.3989	0.678863	6.07034	1.2764e-09	3.27326e-09
hsa-miR-93-3p	3501.97	4.11459	17.3226	17.3226	0.251336	16.3709	3.08682e-60	4.3117e-59
hsa-miR-1234-3p	14.8472	4.10639	17.2245	17.2245	0.438351	9.36783	7.4041e-21	3.14614e-20
hsa-miR-1227-3p	2.45552	4.08676	16.9917	16.9917	0.659209	6.19948	5.66493e-10	1.48168e-09
hsa-miR-6861-3p	1.56613	4.05853	16.6625	16.6625	0.847278	4.79008	1.66713e-06	3.45259e-06
hsa-miR-550a-3-5p	396.242	4.04673	16.5267	16.5267	0.269882	14.9945	7.98131e-51	8.80627e-50
hsa-miR-6802-3p	60.4858	4.04598	16.5182	16.5182	0.244504	16.5477	1.66266e-61	2.34739e-60
hsa-miR-6825-3p	0.99797	4.04355	16.4904	16.4904	0.849027	4.76257	1.91138e-06	3.93362e-06
hsa-miR-4497	8.2946	4.03561	16.3998	16.3998	0.418629	9.64005	5.41598e-22	2.53067e-21
hsa-miR-6818-3p	8.03895	3.99421	15.9359	15.9359	0.457316	8.73402	2.45781e-18	9.49147e-18
hsa-miR-6798-3p	2.01092	3.99092	15.8996	15.8996	0.706653	5.64763	1.62673e-08	3.89762e-08
hsa-miR-4669	6.54764	3.98357	15.8188	15.8188	0.993988	4.00766	6.13222e-05	0.000110751
hsa-miR-1289	3.82842	3.96715	15.6398	15.6398	0.557793	7.11222	1.14192e-12	3.4707e-12
hsa-miR-4723-5p	106.902	3.95588	15.5181	15.5181	0.262302	15.0814	2.14686e-51	2.47266e-50
hsa-miR-4655-5p	7.92884	3.95063	15.4618	15.4618	0.48256	8.18682	2.6822e-16	9.64857e-16
hsa-miR-942-5p	1669.51	3.93996	15.3478	15.3478	0.20064	19.637	7.47105e-86	1.92343e-84
hsa-miR-4728-3p	6.04837	3.93429	15.2876	15.2876	0.487753	8.06615	7.25478e-16	2.53339e-15
hsa-miR-296-5p	122.241	3.93035	15.2459	15.2459	0.313629	12.5319	4.99808e-36	3.47221e-35
hsa-miR-1226-3p	221.116	3.92178	15.1556	15.1556	0.185917	21.0942	8.98334e-99	3.27643e-97
hsa-miR-6509-3p	4.18219	3.91902	15.1267	15.1267	0.559184	7.00846	2.4095e-12	7.17386e-12
hsa-miR-6885-5p	3.53063	3.90541	14.9846	14.9846	0.658066	5.93467	2.94432e-09	7.44872e-09
hsa-miR-210-5p	6.63068	3.89026	14.8281	14.8281	0.551035	7.05991	1.66609e-12	5.01736e-12
hsa-miR-6894-3p	1.62927	3.87797	14.7023	14.7023	0.774523	5.00692	5.53077e-07	1.1808e-06
hsa-miR-3130-5p	49.0712	3.872	14.6416	14.6416	0.28463	13.6036	3.80978e-42	3.20656e-41
hsa-miR-6762-3p	1.39505	3.86402	14.5608	14.5608	0.734933	5.25765	1.45908e-07	3.26367e-07
hsa-miR-451a	17335.2	3.82421	14.1646	14.1646	0.401655	9.52114	1.71289e-21	7.67586e-21
hsa-miR-4707-3p	9.85584	3.81009	14.0266	14.0266	0.642224	5.93265	2.98083e-09	7.52659e-09
hsa-miR-7113-3p	1.14518	3.77486	13.6882	13.6882	0.885971	4.2607	2.03785e-05	3.87783e-05
hsa-miR-610	52.4232	3.77287	13.6693	13.6693	0.269373	14.0061	1.43045e-44	1.33205e-43
hsa-miR-6885-3p	4.18523	3.76657	13.6098	13.6098	0.546931	6.88674	5.70869e-12	1.6583e-11
hsa-miR-3124-3p	1.10712	3.7238	13.2122	13.2122	0.944906	3.94092	8.11708e-05	0.000144806
hsa-miR-6726-3p	5.59076	3.71644	13.145	13.145	0.564863	6.57937	4.72459e-11	1.3115e-10
hsa-miR-6881-5p	1.85615	3.70807	13.0689	13.0689	0.717402	5.16874	2.35671e-07	5.16589e-07
hsa-miR-3173-5p	75.3593	3.70085	13.0037	13.0037	0.243584	15.1933	3.91754e-52	4.55197e-51
hsa-miR-6780b-3p	2.17141	3.69848	12.9823	12.9823	0.684832	5.40056	6.64341e-08	1.51701e-07
hsa-miR-3179	335.075	3.68745	12.8835	12.8835	0.219298	16.8148	1.90022e-63	2.8678e-62
hsa-miR-6727-3p	1.03585	3.67158	12.7425	12.7425	0.794283	4.62251	3.79129e-06	7.63491e-06
hsa-miR-6767-5p	14.5626	3.66793	12.7103	12.7103	0.326465	11.2353	2.736e-29	1.62551e-28
hsa-miR-3691-3p	7.43154	3.6661	12.6942	12.6942	0.467819	7.83657	4.63002e-15	1.53904e-14
hsa-miR-5188	1.53113	3.64821	12.5378	12.5378	0.702862	5.1905	2.09726e-07	4.6203e-07
hsa-miR-6826-3p	7.21311	3.64681	12.5256	12.5256	0.818191	4.45716	8.30516e-06	1.63244e-05
hsa-miR-942-3p	32.0773	3.64362	12.498	12.498	0.228418	15.9516	2.778e-57	3.64751e-56
hsa-miR-4804-3p	2.0616	3.6173	12.272	12.272	0.696735	5.19179	2.08283e-07	4.59622e-07
hsa-miR-3175	8.17444	3.61512	12.2535	12.2535	0.439585	8.22394	1.96922e-16	7.14251e-16
hsa-miR-4797-3p	1.73697	3.59795	12.1086	12.1086	0.678721	5.30108	1.15118e-07	2.59708e-07
hsa-miR-1292-5p	753.887	3.58511	12.0012	12.0012	0.162968	21.9989	2.95287e-107	1.25068e-105
hsa-miR-6800-5p	0.974897	3.58444	11.9957	11.9957	0.778357	4.60514	4.12184e-06	8.28786e-06
hsa-miR-1270	326.731	3.52873	11.5413	11.5413	0.241058	14.6385	1.59549e-48	1.64951e-47
hsa-miR-2110	4289.13	3.52135	11.4824	11.4824	0.194834	18.0736	5.14509e-73	9.65072e-72
hsa-miR-151b	62804.6	3.50708	11.3694	11.3694	0.276313	12.6924	6.51391e-37	4.59826e-36
hsa-miR-548ac	1.87137	3.48383	11.1876	11.1876	0.681011	5.11567	3.1263e-07	6.79609e-07
hsa-miR-7706	165.204	3.47257	11.1006	11.1006	0.224106	15.4952	3.73817e-54	4.58712e-53
hsa-miR-4435	60.2246	3.46655	11.0544	11.0544	0.286091	12.1169	8.59029e-34	5.58369e-33
hsa-miR-550b-2-5p	18.5322	3.45396	10.9583	10.9583	0.342741	10.0774	6.951e-24	3.40547e-23
hsa-miR-92b-5p	77.0202	3.44732	10.908	10.908	0.264491	13.0338	7.8619e-39	5.96687e-38
hsa-miR-4738-3p	33.0144	3.41851	10.6924	10.6924	0.234903	14.5529	5.60073e-48	5.61356e-47
hsa-miR-6859-5p	36.56	3.4116	10.6413	10.6413	0.299347	11.3968	4.33574e-30	2.61139e-29
hsa-miR-6781-3p	0.902971	3.40743	10.6105	10.6105	0.851978	3.99943	6.34953e-05	0.000114205
hsa-miR-4454	1.1704	3.4053	10.5949	10.5949	0.783067	4.34867	1.36967e-05	2.6408e-05
hsa-miR-4779	14.6583	3.40305	10.5784	10.5784	0.323479	10.5202	6.97486e-26	3.63412e-25
hsa-miR-6741-3p	14.764	3.38798	10.4685	10.4685	0.355376	9.53352	1.52043e-21	6.83672e-21
hsa-miR-4738-5p	1.77633	3.38014	10.4117	10.4117	0.759444	4.4508	8.55507e-06	1.67654e-05
hsa-miR-3074-5p	59.2989	3.37546	10.378	10.378	0.166747	20.243	4.09081e-91	1.16766e-89
hsa-miR-4433a-5p	6.85975	3.33574	10.0962	10.0962	0.503686	6.62266	3.52791e-11	9.85564e-11
hsa-miR-3529-5p	0.956077	3.31518	9.95336	9.95336	0.817442	4.05556	5.00144e-05	9.14608e-05
hsa-miR-3133	1.92343	3.3112	9.9259	9.9259	0.643157	5.14835	2.62791e-07	5.74117e-07
hsa-miR-3150a-5p	10.2346	3.30874	9.90899	9.90899	0.371451	8.90759	5.21523e-19	2.06876e-18
hsa-miR-4797-5p	0.835151	3.29666	9.82641	9.82641	0.920128	3.58283	0.000339886	0.000568497
hsa-miR-6739-5p	3.18935	3.28171	9.72509	9.72509	0.542969	6.04402	1.50324e-09	3.83999e-09
hsa-miR-423-5p	123044	3.25665	9.55764	9.55764	0.295259	11.0298	2.7442e-28	1.55307e-27
hsa-miR-3936	1.04831	3.25222	9.52831	9.52831	0.793756	4.09725	4.18083e-05	7.68828e-05
hsa-miR-1236-5p	2.06033	3.2402	9.44927	9.44927	0.638875	5.07173	3.94217e-07	8.51327e-07
hsa-miR-11401	16.1406	3.21385	9.27824	9.27824	0.577742	5.56278	2.65508e-08	6.23635e-08
hsa-miR-1229-3p	48.9074	3.18989	9.12543	9.12543	0.247754	12.8752	6.20454e-38	4.52587e-37
hsa-miR-184	4.23976	3.15189	8.88821	8.88821	0.536341	5.87666	4.18624e-09	1.04298e-08
hsa-miR-6855-3p	2.97028	3.14378	8.83834	8.83834	0.571472	5.50119	3.77247e-08	8.76682e-08
hsa-miR-6755-3p	1.13483	3.11782	8.68074	8.68074	0.838494	3.71835	0.000200525	0.00034149
hsa-miR-6875-5p	1.26606	3.08811	8.50383	8.50383	0.959257	3.21927	0.00128516	0.00199458
hsa-miR-6780a-5p	22.4726	3.08398	8.4795	8.4795	0.280409	10.9982	3.90013e-28	2.18841e-27
hsa-miR-6505-3p	0.838865	3.07887	8.44955	8.44955	0.858264	3.58733	0.000334084	0.000559506
hsa-miR-4754	3.74139	3.07318	8.41625	8.41625	0.526885	5.83273	5.45267e-09	1.34828e-08
hsa-miR-4755-3p	6.2095	3.0267	8.14945	8.14945	0.375153	8.06791	7.15144e-16	2.50396e-15
hsa-miR-3150a-3p	28.9546	3.01237	8.06886	8.06886	0.242433	12.4256	1.89835e-35	1.27822e-34
hsa-miR-4725-3p	2.27383	3.00229	8.01272	8.01272	0.64364	4.66455	3.09286e-06	6.27655e-06
hsa-miR-324-3p	688.329	2.98342	7.90857	7.90857	0.205832	14.4944	1.31413e-47	1.29733e-46
hsa-miR-191-5p	2.28043e+06	2.98276	7.90496	7.90496	0.145568	20.4905	2.61497e-93	8.37427e-92
hsa-miR-5010-5p	154.032	2.97388	7.85644	7.85644	0.249949	11.898	1.21285e-32	7.69312e-32
hsa-miR-3944-5p	7.95912	2.97137	7.84282	7.84282	0.34856	8.5247	1.53207e-17	5.71478e-17
hsa-miR-6515-3p	1.07585	2.96076	7.78533	7.78533	0.899893	3.29012	0.00100144	0.00158039
hsa-miR-106b-3p	944.115	2.95226	7.73959	7.73959	0.310715	9.50151	2.06875e-21	9.2077e-21
hsa-miR-4784	1.2879	2.94525	7.7021	7.7021	0.694589	4.24028	2.23243e-05	4.2297e-05
hsa-miR-129-1-3p	2.53502	2.94291	7.68962	7.68962	0.699983	4.20426	2.61933e-05	4.92015e-05
hsa-miR-1538	8.51268	2.93876	7.66751	7.66751	0.401118	7.32642	2.36378e-13	7.3546e-13
hsa-miR-1292-3p	2.25043	2.93096	7.62618	7.62618	0.61824	4.74081	2.12861e-06	4.36017e-06
hsa-miR-6786-3p	4.80342	2.92322	7.58535	7.58535	0.433554	6.74245	1.55741e-11	4.45509e-11
hsa-miR-3124-5p	44.3172	2.91747	7.5552	7.5552	0.234195	12.4574	1.27401e-35	8.66725e-35
hsa-miR-576-5p	1262.7	2.9073	7.50214	7.50214	0.224201	12.9674	1.87315e-38	1.39741e-37
hsa-miR-4525	1.43846	2.89387	7.43259	7.43259	0.725009	3.99149	6.56604e-05	0.000117937
hsa-miR-4326	16.0357	2.88609	7.39262	7.39262	0.793204	3.63851	0.000274215	0.000462189
hsa-miR-3688-3p	56.882	2.86143	7.26734	7.26734	0.219378	13.0434	6.93405e-39	5.32422e-38
hsa-miR-7109-3p	4.40563	2.85477	7.23389	7.23389	0.461869	6.18092	6.37308e-10	1.657e-09
hsa-miR-6797-3p	5.3881	2.8482	7.20102	7.20102	0.408077	6.97957	2.96091e-12	8.73634e-12
hsa-miR-518e-5p	1.83978	2.82575	7.0898	7.0898	0.850263	3.32338	0.000889344	0.00141369
hsa-miR-519b-5p	1.83978	2.82575	7.0898	7.0898	0.850263	3.32338	0.000889344	0.00141369
hsa-miR-519c-5p	1.83978	2.82575	7.0898	7.0898	0.850263	3.32338	0.000889344	0.00141369
hsa-miR-522-5p	1.83978	2.82575	7.0898	7.0898	0.850263	3.32338	0.000889344	0.00141369
hsa-miR-523-5p	1.83978	2.82575	7.0898	7.0898	0.850263	3.32338	0.000889344	0.00141369
hsa-miR-6764-5p	54.5867	2.81113	7.01833	7.01833	0.205877	13.6544	1.89981e-42	1.64109e-41
hsa-miR-10527-5p	99.7116	2.78866	6.90986	6.90986	0.209298	13.3238	1.6821e-40	1.32251e-39
hsa-miR-4659a-5p	9.38814	2.78336	6.88456	6.88456	0.309754	8.98572	2.57036e-19	1.02893e-18
hsa-miR-943	14.1564	2.77267	6.83372	6.83372	0.309242	8.96602	3.07435e-19	1.22694e-18
hsa-miR-3117-3p	0.657708	2.75734	6.76147	6.76147	0.90102	3.06024	0.0022116	0.00336092
hsa-miR-4668-5p	9.99351	2.74623	6.70961	6.70961	0.337417	8.13899	3.98601e-16	1.41449e-15
hsa-miR-6825-5p	12.4721	2.73263	6.64667	6.64667	0.320219	8.53362	1.41838e-17	5.3058e-17
hsa-miR-6862-3p	0.88166	2.72452	6.60941	6.60941	0.878472	3.10143	0.00192587	0.0029369
hsa-miR-6734-5p	190.014	2.71963	6.58705	6.58705	0.215107	12.6432	1.2206e-36	8.5703e-36
hsa-miR-129-2-3p	0.92291	2.71884	6.58345	6.58345	0.830602	3.27334	0.00106284	0.00167328
hsa-miR-5009-5p	21.9055	2.71527	6.56718	6.56718	0.213321	12.7286	4.10062e-37	2.92615e-36
hsa-miR-6862-5p	2.98675	2.71184	6.55158	6.55158	0.528393	5.13224	2.86308e-07	6.23421e-07
hsa-miR-4773	6.09644	2.70377	6.51501	6.51501	0.505415	5.3496	8.81512e-08	1.99901e-07
hsa-miR-3187-3p	65.0482	2.70243	6.50899	6.50899	0.242747	11.1327	8.69431e-29	5.07361e-28
hsa-miR-6513-3p	437.784	2.702	6.50703	6.50703	0.195499	13.821	1.90298e-43	1.67692e-42
hsa-miR-3180-3p	2.35224	2.70137	6.5042	6.5042	0.673675	4.00991	6.07431e-05	0.000110008
hsa-miR-4723-3p	1.48866	2.70023	6.49907	6.49907	0.680927	3.96553	7.3234e-05	0.000131003
hsa-miR-4479	7.79555	2.69485	6.47485	6.47485	0.380239	7.08725	1.36805e-12	4.13884e-12
hsa-miR-3127-5p	21.5897	2.67168	6.37171	6.37171	0.224529	11.8991	1.19672e-32	7.62763e-32
hsa-miR-548ay-3p	19.5609	2.66801	6.35551	6.35551	0.305105	8.74456	2.23882e-18	8.67129e-18
hsa-miR-4667-3p	0.773629	2.66752	6.35335	6.35335	0.872311	3.05799	0.00222827	0.00338233
hsa-miR-4747-5p	6.07367	2.6625	6.33128	6.33128	0.395535	6.73138	1.68065e-11	4.79715e-11
hsa-miR-877-3p	4.9123	2.65764	6.31001	6.31001	0.462859	5.74179	9.36793e-09	2.29052e-08
hsa-miR-3127-3p	1.73386	2.65356	6.29218	6.29218	0.744213	3.56559	0.000363035	0.000604138
hsa-miR-6845-5p	0.94506	2.65114	6.28165	6.28165	0.917821	2.88852	0.00387062	0.00573603
hsa-miR-505-5p	7166.16	2.64809	6.26835	6.26835	0.207365	12.7702	2.40626e-37	1.72646e-36
hsa-miR-6766-3p	2.90299	2.64101	6.23769	6.23769	0.625615	4.22146	2.42723e-05	4.59215e-05
hsa-miR-3125	1.22587	2.64023	6.2343	6.2343	0.773817	3.41195	0.000644996	0.00104553
hsa-miR-933	7.97721	2.60179	6.07039	6.07039	0.346787	7.50256	6.25842e-14	1.98966e-13
hsa-miR-6804-5p	18.2102	2.58483	5.99946	5.99946	0.2941	8.78894	1.50974e-18	5.89968e-18
hsa-miR-185-5p	178609	2.56423	5.91439	5.91439	0.154425	16.605	6.40707e-62	9.24449e-61
hsa-miR-1273c	4.23136	2.54178	5.82305	5.82305	0.444542	5.71775	1.07947e-08	2.61985e-08
hsa-miR-4660	10.1424	2.52935	5.77313	5.77313	0.316032	8.00347	1.20962e-15	4.19059e-15
hsa-miR-25-3p	49093.1	2.51607	5.7202	5.7202	0.207621	12.1186	8.42062e-34	5.50064e-33
hsa-miR-4488	1.61573	2.49689	5.64466	5.64466	0.729797	3.42134	0.000623131	0.00101134
hsa-miR-4638-3p	1.57823	2.49473	5.63621	5.63621	0.752254	3.31633	0.000912071	0.00144806
hsa-miR-6733-3p	0.681807	2.49015	5.61835	5.61835	0.914564	2.72277	0.00647372	0.00943395
hsa-miR-100-5p	247.846	2.48774	5.60899	5.60899	0.694551	3.5818	0.000341238	0.000570033
hsa-miR-4781-3p	60.8271	2.483	5.59057	5.59057	0.172219	14.4177	4.00473e-47	3.92404e-46
hsa-miR-205-5p	1.04321	2.48053	5.58103	5.58103	0.95891	2.58682	0.00968654	0.0137348
hsa-miR-4467	2.94903	2.47749	5.5693	5.5693	0.570702	4.34114	1.41747e-05	2.72096e-05
hsa-miR-375-3p	7.14928	2.45455	5.48143	5.48143	0.512909	4.78555	1.70519e-06	3.52584e-06
hsa-miR-6746-3p	0.592475	2.45433	5.48057	5.48057	0.933917	2.62799	0.00858907	0.0123116
hsa-miR-3137	0.629516	2.42726	5.37872	5.37872	0.96998	2.50238	0.012336	0.0173046
hsa-miR-96-5p	90.4061	2.40549	5.29815	5.29815	0.548353	4.38675	1.15055e-05	2.23472e-05
hsa-miR-502-3p	234.059	2.40478	5.29555	5.29555	0.193193	12.4476	1.44151e-35	9.75623e-35
hsa-miR-6842-3p	10.043	2.39938	5.27577	5.27577	0.36722	6.5339	6.40773e-11	1.76751e-10
hsa-miR-15b-5p	119570	2.39652	5.26532	5.26532	0.216441	11.0724	1.70791e-28	9.79253e-28
hsa-miR-3196	11.8679	2.38338	5.21759	5.21759	0.447471	5.32634	1.00211e-07	2.26466e-07
hsa-miR-2276-3p	28.6441	2.38102	5.20906	5.20906	0.240287	9.90909	3.80079e-23	1.80813e-22
hsa-miR-6855-5p	10.8219	2.36813	5.16271	5.16271	0.305983	7.7394	9.98857e-15	3.24629e-14
hsa-miR-519a-5p	1.84407	2.35249	5.10704	5.10704	0.808106	2.91111	0.00360147	0.00534319
hsa-miR-4667-5p	11.5592	2.32798	5.021	5.021	0.325412	7.15392	8.43335e-13	2.57511e-12
hsa-miR-629-5p	6206.2	2.32541	5.01209	5.01209	0.159189	14.6078	2.50305e-48	2.56758e-47
hsa-miR-4482-3p	3.94515	2.3067	4.9475	4.9475	0.575135	4.01071	6.05363e-05	0.000109785
hsa-miR-6848-5p	1.86856	2.29417	4.90471	4.90471	0.608317	3.77133	0.000162377	0.000277605
hsa-miR-9901	1.01584	2.27595	4.84315	4.84315	0.761193	2.98997	0.00279003	0.00420105
hsa-miR-4511	13.7197	2.27399	4.83658	4.83658	0.301626	7.53909	4.73274e-14	1.51563e-13
hsa-miR-328-3p	566.466	2.25829	4.78423	4.78423	0.271248	8.32554	8.39442e-17	3.09603e-16
hsa-miR-6781-5p	1.7399	2.2568	4.7793	4.7793	0.637553	3.53978	0.000400459	0.000663892
hsa-miR-3157-5p	262.556	2.20973	4.62588	4.62588	0.129031	17.1256	9.56328e-66	1.51284e-64
hsa-miR-7113-5p	41.099	2.19278	4.57185	4.57185	0.202042	10.8531	1.92803e-27	1.06366e-26
hsa-miR-3675-5p	2.19686	2.18161	4.5366	4.5366	0.813617	2.68137	0.00733206	0.0105791
hsa-miR-3691-5p	22.5434	2.1634	4.47968	4.47968	0.274466	7.8822	3.21666e-15	1.08017e-14
hsa-miR-584-3p	33.6779	2.13836	4.4026	4.4026	0.225692	9.47465	2.67653e-21	1.17929e-20
hsa-miR-140-3p	33241.9	2.12965	4.37611	4.37611	0.201777	10.5545	4.84383e-26	2.53384e-25
hsa-miR-1294	230.122	2.11564	4.33381	4.33381	0.19087	11.0842	1.49713e-28	8.62165e-28
hsa-miR-3165	7.72734	2.11419	4.32947	4.32947	0.367382	5.75475	8.67726e-09	2.1256e-08
hsa-miR-3162-5p	0.696978	2.08972	4.25666	4.25666	0.942469	2.21729	0.0266036	0.035607
hsa-miR-7110-3p	5.51018	2.08305	4.23701	4.23701	0.441608	4.71696	2.39393e-06	4.88839e-06
hsa-miR-6807-5p	6.41358	2.07704	4.21939	4.21939	0.398714	5.20933	1.89519e-07	4.20335e-07
hsa-miR-4786-5p	1.45074	2.05827	4.16487	4.16487	0.752766	2.73428	0.00625167	0.00913063
hsa-miR-6729-5p	1.74659	2.05482	4.15493	4.15493	0.564952	3.63716	0.000275657	0.000464022
hsa-miR-1908-5p	182.194	2.05314	4.15008	4.15008	0.358886	5.72086	1.05987e-08	2.58185e-08
hsa-miR-664b-3p	142.123	2.03567	4.10013	4.10013	0.325856	6.24716	4.17989e-10	1.09545e-09
hsa-miR-4657	1.67061	2.03423	4.09605	4.09605	0.739533	2.7507	0.00594681	0.0087242
hsa-miR-4644	8.45976	2.02732	4.07646	4.07646	0.291542	6.95377	3.55641e-12	1.04231e-11
hsa-miR-6514-5p	48.2198	2.0259	4.07245	4.07245	0.204353	9.9137	3.62964e-23	1.73299e-22
hsa-miR-6868-3p	4.83989	2.02461	4.06883	4.06883	0.620557	3.26258	0.00110404	0.00172983
hsa-miR-6738-5p	0.885872	2.01259	4.03506	4.03506	0.835968	2.4075	0.0160624	0.0221532
hsa-miR-6873-5p	6.13198	1.99035	3.97333	3.97333	0.317237	6.274	3.51881e-10	9.29617e-10
hsa-miR-3661	7.26045	1.98916	3.97005	3.97005	0.338327	5.8794	4.11766e-09	1.02785e-08
hsa-miR-22-3p	8071.76	1.98405	3.95602	3.95602	0.159997	12.4005	2.59688e-35	1.73965e-34
hsa-miR-548q	61.793	1.97356	3.92737	3.92737	0.251563	7.84519	4.32285e-15	1.44058e-14
hsa-miR-320a-3p	86554.7	1.94767	3.8575	3.8575	0.237369	8.20523	2.30146e-16	8.30168e-16
hsa-miR-6796-5p	1.33404	1.94724	3.85637	3.85637	0.830148	2.34566	0.0189934	0.0258965
hsa-miR-6505-5p	12.2845	1.93332	3.81933	3.81933	0.340708	5.67442	1.39156e-08	3.35251e-08
hsa-miR-363-3p	823.368	1.92939	3.80894	3.80894	0.263064	7.33431	2.22864e-13	6.9506e-13
hsa-miR-4714-3p	24.1216	1.92147	3.7881	3.7881	0.242987	7.9077	2.6218e-15	8.87223e-15
hsa-miR-5581-3p	7.46677	1.91069	3.7599	3.7599	0.36352	5.25609	1.47153e-07	3.28591e-07
hsa-miR-210-3p	4636.02	1.89663	3.72342	3.72342	0.297383	6.37772	1.79742e-10	4.8361e-10
hsa-miR-320e	57.4013	1.87546	3.66918	3.66918	0.216808	8.65031	5.13581e-18	1.94332e-17
hsa-miR-107	47322	1.87163	3.65945	3.65945	0.195587	9.5693	1.07628e-21	4.94111e-21
hsa-miR-5001-3p	10.8229	1.86838	3.65123	3.65123	0.371146	5.03409	4.80129e-07	1.03177e-06
hsa-miR-3939	3.20723	1.85681	3.62207	3.62207	0.429883	4.31935	1.5649e-05	2.99086e-05
hsa-miR-10399-3p	113.489	1.85412	3.61531	3.61531	0.346451	5.35176	8.71024e-08	1.98462e-07
hsa-miR-6805-5p	1.54604	1.84978	3.60445	3.60445	0.763789	2.42185	0.0154418	0.0213422
hsa-miR-425-5p	30662	1.84083	3.58217	3.58217	0.244834	7.51869	5.53279e-14	1.76324e-13
hsa-miR-4753-3p	6.81109	1.83419	3.56571	3.56571	0.362293	5.06272	4.13316e-07	8.89645e-07
hsa-miR-6721-5p	4.48281	1.81938	3.52929	3.52929	0.487709	3.73046	0.00019113	0.000326337
hsa-miR-194-3p	2.91281	1.80302	3.48949	3.48949	0.462608	3.8975	9.71897e-05	0.000171519
hsa-miR-4687-5p	7.81976	1.8027	3.48873	3.48873	0.321558	5.60616	2.06869e-08	4.91174e-08
hsa-miR-4489	6.31515	1.80223	3.48759	3.48759	0.32775	5.49879	3.82404e-08	8.87095e-08
hsa-miR-4781-5p	18.8453	1.78108	3.43684	3.43684	0.228397	7.79817	6.28104e-15	2.06175e-14
hsa-miR-3613-3p	71.9771	1.77201	3.41529	3.41529	0.309618	5.7232	1.04533e-08	2.55116e-08
hsa-miR-4730	1.92641	1.77025	3.41114	3.41114	0.543591	3.25659	0.00112758	0.00176462
hsa-miR-501-5p	155.008	1.76039	3.3879	3.3879	0.190928	9.22017	2.96627e-20	1.22475e-19
hsa-miR-6877-5p	57.2349	1.74111	3.34292	3.34292	0.242801	7.17092	7.44979e-13	2.29077e-12
hsa-miR-4676-5p	9.2255	1.73735	3.33423	3.33423	0.289868	5.9936	2.05251e-09	5.21267e-09
hsa-miR-500b-5p	106.007	1.6877	3.22144	3.22144	0.219458	7.69034	1.46741e-14	4.7456e-14
hsa-miR-193a-5p	458.714	1.67204	3.18664	3.18664	0.200786	8.32745	8.25995e-17	3.05502e-16
hsa-miR-500a-3p	273.144	1.66611	3.17357	3.17357	0.170477	9.77321	1.46731e-22	6.93015e-22
hsa-miR-500b-3p	1.15968	1.66516	3.17148	3.17148	0.77806	2.14014	0.0323436	0.0428528
hsa-miR-6858-3p	2.45827	1.65371	3.14641	3.14641	0.510046	3.24227	0.00118583	0.00184916
hsa-miR-1299	76.669	1.64348	3.12419	3.12419	0.65881	2.49462	0.0126091	0.0176501
hsa-miR-324-5p	16024.1	1.6257	3.08592	3.08592	0.170351	9.54325	1.38422e-21	6.2672e-21
hsa-miR-1909-5p	6.75563	1.62475	3.08388	3.08388	0.325675	4.98887	6.07347e-07	1.29037e-06
hsa-miR-1304-3p	292.457	1.61405	3.06109	3.06109	0.145566	11.0881	1.43345e-28	8.29128e-28
hsa-miR-4429	6.44078	1.61276	3.05837	3.05837	0.359341	4.48812	7.1854e-06	1.42085e-05
hsa-miR-4664-3p	2.84037	1.61182	3.05637	3.05637	0.502663	3.20656	0.0013433	0.00208235
hsa-miR-941	2290.2	1.59619	3.02343	3.02343	0.170383	9.36821	7.37738e-21	3.14497e-20
hsa-miR-3922-5p	4.60213	1.59061	3.01177	3.01177	0.392533	4.05218	5.07426e-05	9.26635e-05
hsa-miR-3157-3p	1.72767	1.58835	3.00706	3.00706	0.55228	2.87599	0.00402766	0.00596203
hsa-miR-3191-5p	2.62006	1.58621	3.0026	3.0026	0.476882	3.32622	0.000880318	0.00140787
hsa-miR-629-3p	86.8458	1.57776	2.98507	2.98507	0.158075	9.9811	1.84402e-23	8.9674e-23
hsa-miR-4746-5p	7.34323	1.56117	2.95093	2.95093	0.362008	4.31252	1.61401e-05	3.08022e-05
hsa-miR-1304-5p	85.4923	1.55819	2.94483	2.94483	0.207223	7.51938	5.50367e-14	1.75823e-13
hsa-miR-4727-3p	2.65802	1.55463	2.93758	2.93758	0.521945	2.97853	0.00289635	0.00435115
hsa-miR-5090	7.84353	1.54676	2.92161	2.92161	0.476116	3.24871	0.00115929	0.00181191
hsa-miR-211-5p	1.81784	1.53039	2.88863	2.88863	0.568552	2.69173	0.00710826	0.0102788
hsa-miR-5189-5p	10.5702	1.50771	2.84358	2.84358	0.445665	3.38306	0.000716831	0.00115626
hsa-miR-219a-1-3p	18.0782	1.50721	2.8426	2.8426	0.213869	7.04736	1.82343e-12	5.47864e-12
hsa-miR-4659b-3p	58.1128	1.50439	2.83704	2.83704	0.295545	5.09021	3.57659e-07	7.73651e-07
hsa-miR-5192	1.73118	1.49671	2.82198	2.82198	0.590954	2.5327	0.0113189	0.0159975
hsa-miR-574-3p	3003.9	1.48823	2.80545	2.80545	0.166123	8.95862	3.28774e-19	1.30812e-18
hsa-miR-454-5p	17.272	1.46832	2.767	2.767	0.293898	4.99603	5.85238e-07	1.24541e-06
hsa-miR-1288-3p	5.62036	1.45404	2.73973	2.73973	0.325805	4.4629	8.08572e-06	1.59408e-05
hsa-miR-320b	3171.96	1.4499	2.73189	2.73189	0.227892	6.3622	1.98879e-10	5.32913e-10
hsa-miR-1284	11.4031	1.44226	2.71747	2.71747	0.273907	5.26553	1.39785e-07	3.13204e-07
hsa-miR-517a-3p	2.79779	1.43919	2.71168	2.71168	0.668571	2.15263	0.0313478	0.0415754
hsa-miR-517b-3p	2.79779	1.43919	2.71168	2.71168	0.668571	2.15263	0.0313478	0.0415754
hsa-miR-4449	1.85786	1.43258	2.6993	2.6993	0.587128	2.43999	0.0146878	0.0203215
hsa-miR-4800-3p	2.11975	1.41794	2.67203	2.67203	0.5412	2.61999	0.00879329	0.0125632
hsa-miR-149-5p	39.4805	1.38978	2.62039	2.62039	0.271751	5.11419	3.15096e-07	6.83836e-07
hsa-miR-331-3p	434.484	1.33633	2.52507	2.52507	0.288769	4.62766	3.69823e-06	7.45895e-06
hsa-miR-6785-5p	2.14458	1.33065	2.51516	2.51516	0.573977	2.3183	0.0204332	0.0277157
hsa-miR-939-5p	6.99341	1.33034	2.51462	2.51462	0.315386	4.21813	2.46337e-05	4.65382e-05
hsa-miR-424-3p	786.796	1.32985	2.51376	2.51376	0.170164	7.81508	5.49284e-15	1.81665e-14
hsa-miR-6878-5p	2.47255	1.31938	2.49559	2.49559	0.483983	2.72609	0.00640892	0.00934991
hsa-miR-423-3p	1946.74	1.31874	2.49449	2.49449	0.268887	4.90446	9.36861e-07	1.96501e-06
hsa-miR-6766-5p	1.95179	1.30798	2.47595	2.47595	0.581271	2.25021	0.0244354	0.032974
hsa-miR-130b-5p	204.124	1.28947	2.44438	2.44438	0.341256	3.77859	0.00015772	0.000270347
hsa-miR-548at-5p	8.23794	1.28892	2.44345	2.44345	0.511102	2.52184	0.0116742	0.016429
hsa-miR-4504	4.25649	1.28718	2.44051	2.44051	0.410926	3.1324	0.00173386	0.00265025
hsa-miR-4742-5p	10.424	1.27751	2.4242	2.4242	0.30802	4.14748	3.36155e-05	6.26949e-05
hsa-miR-5100	27.3098	1.2565	2.38916	2.38916	0.3381	3.71637	0.000202105	0.000343735
hsa-let-7b-3p	125.279	1.25437	2.38563	2.38563	0.285334	4.39614	1.10193e-05	2.14346e-05
hsa-miR-4473	8.12313	1.25326	2.38379	2.38379	0.286693	4.37143	1.23438e-05	2.38695e-05
hsa-miR-4804-5p	83.099	1.24908	2.3769	2.3769	0.223279	5.59425	2.21582e-08	5.24212e-08
hsa-miR-3682-3p	8.00364	1.23817	2.35898	2.35898	0.309082	4.00594	6.17703e-05	0.000111407
hsa-miR-363-5p	42.0211	1.22975	2.34527	2.34527	0.235646	5.21864	1.80239e-07	4.00428e-07
hsa-miR-4762-5p	22.1467	1.21194	2.31649	2.31649	0.20859	5.81016	6.24123e-09	1.53747e-08
hsa-let-7b-5p	316927	1.20404	2.30383	2.30383	0.154174	7.80961	5.7363e-15	1.8924e-14
hsa-miR-6866-5p	15.0801	1.19529	2.28991	2.28991	0.261867	4.5645	5.00697e-06	1.00216e-05
hsa-miR-5006-3p	3.4727	1.1816	2.26828	2.26828	0.46583	2.53654	0.0111954	0.0158401
hsa-miR-16-5p	2.18987e+06	1.15396	2.22524	2.22524	0.191579	6.02343	1.70755e-09	4.34499e-09
hsa-miR-491-5p	100.523	1.14734	2.21505	2.21505	0.144389	7.94621	1.92309e-15	6.57558e-15
hsa-miR-3164	8.09716	1.13861	2.20169	2.20169	0.362983	3.13682	0.00170789	0.00261664
hsa-miR-6832-5p	8.10402	1.1363	2.19817	2.19817	0.301226	3.77226	0.000161774	0.000276934
hsa-miR-3140-3p	13.5959	1.12507	2.18112	2.18112	0.273043	4.12048	3.78078e-05	6.98195e-05
hsa-miR-597-3p	2.55193	1.08169	2.11652	2.11652	0.47439	2.28018	0.0225971	0.0305247
hsa-miR-579-5p	76.3277	1.07825	2.11147	2.11147	0.193646	5.56814	2.57473e-08	6.05847e-08
hsa-miR-3913-5p	22.9875	1.07598	2.10816	2.10816	0.238744	4.50686	6.57939e-06	1.3089e-05
hsa-let-7d-3p	2032.23	1.04505	2.06343	2.06343	0.206098	5.07063	3.96504e-07	8.54859e-07
hsa-miR-3913-3p	5.44283	1.0449	2.06323	2.06323	0.330184	3.1646	0.00155294	0.0023876
hsa-miR-6842-5p	44.6232	1.02967	2.04155	2.04155	0.166528	6.18316	6.28323e-10	1.63688e-09
hsa-miR-3146	13.0935	1.02853	2.03994	2.03994	0.256909	4.00348	6.24178e-05	0.000112421
hsa-miR-5584-5p	17.9806	1.02796	2.03914	2.03914	0.27088	3.79491	0.000147698	0.000254498
hsa-miR-652-3p	16706.4	1.01117	2.01555	2.01555	0.303287	3.33405	0.000855918	0.00137051
hsa-miR-362-5p	1180.18	0.996782	1.99554	1.99554	0.214921	4.63791	3.51952e-06	7.10942e-06
hsa-miR-3150b-5p	3.00538	0.989701	1.98577	1.98577	0.471217	2.10031	0.0357018	0.0471121
hsa-miR-4757-3p	2.66734	0.981705	1.9748	1.9748	0.427514	2.29631	0.0216582	0.0292866
hsa-miR-6509-5p	7.25925	0.975322	1.96608	1.96608	0.360041	2.70892	0.00675025	0.00980429
hsa-miR-3190-3p	8.63211	0.941744	1.92085	1.92085	0.300427	3.13469	0.00172039	0.00263271
hsa-miR-1249-3p	87.603	0.93437	1.91106	1.91106	0.340577	2.74349	0.00607898	0.00888831
hsa-miR-194-5p	867.205	0.92415	1.89757	1.89757	0.302959	3.05041	0.00228526	0.00346084
hsa-miR-125b-5p	798.413	0.915411	1.88611	1.88611	0.350088	2.6148	0.00892785	0.0127416
hsa-miR-3605-5p	87.8407	0.902988	1.86993	1.86993	0.19394	4.65602	3.22379e-06	6.53216e-06
hsa-miR-345-5p	1188.38	0.893113	1.85718	1.85718	0.162231	5.5052	3.68757e-08	8.5847e-08
hsa-miR-664a-3p	429.999	0.890983	1.85444	1.85444	0.350035	2.54541	0.0109148	0.0154597
hsa-miR-4440	11.8005	0.878649	1.83865	1.83865	0.349208	2.51612	0.0118654	0.0166802
hsa-miR-197-3p	1850.27	0.832196	1.78039	1.78039	0.219554	3.79039	0.000150413	0.000258497
hsa-miR-365a-3p	177.881	0.817812	1.76273	1.76273	0.280537	2.91517	0.00355497	0.00529214
hsa-miR-365b-3p	177.881	0.817812	1.76273	1.76273	0.280537	2.91517	0.00355497	0.00529214
hsa-miR-129-5p	8.09521	0.817207	1.76199	1.76199	0.390353	2.09351	0.0363039	0.0478105
hsa-miR-151a-5p	354101	0.803153	1.74491	1.74491	0.253354	3.17008	0.00152395	0.00234853
hsa-miR-3928-3p	65.3231	0.785515	1.72371	1.72371	0.186694	4.2075	2.58212e-05	4.86417e-05
hsa-miR-589-5p	550.077	0.758348	1.69155	1.69155	0.165129	4.59245	4.38074e-06	8.78154e-06
hsa-miR-6847-5p	5.63755	0.744374	1.67525	1.67525	0.312175	2.38448	0.0171033	0.0234411
hsa-miR-6733-5p	8.64499	0.727266	1.6555	1.6555	0.290575	2.50285	0.0123197	0.0173002
hsa-miR-6818-5p	44.134	0.71779	1.64466	1.64466	0.174648	4.10991	3.9581e-05	7.29913e-05
hsa-let-7d-5p	117807	0.674428	1.59596	1.59596	0.171969	3.9218	8.78914e-05	0.000156159
hsa-miR-93-5p	165173	0.664161	1.58465	1.58465	0.196786	3.37504	0.000738056	0.00118904
hsa-miR-1843	371.341	0.64612	1.56495	1.56495	0.255866	2.52523	0.0115623	0.0163064
hsa-miR-103a-3p	171530	0.628393	1.54584	1.54584	0.174174	3.60785	0.000308741	0.000518384
hsa-miR-4766-5p	11.4323	0.614864	1.53141	1.53141	0.275419	2.23247	0.0255841	0.0343827
hsa-miR-192-5p	1079.9	0.614576	1.53111	1.53111	0.229977	2.67233	0.00753265	0.0108328
hsa-miR-15b-3p	1299.69	0.608304	1.52447	1.52447	0.233151	2.60906	0.00907906	0.0129013

## Sheet: padj<=0.05+FoldChange<=-1.5
miRNA	baseMean	log2FoldChange	FC	FoldChange	lfcSE	stat	pvalue	padj
hsa-miR-590-3p	3226.54	-11.08	0.000461945	-2164.76	0.412512	-26.8598	6.48408e-159	7.73963e-157
hsa-miR-12135	300.968	-10.5316	0.000675584	-1480.2	0.643781	-16.3589	3.75651e-60	5.19189e-59
hsa-miR-32-5p	298.257	-9.79898	0.00112257	-890.812	0.661792	-14.8067	1.32548e-49	1.42652e-48
hsa-miR-486-3p	115.227	-9.38643	0.00149418	-669.262	0.689008	-13.6231	2.91881e-42	2.48857e-41
hsa-miR-374a-3p	996.129	-9.25654	0.00163495	-611.639	0.418833	-22.1008	3.10812e-108	1.51147e-106
hsa-miR-1-3p	2274.94	-9.21001	0.00168854	-592.229	0.43831	-21.0126	5.03507e-98	1.78677e-96
hsa-miR-369-3p	85.9214	-9.20487	0.00169457	-590.121	0.66371	-13.8688	9.78944e-44	8.7439e-43
hsa-miR-141-3p	493.198	-9.0941	0.0018298	-546.509	0.472797	-19.2347	1.8975e-82	4.29554e-81
hsa-miR-136-3p	77.6571	-9.05914	0.00187467	-533.426	0.704681	-12.8557	7.99394e-38	5.76705e-37
hsa-miR-4791	118.332	-8.94294	0.00203192	-492.146	0.640158	-13.9699	2.37972e-44	2.18501e-43
hsa-miR-411-5p	555.062	-8.7855	0.00226621	-441.265	0.474375	-18.5201	1.42045e-76	2.78365e-75
hsa-miR-376b-3p	576.264	-8.57636	0.00261973	-381.718	0.449393	-19.0843	3.40858e-81	7.45912e-80
hsa-miR-590-5p	206.178	-8.45288	0.00285384	-350.405	0.612529	-13.8	2.54949e-43	2.23165e-42
hsa-miR-873-5p	338.245	-8.18453	0.00343724	-290.931	0.531166	-15.4086	1.4321e-53	1.70941e-52
hsa-miR-33a-5p	36.6606	-7.97566	0.00397272	-251.717	0.731104	-10.9091	1.04334e-27	5.78017e-27
hsa-miR-1277-3p	35.6245	-7.93378	0.00408974	-244.514	0.703502	-11.2775	1.69415e-29	1.0111e-28
hsa-miR-299-3p	82.0293	-7.73585	0.00469111	-213.169	0.700863	-11.0376	2.5161e-28	1.43637e-27
hsa-miR-200a-3p	35.0421	-7.66739	0.0049191	-203.289	0.655678	-11.6938	1.37059e-31	8.52883e-31
hsa-miR-29a-5p	29.0887	-7.64083	0.00501049	-199.581	0.660473	-11.5687	5.93535e-31	3.65874e-30
hsa-miR-582-5p	49.9819	-7.45487	0.00569981	-175.444	0.689993	-10.8043	3.28594e-27	1.79023e-26
hsa-miR-222-5p	245.344	-7.44986	0.00571964	-174.836	0.416447	-17.8891	1.43464e-71	2.61623e-70
hsa-miR-542-3p	66.367	-7.41238	0.00587016	-170.353	0.649385	-11.4145	3.54067e-30	2.14235e-29
hsa-miR-889-3p	250.956	-7.37529	0.00602305	-166.029	0.491388	-15.0091	6.40116e-51	7.12265e-50
hsa-miR-98-3p	45.4545	-7.31865	0.00626423	-159.637	0.65448	-11.1824	4.97356e-29	2.92838e-28
hsa-miR-199b-3p	7102.34	-7.29105	0.00638521	-156.612	0.269403	-27.0637	2.63494e-161	3.45967e-159
hsa-miR-199a-3p	7120.15	-7.2876	0.0064005	-156.238	0.26916	-27.0753	1.92394e-161	2.80682e-159
hsa-miR-376c-3p	1741.77	-7.27324	0.00646452	-154.691	0.342352	-21.2449	3.67177e-100	1.41795e-98
hsa-miR-556-5p	222.377	-7.2376	0.0066262	-150.916	0.398171	-18.1771	7.8362e-74	1.49115e-72
hsa-miR-337-5p	104.032	-7.09345	0.00732247	-136.566	0.523593	-13.5477	8.18004e-42	6.75497e-41
hsa-miR-340-5p	5301.41	-7.07862	0.00739814	-135.169	0.345581	-20.4832	3.03792e-93	9.4971e-92
hsa-miR-142-3p	150403	-7.03952	0.00760138	-131.555	0.348286	-20.2119	7.69519e-91	2.14974e-89
hsa-miR-27a-5p	385.217	-6.88938	0.00843508	-118.553	0.356808	-19.3084	4.56545e-83	1.05165e-81
hsa-miR-21-5p	80405.9	-6.85301	0.00865045	-115.601	0.235909	-29.0494	1.56606e-185	6.85414e-183
hsa-miR-95-3p	1207.24	-6.75795	0.00923962	-108.23	0.241034	-28.0373	5.70832e-173	1.07072e-170
hsa-miR-548ax	312.262	-6.74951	0.00929382	-107.598	0.382529	-17.6444	1.12304e-69	1.96606e-68
hsa-miR-760	18.4268	-6.73631	0.00937925	-106.618	0.653172	-10.3132	6.14038e-25	3.11286e-24
hsa-miR-4433b-3p	105.995	-6.72108	0.00947879	-105.499	0.501287	-13.4077	5.45293e-41	4.41957e-40
hsa-miR-4464	20.6638	-6.65915	0.00989456	-101.066	0.676564	-9.8426	7.37779e-23	3.49712e-22
hsa-miR-548a-5p	28.6601	-6.65305	0.00993644	-100.64	0.627965	-10.5946	3.1557e-26	1.66403e-25
hsa-miR-33a-3p	33.894	-6.64732	0.00997604	-100.24	0.639998	-10.3865	2.8575e-25	1.46558e-24
hsa-miR-136-5p	14.2001	-6.60246	0.0102911	-97.1715	0.741373	-8.90572	5.30395e-19	2.09762e-18
hsa-miR-551b-3p	13.7839	-6.56204	0.0105835	-94.4867	0.684275	-9.58977	8.82774e-22	4.06696e-21
hsa-miR-32-3p	2141.03	-6.55205	0.010657	-93.8346	0.297109	-22.0527	9.00404e-108	4.22225e-106
hsa-miR-31-3p	14.3457	-6.37367	0.0120597	-82.9211	0.686909	-9.27876	1.7146e-20	7.1469e-20
hsa-miR-19a-3p	145.685	-6.34284	0.0123201	-81.1679	0.489729	-12.9517	2.29743e-38	1.69468e-37
hsa-miR-548a-3p	11.7272	-6.33559	0.0123822	-80.7613	0.680482	-9.31045	1.27296e-20	5.33994e-20
hsa-miR-3611	83.2504	-6.33337	0.0124013	-80.6367	0.431846	-14.6658	1.06758e-48	1.11249e-47
hsa-miR-146b-5p	8180.92	-6.30531	0.0126448	-79.0839	0.248105	-25.4139	1.7719e-142	1.66179e-140
hsa-miR-651-5p	211.67	-6.29778	0.012711	-78.672	0.350557	-17.9651	3.65753e-72	6.76385e-71
hsa-miR-153-3p	10.7271	-6.19737	0.0136271	-73.383	0.674278	-9.19113	3.88738e-20	1.60004e-19
hsa-miR-556-3p	14.9268	-6.19301	0.0136685	-73.1611	0.635918	-9.73868	2.06217e-22	9.70478e-22
hsa-miR-29c-3p	26286.1	-6.11038	0.0144741	-69.0888	0.277509	-22.0187	1.90613e-107	8.34248e-106
hsa-miR-376a-3p	2617.62	-6.08057	0.0147763	-67.6758	0.346614	-17.5427	6.75814e-69	1.16756e-67
hsa-miR-154-3p	26.4618	-6.04571	0.0151377	-66.0601	0.663586	-9.11067	8.18768e-20	3.33864e-19
hsa-miR-429	9.52643	-6.03663	0.0152333	-65.6459	0.659654	-9.15121	5.62973e-20	2.30275e-19
hsa-miR-379-5p	168.842	-6.02442	0.0153628	-65.0925	0.386904	-15.5708	1.14893e-54	1.42315e-53
hsa-miR-34a-5p	906.839	-5.97356	0.015914	-62.8379	0.358201	-16.6766	1.93979e-62	2.82994e-61
hsa-miR-27a-3p	15868.2	-5.96809	0.0159745	-62.5999	0.242741	-24.5862	1.77436e-133	1.37043e-131
hsa-miR-181b-3p	12.5394	-5.94026	0.0162855	-61.4042	0.675001	-8.80039	1.36347e-18	5.344e-18
hsa-miR-127-5p	60.0337	-5.89219	0.0168374	-59.3916	0.557476	-10.5694	4.13111e-26	2.16966e-25
hsa-miR-126-5p	157741	-5.88699	0.0168981	-59.1781	0.333103	-17.6732	6.74505e-70	1.19679e-68
hsa-miR-21-3p	1687.48	-5.85614	0.0172635	-57.9258	0.243355	-24.0642	5.9283e-128	4.09677e-126
hsa-miR-382-3p	13.9027	-5.84738	0.0173685	-57.5754	0.643773	-9.08298	1.05643e-19	4.28114e-19
hsa-miR-652-5p	1172.68	-5.81438	0.0177704	-56.2734	0.209069	-27.8108	3.21309e-170	5.27348e-168
hsa-miR-539-3p	8.17172	-5.81352	0.017781	-56.2397	0.731205	-7.9506	1.85609e-15	6.36304e-15
hsa-miR-9985	79.144	-5.78037	0.0181943	-54.9623	0.429715	-13.4516	3.01106e-41	2.4556e-40
hsa-miR-374a-5p	2106.03	-5.75488	0.0185186	-53.9997	0.335938	-17.1308	8.74509e-66	1.40028e-64
hsa-miR-4477b	7.81912	-5.74317	0.0186695	-53.5632	0.657642	-8.73297	2.48076e-18	9.55202e-18
hsa-miR-545-3p	7.50746	-5.68705	0.0194101	-51.5195	0.713082	-7.97531	1.52e-15	5.23821e-15
hsa-miR-499a-5p	59.7641	-5.67049	0.0196342	-50.9316	0.41151	-13.7797	3.37641e-43	2.93591e-42
hsa-miR-1249-5p	17.3021	-5.66092	0.0197648	-50.595	0.68182	-8.30266	1.01805e-16	3.71305e-16
hsa-miR-29a-3p	102036	-5.65009	0.0199138	-50.2165	0.195788	-28.8582	4.00179e-183	8.75726e-181
hsa-miR-31-5p	5075.06	-5.64221	0.0200228	-49.943	0.246858	-22.8561	1.26981e-115	7.24897e-114
hsa-miR-338-3p	913.903	-5.63566	0.0201139	-49.7168	0.326213	-17.276	7.12891e-67	1.18484e-65
hsa-miR-301a-3p	370.531	-5.61355	0.0204245	-48.9608	0.326754	-17.1798	3.76316e-66	6.10003e-65
hsa-miR-450b-5p	9.93068	-5.59653	0.0206669	-48.3864	0.673454	-8.31019	9.55458e-17	3.50424e-16
hsa-miR-181b-2-3p	119.224	-5.54338	0.0214425	-46.6364	0.38685	-14.3295	1.4306e-46	1.39139e-45
hsa-miR-376a-5p	9.49283	-5.52979	0.0216455	-46.199	0.706954	-7.82199	5.19932e-15	1.72392e-14
hsa-miR-26a-2-3p	132.109	-5.52505	0.0217168	-46.0474	0.36092	-15.3082	6.73544e-53	7.96724e-52
hsa-miR-376b-5p	6.66341	-5.51441	0.0218775	-45.709	0.692443	-7.9637	1.66968e-15	5.73899e-15
hsa-let-7f-2-3p	9.32737	-5.50277	0.0220547	-45.3418	0.669727	-8.21643	2.09644e-16	7.58299e-16
hsa-miR-1537-5p	6.4255	-5.46825	0.0225888	-44.2698	0.730208	-7.48862	6.96027e-14	2.20745e-13
hsa-miR-424-5p	3804.48	-5.44586	0.0229421	-43.588	0.2614	-20.8334	2.15511e-96	7.44646e-95
hsa-miR-101-5p	17.5006	-5.43737	0.0230774	-43.3324	0.665372	-8.17193	3.03485e-16	1.08873e-15
hsa-miR-513b-5p	12.4316	-5.42938	0.0232057	-43.0929	0.762864	-7.1171	1.10222e-12	3.35781e-12
hsa-miR-374b-3p	661.655	-5.42908	0.0232105	-43.0839	0.281061	-19.3164	3.9116e-83	9.17131e-82
hsa-miR-146a-5p	8620.43	-5.42654	0.0232513	-43.0083	0.284643	-19.0644	4.99229e-81	1.07457e-79
hsa-miR-381-3p	205.747	-5.41515	0.0234357	-42.67	0.450936	-12.0087	3.19845e-33	2.05861e-32
hsa-miR-4518	6.20883	-5.41119	0.0235002	-42.5529	0.664994	-8.13719	4.04561e-16	1.43177e-15
hsa-let-7g-3p	109.14	-5.37221	0.0241437	-41.4187	0.412291	-13.0302	8.24438e-39	6.22119e-38
hsa-miR-9-5p	137.437	-5.3672	0.0242277	-41.275	0.284176	-18.8869	1.463e-79	3.04908e-78
hsa-miR-2355-3p	32.0011	-5.36072	0.0243368	-41.0901	0.468704	-11.4373	2.72133e-30	1.65422e-29
hsa-miR-4772-5p	5.97979	-5.35432	0.0244449	-40.9083	0.724846	-7.38684	1.5036e-13	4.72303e-13
hsa-miR-140-5p	1642.09	-5.34297	0.0246379	-40.5878	0.283356	-18.8561	2.61963e-79	5.37434e-78
hsa-miR-29b-1-5p	34.7832	-5.33784	0.0247258	-40.4436	0.494796	-10.788	3.92403e-27	2.12903e-26
hsa-miR-3613-5p	103.911	-5.33742	0.0247329	-40.4319	0.382082	-13.9693	2.39908e-44	2.1875e-43
hsa-miR-4536-3p	5.9051	-5.33035	0.0248544	-40.2343	0.672304	-7.92849	2.21835e-15	7.52634e-15
hsa-miR-376c-5p	6.89151	-5.31398	0.0251381	-39.7802	0.689045	-7.71209	1.23777e-14	4.01283e-14
hsa-miR-548n	6.73117	-5.28188	0.0257037	-38.9049	0.648606	-8.14343	3.84242e-16	1.36724e-15
hsa-miR-582-3p	13.0241	-5.25328	0.0262183	-38.1413	0.643554	-8.16292	3.27014e-16	1.16994e-15
hsa-miR-9-3p	76.2925	-5.24783	0.0263175	-37.9975	0.339441	-15.4602	6.43892e-54	7.75623e-53
hsa-miR-4523	7.68964	-5.22868	0.0266693	-37.4963	0.704656	-7.42018	1.16958e-13	3.68264e-13
hsa-miR-374c-3p	6.20307	-5.17005	0.0277753	-36.0032	0.640786	-8.0683	7.12854e-16	2.50261e-15
hsa-miR-20a-3p	527.8	-5.14079	0.0283444	-35.2803	0.228925	-22.4562	1.11349e-111	6.09172e-110
hsa-miR-27b-3p	2053.53	-5.07961	0.0295724	-33.8153	0.216533	-23.4588	1.07385e-121	7.04984e-120
hsa-miR-153-5p	4.91299	-5.07224	0.0297237	-33.6432	0.767409	-6.60957	3.85427e-11	1.07217e-10
hsa-miR-4536-5p	4.89333	-5.0671	0.0298299	-33.5234	0.66392	-7.63208	2.30992e-14	7.45189e-14
hsa-miR-301a-5p	5.694	-5.04493	0.0302917	-33.0124	0.720995	-6.99718	2.61165e-12	7.75812e-12
hsa-miR-412-5p	5.54169	-4.99648	0.0313263	-31.9221	0.853918	-5.85125	4.87902e-09	1.21099e-08
hsa-miR-5586-3p	26.393	-4.98607	0.0315532	-31.6925	0.533314	-9.34922	8.82938e-21	3.73967e-20
hsa-miR-224-5p	806.71	-4.98173	0.0316483	-31.5973	0.383222	-12.9996	1.2301e-38	9.22928e-38
hsa-miR-708-3p	5.46294	-4.97003	0.031906	-31.3421	0.6938	-7.16349	7.86489e-13	2.41276e-12
hsa-miR-497-5p	289.836	-4.90832	0.0333004	-30.0296	0.267972	-18.3165	6.10802e-75	1.17939e-73
hsa-miR-514a-3p	4.35928	-4.90704	0.0333298	-30.0032	0.772374	-6.3532	2.10884e-10	5.63932e-10
hsa-miR-143-3p	6026.89	-4.90262	0.0334322	-29.9113	0.237224	-20.6666	6.91978e-95	2.27142e-93
hsa-miR-152-3p	67.7248	-4.8454	0.0347847	-28.7482	0.374589	-12.9353	2.84653e-38	2.08799e-37
hsa-miR-487b-3p	163.894	-4.84489	0.0347972	-28.738	0.34491	-14.0468	8.05616e-45	7.60988e-44
hsa-miR-223-5p	3994.3	-4.8055	0.0357601	-27.9641	0.218065	-22.037	1.27353e-107	5.76601e-106
hsa-miR-301b-3p	12.7364	-4.80274	0.0358287	-27.9106	0.644472	-7.4522	9.1794e-14	2.90423e-13
hsa-miR-598-3p	943.428	-4.76417	0.0367996	-27.1742	0.205725	-23.158	1.20778e-118	7.5515e-117
hsa-miR-380-5p	3.89036	-4.74833	0.0372059	-26.8775	0.731041	-6.49529	8.28732e-11	2.27027e-10
hsa-miR-377-3p	3.79155	-4.69868	0.0385086	-25.9682	0.792946	-5.9256	3.11168e-09	7.84191e-09
hsa-miR-665	3.75546	-4.6968	0.0385586	-25.9346	0.6861	-6.84566	7.61242e-12	2.20157e-11
hsa-miR-5091	7.57934	-4.69617	0.0385754	-25.9232	0.67975	-6.90867	4.89202e-12	1.42738e-11
hsa-miR-579-3p	22.9025	-4.64624	0.0399341	-25.0413	0.492573	-9.43258	4.00118e-21	1.74536e-20
hsa-miR-101-3p	1901.52	-4.64411	0.0399928	-25.0045	0.3406	-13.6351	2.47663e-42	2.12537e-41
hsa-miR-1537-3p	70.0287	-4.62233	0.0406014	-24.6297	0.293432	-15.7527	6.58587e-56	8.39539e-55
hsa-miR-24-2-5p	8.60422	-4.61814	0.0407194	-24.5583	0.663185	-6.96358	3.31722e-12	9.74388e-12
hsa-miR-4434	3.57583	-4.61096	0.0409226	-24.4364	0.779729	-5.91354	3.34832e-09	8.38996e-09
hsa-miR-4645-3p	5.03376	-4.60877	0.0409848	-24.3993	0.635264	-7.25488	4.02015e-13	1.24199e-12
hsa-miR-362-3p	4.23278	-4.60557	0.0410757	-24.3453	0.68954	-6.67919	2.4027e-11	6.78439e-11
hsa-miR-33b-5p	4.23225	-4.6005	0.0412202	-24.26	0.692998	-6.63855	3.16779e-11	8.8874e-11
hsa-miR-655-3p	4.10038	-4.54787	0.0427518	-23.3909	0.697226	-6.52281	6.90035e-11	1.89543e-10
hsa-miR-146a-3p	5.70592	-4.529	0.0433148	-23.0868	0.846557	-5.3499	8.80025e-08	1.99901e-07
hsa-miR-144-3p	1640.17	-4.50046	0.0441802	-22.6346	0.452671	-9.94201	2.73263e-23	1.31426e-22
hsa-miR-6125	6.49551	-4.46261	0.0453544	-22.0486	0.708927	-6.29488	3.0763e-10	8.17647e-10
hsa-miR-758-3p	5.45905	-4.45403	0.0456249	-21.9178	0.725067	-6.14293	8.10138e-10	2.1022e-09
hsa-miR-487a-3p	3.76944	-4.43361	0.0462755	-21.6097	0.706174	-6.27835	3.42176e-10	9.05799e-10
hsa-miR-3677-5p	4.43347	-4.43033	0.0463808	-21.5606	0.677911	-6.53527	6.34959e-11	1.75516e-10
hsa-miR-99b-3p	111.833	-4.41763	0.0467909	-21.3717	0.315435	-14.0049	1.45554e-44	1.34586e-43
hsa-miR-513a-5p	20.2885	-4.41301	0.0469409	-21.3034	0.622496	-7.08922	1.34869e-12	4.08968e-12
hsa-miR-676-3p	27.6091	-4.40509	0.0471992	-21.1868	0.461986	-9.53511	1.49721e-21	6.75546e-21
hsa-miR-493-3p	221.954	-4.40368	0.0472455	-21.1661	0.293309	-15.0138	5.96401e-51	6.69295e-50
hsa-miR-452-5p	52.6006	-4.37231	0.048284	-20.7108	0.48323	-9.04808	1.45499e-19	5.86012e-19
hsa-let-7a-3p	150.438	-4.35694	0.0488013	-20.4912	0.323434	-13.4708	2.3219e-41	1.90541e-40
hsa-miR-3614-3p	26.291	-4.35357	0.0489155	-20.4434	0.404331	-10.7673	4.91047e-27	2.6424e-26
hsa-miR-135b-5p	2.9903	-4.32926	0.0497465	-20.1019	0.83748	-5.16939	2.34862e-07	5.15674e-07
hsa-miR-651-3p	2.88809	-4.32057	0.0500473	-19.9811	0.689405	-6.26709	3.67855e-10	9.67924e-10
hsa-miR-431-5p	289.668	-4.31567	0.0502173	-19.9135	0.323267	-13.3502	1.18156e-40	9.34574e-40
hsa-miR-514a-5p	2.85258	-4.29901	0.0508008	-19.6847	0.858418	-5.00806	5.49822e-07	1.17576e-06
hsa-miR-539-5p	2.85113	-4.28732	0.051214	-19.5259	0.784864	-5.4625	4.69476e-08	1.08144e-07
hsa-miR-2355-5p	2.75899	-4.26754	0.051921	-19.26	0.74632	-5.71811	1.07719e-08	2.61916e-08
hsa-miR-3065-3p	7.72079	-4.26265	0.0520972	-19.1949	0.624491	-6.8258	8.74391e-12	2.51771e-11
hsa-miR-29b-3p	30131.1	-4.24878	0.0526004	-19.0113	0.211961	-20.0451	2.22781e-89	6.09399e-88
hsa-miR-34c-5p	5.61578	-4.24359	0.0527901	-18.943	0.674986	-6.28693	3.23797e-10	8.5888e-10
hsa-miR-508-3p	9.81315	-4.22238	0.0535717	-18.6666	0.690616	-6.11394	9.72023e-10	2.5074e-09
hsa-miR-181c-5p	162.199	-4.22173	0.0535961	-18.6581	0.346823	-12.1726	4.35155e-34	2.85679e-33
hsa-miR-199b-5p	739.355	-4.21888	0.0537021	-18.6213	0.331576	-12.7237	4.36557e-37	3.09837e-36
hsa-miR-1185-5p	2.66785	-4.21103	0.0539951	-18.5202	0.727583	-5.78769	7.13596e-09	1.75459e-08
hsa-miR-1307-5p	32.3795	-4.21021	0.0540256	-18.5097	0.490382	-8.58557	9.03834e-18	3.41015e-17
hsa-miR-19b-1-5p	8.67785	-4.20027	0.0543993	-18.3826	0.633801	-6.62711	3.42322e-11	9.58356e-11
hsa-miR-221-5p	442.37	-4.18126	0.0551206	-18.142	0.223932	-18.672	8.36679e-78	1.69009e-76
hsa-miR-200b-3p	36.5589	-4.17994	0.0551713	-18.1254	0.387758	-10.7798	4.29008e-27	2.31805e-26
hsa-miR-3065-5p	58.1441	-4.16861	0.0556064	-17.9835	0.306319	-13.6087	3.55457e-42	3.01106e-41
hsa-miR-548b-3p	2.63729	-4.15209	0.0562466	-17.7788	0.678418	-6.12025	9.3427e-10	2.41476e-09
hsa-miR-206	3.08889	-4.14736	0.0564312	-17.7207	0.742913	-5.58257	2.36992e-08	5.5966e-08
hsa-miR-493-5p	134.708	-4.1423	0.0566296	-17.6586	0.436342	-9.49325	2.23934e-21	9.9333e-21
hsa-miR-455-3p	4.35898	-4.13616	0.0568713	-17.5836	0.694494	-5.95564	2.59059e-09	6.5665e-09
hsa-miR-4519	2.53395	-4.12412	0.0573476	-17.4375	0.800528	-5.15176	2.58059e-07	5.6472e-07
hsa-miR-4802-5p	2.52516	-4.12409	0.057349	-17.4371	0.752648	-5.47944	4.26674e-08	9.86309e-08
hsa-miR-15a-3p	21.4225	-4.1204	0.0574957	-17.3926	0.43804	-9.40645	5.13154e-21	2.21635e-20
hsa-miR-369-5p	272.965	-4.09783	0.0584023	-17.1226	0.326715	-12.5425	4.36913e-36	3.05142e-35
hsa-miR-490-3p	2.45456	-4.07841	0.059194	-16.8936	0.72736	-5.60714	2.05701e-08	4.89285e-08
hsa-miR-145-3p	13.4847	-4.06783	0.0596297	-16.7702	0.475329	-8.55791	1.14932e-17	4.31159e-17
hsa-miR-1185-1-3p	194.875	-4.06347	0.05981	-16.7196	0.350344	-11.5985	4.19349e-31	2.59719e-30
hsa-miR-548ab	2.38627	-4.04588	0.0605439	-16.5169	0.721467	-5.60785	2.04859e-08	4.88219e-08
hsa-miR-545-5p	21.4604	-4.04245	0.0606876	-16.4778	0.449425	-8.99473	2.36807e-19	9.50849e-19
hsa-miR-221-3p	4275.71	-4.02232	0.0615405	-16.2495	0.206699	-19.4598	2.40598e-84	5.85011e-83
hsa-miR-6724-5p	26.6032	-4.01725	0.0617571	-16.1925	0.374698	-10.7213	8.08644e-27	4.31605e-26
hsa-miR-124-3p	2.33724	-4.00495	0.0622861	-16.0549	0.968064	-4.13707	3.51776e-05	6.55152e-05
hsa-miR-106a-3p	5.64804	-3.99943	0.0625246	-15.9937	0.733216	-5.45464	4.90712e-08	1.12838e-07
hsa-miR-370-3p	19.182	-3.96923	0.0638475	-15.6623	0.499922	-7.93968	2.02698e-15	6.89488e-15
hsa-miR-196a-5p	141.429	-3.95587	0.0644412	-15.518	0.717627	-5.51243	3.53903e-08	8.25355e-08
hsa-miR-450a-5p	331.601	-3.95212	0.064609	-15.4777	0.24729	-15.9817	1.71411e-57	2.29656e-56
hsa-miR-382-5p	1448.99	-3.92682	0.065752	-15.2087	0.234264	-16.7624	4.59906e-63	6.7849e-62
hsa-miR-548i	3.77887	-3.91995	0.066066	-15.1364	0.754829	-5.19316	2.06754e-07	4.57018e-07
hsa-miR-138-5p	84.1317	-3.91424	0.0663281	-15.0766	0.394608	-9.91931	3.43104e-23	1.64415e-22
hsa-miR-708-5p	102.189	-3.90565	0.066724	-14.9871	0.556463	-7.0187	2.2394e-12	6.68258e-12
hsa-miR-6503-5p	16.4217	-3.90398	0.0668015	-14.9697	0.458345	-8.51756	1.62955e-17	6.06117e-17
hsa-miR-10399-5p	108.926	-3.88789	0.0675504	-14.8038	0.275099	-14.1327	2.38871e-45	2.28933e-44
hsa-miR-181d-5p	104.187	-3.87587	0.0681159	-14.6809	0.389302	-9.95594	2.37565e-23	1.15101e-22
hsa-miR-1297	2.54816	-3.8682	0.0684786	-14.6031	0.698804	-5.53546	3.10406e-08	7.27792e-08
hsa-miR-23c	5.95326	-3.8473	0.0694782	-14.393	0.61486	-6.25719	3.91974e-10	1.02932e-09
hsa-miR-1912-3p	10.7342	-3.8333	0.0701555	-14.2541	0.546137	-7.01894	2.23563e-12	6.68258e-12
hsa-miR-548aq-5p	2.44807	-3.81859	0.0708744	-14.1095	0.691256	-5.52413	3.31117e-08	7.74968e-08
hsa-miR-766-5p	213.561	-3.81638	0.0709832	-14.0878	0.166243	-22.9566	1.26534e-116	7.55177e-115
hsa-miR-496	17.9605	-3.81314	0.0711425	-14.0563	0.482276	-7.90656	2.64605e-15	8.93125e-15
hsa-miR-3609	124.219	-3.78665	0.0724613	-13.8005	0.242737	-15.5998	7.30238e-55	9.13145e-54
hsa-miR-3194-5p	10.5682	-3.77255	0.0731728	-13.6663	0.508398	-7.42047	1.16705e-13	3.68264e-13
hsa-miR-1298-5p	1.97762	-3.75997	0.0738134	-13.5477	0.772305	-4.86851	1.12444e-06	2.35469e-06
hsa-miR-204-5p	4.76996	-3.75603	0.0740154	-13.5107	0.800409	-4.69264	2.69705e-06	5.49027e-06
hsa-miR-212-3p	4.01519	-3.7283	0.0754519	-13.2535	0.665841	-5.59938	2.15121e-08	5.09845e-08
hsa-miR-5696	3.31678	-3.72413	0.0756704	-13.2152	0.684171	-5.44327	5.23123e-08	1.19871e-07
hsa-miR-873-3p	2.29889	-3.72034	0.0758691	-13.1806	0.74945	-4.9641	6.90206e-07	1.45932e-06
hsa-miR-3610	1.91728	-3.70256	0.0768103	-13.0191	0.724859	-5.10797	3.2564e-07	7.05553e-07
hsa-miR-26b-5p	352147	-3.69989	0.0769526	-12.995	0.168874	-21.9091	2.1262e-106	8.72406e-105
hsa-miR-7852-3p	1.86975	-3.69578	0.0771721	-12.9581	0.773272	-4.7794	1.75816e-06	3.62965e-06
hsa-miR-513c-5p	21.9808	-3.68316	0.0778502	-12.8452	0.528646	-6.96714	3.23439e-12	9.52186e-12
hsa-miR-411-3p	8.12952	-3.67034	0.0785449	-12.7316	0.620176	-5.91822	3.25437e-09	8.17015e-09
hsa-miR-135a-3p	3.75566	-3.63394	0.0805519	-12.4143	0.754379	-4.81712	1.45642e-06	3.03056e-06
hsa-miR-11400	589.876	-3.62439	0.0810867	-12.3325	0.249012	-14.5551	5.42361e-48	5.47785e-47
hsa-miR-4458	2.586	-3.61902	0.081389	-12.2867	0.771594	-4.69032	2.72775e-06	5.54418e-06
hsa-miR-431-3p	24.819	-3.59339	0.0828478	-12.0703	0.412937	-8.70203	3.26002e-18	1.24431e-17
hsa-miR-1250-5p	31.0498	-3.5899	0.0830486	-12.0411	0.345	-10.4055	2.3403e-25	1.20502e-24
hsa-miR-34a-3p	2.08997	-3.57808	0.0837318	-11.9429	0.777629	-4.60127	4.19925e-06	8.43061e-06
hsa-miR-203a-3p	4.9305	-3.5755	0.0838815	-11.9216	0.73639	-4.85545	1.20116e-06	2.51133e-06
hsa-miR-4765	1.72128	-3.57211	0.0840788	-11.8936	0.743575	-4.80397	1.55549e-06	3.23158e-06
hsa-miR-2116-5p	10.1806	-3.57045	0.0841756	-11.8799	0.532537	-6.70461	2.01946e-11	5.73928e-11
hsa-miR-199a-5p	1371.46	-3.56628	0.0844193	-11.8456	0.298137	-11.9619	5.62766e-33	3.60445e-32
hsa-miR-181a-3p	1132.11	-3.56413	0.0845454	-11.828	0.19103	-18.6575	1.09823e-77	2.18481e-76
hsa-miR-433-5p	11.2771	-3.55306	0.0851964	-11.7376	0.537354	-6.61214	3.78797e-11	1.05597e-10
hsa-miR-4484	9.99611	-3.55179	0.0852715	-11.7272	0.531029	-6.68851	2.25452e-11	6.37972e-11
hsa-miR-181c-3p	249.675	-3.54032	0.0859523	-11.6344	0.208435	-16.9852	1.05627e-64	1.63162e-63
hsa-miR-876-5p	1.68123	-3.53068	0.0865287	-11.5569	1.03138	-3.42327	0.000618728	0.00100616
hsa-miR-12136	438.294	-3.52864	0.0866512	-11.5405	0.218467	-16.1518	1.10284e-58	1.49282e-57
hsa-miR-3617-5p	45.681	-3.52272	0.0870074	-11.4933	0.33697	-10.4541	1.40334e-25	7.25425e-25
hsa-miR-432-5p	1156.48	-3.51871	0.0872495	-11.4614	0.285547	-12.3227	6.83607e-35	4.53321e-34
hsa-miR-141-5p	3.48026	-3.5126	0.0876196	-11.413	0.656374	-5.35153	8.72142e-08	1.98462e-07
hsa-miR-34b-5p	1.643	-3.49929	0.0884316	-11.3082	0.721049	-4.85306	1.21571e-06	2.53772e-06
hsa-miR-577	1.63238	-3.48735	0.0891671	-11.2149	0.829407	-4.20463	2.61513e-05	4.9193e-05
hsa-miR-4710	3.37967	-3.46809	0.0903654	-11.0662	0.692939	-5.00489	5.5893e-07	1.19136e-06
hsa-miR-1197	1.61062	-3.46749	0.0904029	-11.0616	0.847802	-4.08998	4.31418e-05	7.92241e-05
hsa-miR-548e-3p	2.36873	-3.46392	0.0906268	-11.0343	0.698536	-4.95883	7.09208e-07	1.49709e-06
hsa-miR-376a-2-5p	1.60712	-3.46159	0.0907731	-11.0165	0.89389	-3.8725	0.000107724	0.0001896
hsa-miR-28-5p	3208.97	-3.45789	0.0910064	-10.9882	0.262406	-13.1776	1.18068e-39	9.22754e-39
hsa-miR-944	1.59565	-3.44687	0.091704	-10.9047	0.795251	-4.33432	1.46213e-05	2.7985e-05
hsa-miR-380-3p	1.5783	-3.43317	0.0925793	-10.8016	0.712244	-4.82021	1.43405e-06	2.98874e-06
hsa-miR-7-1-3p	395.527	-3.41312	0.0938747	-10.6525	0.273155	-12.4952	7.93043e-36	5.42325e-35
hsa-miR-10392-5p	8.2666	-3.39918	0.0947862	-10.5501	0.542267	-6.26846	3.64637e-10	9.61381e-10
hsa-miR-3657	1.52214	-3.38465	0.0957459	-10.4443	0.749638	-4.51504	6.33047e-06	1.26129e-05
hsa-miR-4425	1.53024	-3.38066	0.0960106	-10.4155	0.741599	-4.55861	5.14927e-06	1.02907e-05
hsa-miR-4442	2.64903	-3.3781	0.0961814	-10.397	0.714497	-4.72794	2.26812e-06	4.6387e-06
hsa-miR-378d	59.9812	-3.3755	0.0963547	-10.3783	0.311144	-10.8487	2.02342e-27	1.11161e-26
hsa-miR-200a-5p	5.72247	-3.36439	0.0970997	-10.2987	0.594343	-5.66069	1.50765e-08	3.61892e-08
hsa-miR-4680-3p	1.45428	-3.33441	0.0991384	-10.0869	0.717503	-4.64724	3.36399e-06	6.80574e-06
hsa-miR-580-3p	3.51602	-3.31849	0.100239	-9.97618	0.695503	-4.77135	1.82999e-06	3.77203e-06
hsa-miR-155-5p	20881	-3.31371	0.100571	-9.94323	0.253413	-13.0763	4.49515e-39	3.47184e-38
hsa-miR-10a-3p	29.6144	-3.30731	0.101018	-9.89919	0.296036	-11.172	5.59118e-29	3.27733e-28
hsa-miR-671-5p	912.115	-3.30687	0.101049	-9.89617	0.226865	-14.5764	3.97139e-48	4.0422e-47
hsa-miR-656-3p	1.43256	-3.28679	0.102466	-9.75935	0.729874	-4.50323	6.69297e-06	1.32948e-05
hsa-miR-4802-3p	1.44594	-3.28383	0.102676	-9.73939	0.731443	-4.48953	7.13818e-06	1.41364e-05
hsa-miR-3684	2.94446	-3.26383	0.104109	-9.60532	0.687023	-4.75069	2.02726e-06	4.15905e-06
hsa-miR-19b-3p	1446.63	-3.26249	0.104206	-9.5964	0.328026	-9.94583	2.62963e-23	1.26938e-22
hsa-miR-335-5p	35481.3	-3.2512	0.105025	-9.52157	0.293051	-11.0943	1.33676e-28	7.76624e-28
hsa-miR-1264	1.37204	-3.24645	0.105371	-9.49029	0.891373	-3.64208	0.000270442	0.000456415
hsa-miR-7705	7.331	-3.23287	0.106368	-9.40134	0.511892	-6.31552	2.69259e-10	7.17113e-10
hsa-miR-379-3p	4.77448	-3.23016	0.106568	-9.38372	0.650365	-4.96669	6.81057e-07	1.4423e-06
hsa-miR-511-3p	1.35507	-3.229	0.106653	-9.37618	0.737085	-4.38077	1.18259e-05	2.29355e-05
hsa-miR-1291	5.17162	-3.22618	0.106862	-9.35789	0.649361	-4.96824	6.75634e-07	1.43313e-06
hsa-miR-371b-5p	2.02602	-3.22132	0.107222	-9.3264	0.723762	-4.4508	8.55499e-06	1.67654e-05
hsa-miR-135a-5p	1.65165	-3.21738	0.107516	-9.30094	0.839825	-3.83101	0.000127619	0.000221353
hsa-miR-514b-5p	1.60417	-3.19992	0.108825	-9.18907	0.817534	-3.91411	9.07382e-05	0.000160999
hsa-miR-99a-3p	6.32584	-3.17467	0.110746	-9.02965	0.56962	-5.57332	2.49936e-08	5.89167e-08
hsa-miR-605-3p	1.29292	-3.14636	0.112941	-8.85417	0.928042	-3.39032	0.000698117	0.00112746
hsa-miR-653-3p	1.31868	-3.13507	0.113828	-8.78515	0.763621	-4.10553	4.03392e-05	7.42852e-05
hsa-miR-370-5p	14.14	-3.09878	0.116728	-8.56692	0.474331	-6.53294	6.44903e-11	1.77517e-10
hsa-miR-4999-5p	37.9809	-3.09098	0.117361	-8.52072	0.329492	-9.38104	6.53246e-21	2.80298e-20
hsa-miR-16-1-3p	7.3292	-3.08872	0.117544	-8.50743	0.62891	-4.91123	9.05049e-07	1.90133e-06
hsa-miR-4430	1.23591	-3.0689	0.119171	-8.39133	0.887384	-3.45837	0.000543459	0.000894187
hsa-miR-510-5p	1.49626	-3.0687	0.119187	-8.39014	0.836592	-3.66809	0.000244368	0.000413473
hsa-miR-6854-5p	1.5033	-3.0626	0.119692	-8.35477	0.716974	-4.27156	1.94108e-05	3.69905e-05
hsa-miR-24-3p	67482.6	-3.05764	0.120104	-8.32612	0.137128	-22.2977	3.88591e-110	2.04088e-108
hsa-miR-409-5p	39.938	-3.0434	0.121295	-8.24434	0.351661	-8.65436	4.95679e-18	1.881e-17
hsa-miR-487a-5p	1.19582	-3.04009	0.121575	-8.2254	0.78163	-3.88942	0.000100485	0.000177097
hsa-miR-654-3p	119.396	-3.03706	0.12183	-8.20816	0.315694	-9.62025	6.56713e-22	3.04687e-21
hsa-miR-3149	2.56395	-3.03086	0.122355	-8.17296	0.683283	-4.43573	9.17609e-06	1.79306e-05
hsa-miR-27b-5p	153.061	-3.01786	0.123462	-8.09967	0.24119	-12.5124	6.38923e-36	4.39218e-35
hsa-miR-4766-3p	14.2193	-3.00104	0.12491	-8.00578	0.350132	-8.57118	1.02433e-17	3.85371e-17
hsa-miR-4701-3p	8.64089	-2.99358	0.125557	-7.96449	0.489947	-6.11002	9.962e-10	2.56473e-09
hsa-miR-378e	1.14434	-2.98939	0.125923	-7.94136	0.869728	-3.43715	0.000587864	0.000961228
hsa-miR-23a-3p	14670.3	-2.9893	0.12593	-7.9409	0.188496	-15.8587	1.22371e-56	1.59082e-55
hsa-miR-193b-3p	2.11282	-2.98293	0.126488	-7.90588	0.8424	-3.54099	0.000398635	0.000661704
hsa-miR-1185-2-3p	24.1112	-2.97491	0.127193	-7.86206	0.404089	-7.36201	1.81161e-13	5.66343e-13
hsa-miR-374b-5p	1343.28	-2.9724	0.127414	-7.8484	0.258278	-11.5085	1.19488e-30	7.33121e-30
hsa-miR-148b-3p	516.978	-2.96193	0.128342	-7.79168	0.25187	-11.7598	6.29033e-32	3.95177e-31
hsa-miR-200b-5p	2.43517	-2.96167	0.128366	-7.79023	0.680288	-4.35355	1.33953e-05	2.58647e-05
hsa-miR-1268b	1.69718	-2.9541	0.129041	-7.74946	0.764844	-3.86235	0.000112301	0.000196339
hsa-miR-4705	1.11017	-2.9501	0.129399	-7.72802	0.764907	-3.85681	0.000114878	0.000200312
hsa-miR-6503-3p	28.7596	-2.94272	0.130063	-7.68861	0.356808	-8.24736	1.61931e-16	5.88961e-16
hsa-miR-20a-5p	21034.2	-2.94255	0.130078	-7.6877	0.312068	-9.42919	4.13266e-21	1.79675e-20
hsa-miR-2114-3p	1.35641	-2.94087	0.13023	-7.67874	0.732006	-4.01754	5.88077e-05	0.000106797
hsa-miR-744-3p	8.39618	-2.92872	0.131331	-7.61432	0.497522	-5.8866	3.94218e-09	9.8592e-09
hsa-miR-770-5p	5.31764	-2.92006	0.132122	-7.56877	0.654648	-4.4605	8.17676e-06	1.60961e-05
hsa-miR-6839-5p	1.98812	-2.91861	0.132255	-7.56117	0.695523	-4.19628	2.71332e-05	5.08215e-05
hsa-miR-222-3p	458.333	-2.91672	0.132428	-7.55127	0.20694	-14.0945	4.10596e-45	3.90661e-44
hsa-miR-450a-1-3p	7.84687	-2.91603	0.132492	-7.54765	0.457752	-6.37032	1.8863e-10	5.06486e-10
hsa-miR-628-5p	132.127	-2.9146	0.132623	-7.54019	0.148963	-19.5659	3.01987e-85	7.62518e-84
hsa-miR-155-3p	1.10586	-2.90533	0.133478	-7.4919	0.826074	-3.51704	0.000436393	0.000722552
hsa-miR-624-3p	1.58309	-2.90302	0.133691	-7.47992	0.724329	-4.00788	6.12662e-05	0.000110751
hsa-miR-127-3p	699.159	-2.89376	0.134553	-7.43204	0.281796	-10.269	9.72366e-25	4.91045e-24
hsa-miR-548e-5p	17.8122	-2.85276	0.138431	-7.22382	0.410314	-6.95263	3.58546e-12	1.04849e-11
hsa-miR-195-3p	1.26908	-2.8479	0.138898	-7.19951	0.837002	-3.4025	0.000667719	0.00108103
hsa-miR-4421	1.5079	-2.8477	0.138918	-7.1985	0.744497	-3.82499	0.000130777	0.000226231
hsa-miR-10398-3p	2.27225	-2.8441	0.139265	-7.18057	0.705659	-4.03041	5.56787e-05	0.000101255
hsa-miR-489-3p	1.02734	-2.82415	0.141204	-7.08196	0.794577	-3.55428	0.000379015	0.000629933
hsa-miR-4774-5p	1.54817	-2.81868	0.14174	-7.05518	0.72269	-3.90026	9.60876e-05	0.000169802
hsa-miR-410-3p	1.03284	-2.81857	0.141751	-7.05461	0.875251	-3.22029	0.00128059	0.00198984
hsa-miR-30b-3p	456.511	-2.81218	0.14238	-7.02344	0.144212	-19.5004	1.09025e-84	2.70093e-83
hsa-miR-6892-5p	4.43466	-2.80291	0.143298	-6.97845	0.558158	-5.0217	5.12154e-07	1.097e-06
hsa-miR-5586-5p	1.00505	-2.7913	0.144456	-6.92253	0.776037	-3.59686	0.000322076	0.000540084
hsa-miR-876-3p	1.01273	-2.77594	0.146002	-6.84922	0.917194	-3.02656	0.00247356	0.00374169
hsa-miR-7846-3p	15.3727	-2.77359	0.14624	-6.83806	0.438521	-6.32487	2.53441e-10	6.76358e-10
hsa-miR-30d-3p	167.821	-2.77204	0.146397	-6.83075	0.197475	-14.0374	9.20173e-45	8.62991e-44
hsa-miR-4477a	0.995732	-2.76643	0.146967	-6.80423	0.789621	-3.50349	0.000459196	0.000758395
hsa-miR-30e-5p	41418.2	-2.76465	0.147149	-6.79583	0.206623	-13.3802	7.89839e-41	6.32353e-40
hsa-miR-3120-5p	1.43682	-2.76058	0.147565	-6.77668	0.786419	-3.51032	0.00044757	0.000740125
hsa-miR-4446-3p	122.344	-2.74771	0.148887	-6.71651	0.352114	-7.80347	6.02258e-15	1.98187e-14
hsa-miR-5697	2.53321	-2.74484	0.149183	-6.70318	0.675075	-4.06598	4.78305e-05	8.75892e-05
hsa-miR-301b-5p	0.969636	-2.74049	0.149634	-6.68299	0.827592	-3.31141	0.000928282	0.00147202
hsa-miR-3145-3p	0.961128	-2.7332	0.150392	-6.6493	0.795824	-3.43443	0.000593804	0.000968527
hsa-miR-7845-5p	8.77559	-2.72589	0.151156	-6.6157	0.468137	-5.82285	5.78525e-09	1.42783e-08
hsa-miR-4533	3.29615	-2.72466	0.151285	-6.61004	0.674407	-4.04008	5.34331e-05	9.74412e-05
hsa-miR-181b-5p	3237.01	-2.72045	0.151727	-6.59078	0.249159	-10.9185	9.40108e-28	5.23035e-27
hsa-miR-377-5p	1.70996	-2.70365	0.153504	-6.51448	0.712926	-3.79233	0.000149242	0.000256821
hsa-miR-6761-5p	2.45675	-2.70328	0.153543	-6.51282	0.69949	-3.86465	0.000111251	0.000195023
hsa-let-7e-5p	9660.48	-2.69997	0.153896	-6.49788	0.21572	-12.5161	6.0974e-36	4.21362e-35
hsa-miR-187-3p	32.9056	-2.69577	0.154345	-6.479	0.260857	-10.3343	4.93065e-25	2.51905e-24
hsa-miR-889-5p	0.958374	-2.69329	0.15461	-6.46787	0.779696	-3.45429	0.000551752	0.000905563
hsa-miR-335-3p	38.7657	-2.68301	0.155716	-6.42197	0.281014	-9.5476	1.32729e-21	6.03022e-21
hsa-miR-449a	16.6621	-2.67618	0.156455	-6.39162	0.345438	-7.74723	9.39223e-15	3.06005e-14
hsa-miR-655-5p	1.16923	-2.67064	0.157057	-6.36713	0.768415	-3.47552	0.000509856	0.000841006
hsa-miR-188-3p	2.05092	-2.66896	0.15724	-6.35971	0.690533	-3.86507	0.000111055	0.00019494
hsa-miR-381-5p	0.921762	-2.66778	0.157368	-6.35452	0.895546	-2.97895	0.00289242	0.00435023
hsa-miR-3120-3p	305.797	-2.65858	0.158375	-6.31413	0.217198	-12.2404	1.89186e-34	1.24825e-33
hsa-miR-18a-5p	1248.81	-2.65614	0.158643	-6.30346	0.276731	-9.5983	8.12712e-22	3.75736e-21
hsa-miR-186-3p	3.03588	-2.64987	0.159335	-6.27609	0.710918	-3.72738	0.000193479	0.000329919
hsa-miR-190b-5p	68.7767	-2.64759	0.159586	-6.26619	0.298133	-8.88056	6.65217e-19	2.62291e-18
hsa-miR-125a-3p	95.6462	-2.64384	0.160002	-6.24992	0.222305	-11.8928	1.28949e-32	8.13993e-32
hsa-miR-4457	0.892109	-2.63628	0.160843	-6.21725	0.798676	-3.30081	0.000964066	0.00152508
hsa-miR-4662a-5p	5.25589	-2.62934	0.161618	-6.18744	0.584853	-4.49574	6.93291e-06	1.37506e-05
hsa-miR-30a-5p	426.197	-2.62843	0.16172	-6.18351	0.276482	-9.50668	1.96853e-21	8.79144e-21
hsa-miR-4444	2.82205	-2.62145	0.162504	-6.15369	0.783878	-3.34421	0.000825182	0.00132453
hsa-miR-219b-3p	1.29682	-2.60544	0.164318	-6.08577	0.728794	-3.575	0.000350224	0.0005843
hsa-miR-642b-3p	12.4985	-2.60472	0.1644	-6.08273	0.390329	-6.67313	2.50406e-11	7.05543e-11
hsa-miR-6129	1.13108	-2.59649	0.16534	-6.04815	0.790226	-3.28576	0.00101708	0.00160315
hsa-miR-6891-5p	2.26966	-2.59565	0.165436	-6.04462	0.674541	-3.84803	0.000119073	0.000207352
hsa-miR-3194-3p	1.08808	-2.58951	0.166142	-6.01896	0.848754	-3.05096	0.00228111	0.00345854
hsa-miR-3681-5p	0.873112	-2.58754	0.166369	-6.01074	0.746743	-3.4651	0.000530031	0.000873188
hsa-miR-3116	0.871806	-2.58504	0.166658	-6.00031	0.812557	-3.18136	0.00146584	0.0022643
hsa-miR-455-5p	1.31391	-2.57344	0.168003	-5.95229	0.853731	-3.01435	0.0025753	0.00388663
hsa-miR-4524a-3p	1.26696	-2.57102	0.168286	-5.94228	0.837896	-3.06842	0.00215194	0.00327404
hsa-miR-627-3p	3.54917	-2.56609	0.168861	-5.92204	0.59147	-4.3385	1.43458e-05	2.74979e-05
hsa-miR-4772-3p	87.6636	-2.55944	0.169642	-5.89478	0.313885	-8.15406	3.51898e-16	1.25555e-15
hsa-miR-126-3p	498614	-2.55865	0.169734	-5.89156	0.25166	-10.1671	2.78068e-24	1.37775e-23
hsa-miR-4636	1.06705	-2.53995	0.171949	-5.81567	0.906679	-2.80137	0.00508859	0.00748189
hsa-miR-147b-3p	15.0602	-2.53712	0.172286	-5.80431	0.363246	-6.9846	2.85678e-12	8.4481e-12
hsa-miR-6502-5p	3.67806	-2.53648	0.172363	-5.80173	0.636751	-3.98347	6.79155e-05	0.000121821
hsa-miR-134-5p	152.962	-2.53526	0.172508	-5.79682	0.248445	-10.2045	1.89247e-24	9.41216e-24
hsa-miR-769-5p	427.888	-2.52864	0.173302	-5.77028	0.172152	-14.6884	7.64618e-49	8.03155e-48
hsa-miR-92a-1-5p	184.732	-2.51114	0.175417	-5.70071	0.288196	-8.71332	2.95108e-18	1.13297e-17
hsa-miR-219a-5p	0.817413	-2.50839	0.175752	-5.68985	0.912111	-2.75009	0.00595782	0.0087306
hsa-miR-7151-3p	3.03551	-2.50389	0.176301	-5.67211	0.655402	-3.82038	0.000133245	0.000229895
hsa-miR-1295a	1.505	-2.49338	0.17759	-5.63094	0.804154	-3.10062	0.00193117	0.00294156
hsa-miR-218-5p	1.52461	-2.48978	0.178034	-5.61691	0.855089	-2.91171	0.00359451	0.00533891
hsa-miR-98-5p	23190.6	-2.4837	0.178786	-5.59329	0.241994	-10.2635	1.02956e-24	5.1596e-24
hsa-miR-1278	0.815861	-2.48135	0.179076	-5.58421	1.00282	-2.47438	0.0133466	0.0186031
hsa-miR-509-3p	0.985362	-2.48072	0.179155	-5.58175	0.85153	-2.91325	0.0035769	0.00531877
hsa-miR-3916	2.15309	-2.47561	0.179791	-5.56201	0.737541	-3.35657	0.000789158	0.00126981
hsa-miR-95-5p	0.799434	-2.46055	0.181677	-5.50427	0.911111	-2.70061	0.00692134	0.0100306
hsa-miR-146b-3p	14.2886	-2.4536	0.182554	-5.47782	0.432788	-5.6693	1.43383e-08	3.44803e-08
hsa-miR-874-3p	111.689	-2.44457	0.1837	-5.44364	0.226015	-10.816	2.89269e-27	1.58254e-26
hsa-miR-548aw	1.17934	-2.44392	0.183783	-5.44119	0.809096	-3.02056	0.00252309	0.00381222
hsa-miR-4769-5p	0.79896	-2.43339	0.185131	-5.40159	0.81164	-2.99811	0.00271661	0.00409518
hsa-miR-4736	0.787774	-2.42694	0.18596	-5.37751	0.99185	-2.44688	0.0144099	0.019958
hsa-miR-4789-3p	0.770817	-2.42482	0.186233	-5.36961	0.830169	-2.92087	0.00349056	0.005214
hsa-miR-6718-5p	22.129	-2.41225	0.187863	-5.32303	0.319567	-7.5485	4.40316e-14	1.41353e-13
hsa-miR-150-3p	444.251	-2.40326	0.189037	-5.28996	0.223681	-10.7441	6.31494e-27	3.38429e-26
hsa-miR-3934-3p	0.959401	-2.3899	0.190796	-5.2412	0.759941	-3.14485	0.00166174	0.0025489
hsa-miR-490-5p	1.16003	-2.38913	0.190898	-5.2384	0.754921	-3.16474	0.00155223	0.0023876
hsa-miR-1911-5p	0.941009	-2.38844	0.190989	-5.2359	0.881846	-2.70845	0.00675981	0.00980732
hsa-miR-338-5p	3.13086	-2.38296	0.191716	-5.21604	0.606529	-3.92884	8.53577e-05	0.000151863
hsa-miR-23b-3p	2978.64	-2.37586	0.192661	-5.19046	0.143447	-16.5626	1.29871e-61	1.85348e-60
hsa-miR-495-3p	7.66102	-2.36754	0.193775	-5.16062	0.556415	-4.25499	2.09056e-05	3.97237e-05
hsa-miR-154-5p	428.63	-2.36213	0.194503	-5.1413	0.299305	-7.89205	2.97262e-15	1.00078e-14
hsa-miR-3917	1.20644	-2.36079	0.194684	-5.13653	0.880427	-2.68142	0.00733105	0.0105791
hsa-miR-6516-5p	108.445	-2.35271	0.195778	-5.10783	0.291248	-8.07804	6.58176e-16	2.31685e-15
hsa-miR-4799-5p	3.81542	-2.3406	0.197428	-5.06513	0.551331	-4.24536	2.18244e-05	4.14096e-05
hsa-miR-337-3p	19.0314	-2.3366	0.197976	-5.05112	0.411066	-5.68425	1.31392e-08	3.17127e-08
hsa-miR-615-3p	2.03661	-2.3324	0.198553	-5.03644	0.973382	-2.39619	0.0165667	0.0227771
hsa-miR-6130	3.31615	-2.32517	0.199551	-5.01126	0.587363	-3.95867	7.53696e-05	0.00013464
hsa-miR-549a-3p	0.733022	-2.32057	0.200189	-4.99529	0.93351	-2.48585	0.0129242	0.0180527
hsa-miR-4485-3p	1.09599	-2.31342	0.201183	-4.9706	0.809874	-2.85652	0.00428315	0.00632595
hsa-miR-495-5p	0.732419	-2.31167	0.201427	-4.96457	0.787459	-2.9356	0.00332898	0.00497831
hsa-let-7f-1-3p	50.3005	-2.28081	0.205782	-4.85952	0.322799	-7.06575	1.59756e-12	4.82207e-12
hsa-miR-130a-5p	10.3207	-2.26743	0.2077	-4.81465	0.415851	-5.45251	4.96647e-08	1.14003e-07
hsa-miR-208a-3p	0.70223	-2.26379	0.208225	-4.8025	1.00754	-2.24685	0.0246497	0.033195
hsa-miR-1910-3p	3.28648	-2.26074	0.208665	-4.79238	0.569621	-3.96886	7.22186e-05	0.000129363
hsa-miR-200c-5p	1.09529	-2.25526	0.209459	-4.7742	0.787858	-2.86252	0.00420289	0.00621441
hsa-miR-548k	60.1211	-2.25227	0.209894	-4.76432	0.352971	-6.38089	1.7606e-10	4.74675e-10
hsa-miR-765	5.81895	-2.2492	0.210341	-4.75419	0.429757	-5.23366	1.6619e-07	3.69842e-07
hsa-miR-323a-5p	3.88812	-2.23431	0.212523	-4.70537	0.60905	-3.66852	0.000243962	0.000413319
hsa-miR-642a-3p	110.059	-2.22865	0.213358	-4.68696	0.278951	-7.98941	1.35584e-15	4.68478e-15
hsa-miR-485-5p	31.0327	-2.22819	0.213426	-4.68546	0.380112	-5.86193	4.57508e-09	1.1377e-08
hsa-miR-4520-3p	1.81266	-2.22437	0.213992	-4.67306	0.680402	-3.2692	0.00107852	0.0016939
hsa-miR-26a-5p	325773	-2.2136	0.215596	-4.6383	0.255393	-8.66743	4.41999e-18	1.68216e-17
hsa-miR-4743-5p	0.659371	-2.20361	0.217094	-4.6063	0.848322	-2.59761	0.00938755	0.0133252
hsa-miR-137-3p	0.674711	-2.18558	0.219824	-4.5491	0.991955	-2.2033	0.0275733	0.0368299
hsa-miR-494-3p	167.885	-2.18396	0.220072	-4.54398	0.319885	-6.8273	8.65254e-12	2.49688e-11
hsa-miR-23a-5p	27.5294	-2.16656	0.222741	-4.48952	0.275597	-7.86135	3.80015e-15	1.26962e-14
hsa-miR-3912-3p	0.68165	-2.16466	0.223034	-4.48361	1.02292	-2.11616	0.0343312	0.045349
hsa-miR-758-5p	4.64875	-2.15951	0.223832	-4.46765	0.56367	-3.83117	0.000127537	0.000221353
hsa-miR-4783-3p	3.47422	-2.15495	0.224541	-4.45352	0.586607	-3.67357	0.000239181	0.000405742
hsa-miR-132-5p	22.8472	-2.15165	0.225055	-4.44335	0.3735	-5.76077	8.37291e-09	2.05488e-08
hsa-miR-548j-5p	498.654	-2.13939	0.226976	-4.40574	0.254635	-8.40177	4.39789e-17	1.6312e-16
hsa-miR-6886-5p	4.34487	-2.1281	0.228759	-4.37142	0.527364	-4.03536	5.45183e-05	9.92823e-05
hsa-miR-4709-3p	3.27752	-2.11936	0.230149	-4.345	0.548621	-3.86306	0.000111974	0.000196029
hsa-miR-196b-3p	0.801307	-2.11472	0.23089	-4.33106	0.809843	-2.61127	0.00902056	0.0128321
hsa-miR-433-3p	4.09544	-2.11399	0.231007	-4.32887	0.647793	-3.26338	0.00110093	0.00172703
hsa-miR-4520-2-3p	0.78001	-2.09474	0.23411	-4.27149	0.782915	-2.67557	0.00746028	0.0107523
hsa-miR-4775	0.622825	-2.08419	0.235829	-4.24037	0.883844	-2.3581	0.0183689	0.0250711
hsa-miR-2681-3p	0.617731	-2.07988	0.236533	-4.22773	0.932895	-2.22949	0.0257811	0.0345415
hsa-miR-660-5p	3395.04	-2.05189	0.241167	-4.1465	0.235566	-8.71049	3.02564e-18	1.15821e-17
hsa-miR-1252-3p	0.602512	-2.03501	0.244006	-4.09827	0.929675	-2.18895	0.0286004	0.0381629
hsa-miR-548s	0.600447	-2.02361	0.245943	-4.06599	0.902914	-2.24119	0.0250135	0.0336503
hsa-miR-573	0.601873	-2.02219	0.246184	-4.06201	0.874767	-2.31169	0.0207946	0.0281768
hsa-miR-188-5p	19.6129	-2.01765	0.24696	-4.04924	0.353466	-5.70819	1.14183e-08	2.76099e-08
hsa-miR-212-5p	0.759442	-2.01159	0.247999	-4.03227	0.945395	-2.12778	0.0333554	0.0441044
hsa-miR-10a-5p	1772.54	-1.99724	0.250479	-3.99236	0.19538	-10.2223	1.57531e-24	7.86459e-24
hsa-miR-3679-5p	37.2822	-1.98833	0.25203	-3.96778	0.218983	-9.07984	1.08734e-19	4.39287e-19
hsa-miR-3182	12.1695	-1.98002	0.253486	-3.945	0.517794	-3.82396	0.000131326	0.000226884
hsa-miR-491-3p	7.99548	-1.97555	0.254272	-3.93279	0.374861	-5.2701	1.3635e-07	3.0603e-07
hsa-miR-142-5p	388527	-1.97415	0.25452	-3.92896	0.245599	-8.0381	9.12458e-16	3.17787e-15
hsa-miR-1262	18.7646	-1.96757	0.255684	-3.91108	0.302932	-6.49507	8.29955e-11	2.27027e-10
hsa-miR-181a-5p	11134.3	-1.94545	0.259633	-3.85159	0.290059	-6.7071	1.98524e-11	5.65427e-11
hsa-miR-28-3p	21048.9	-1.93449	0.261614	-3.82243	0.192745	-10.0366	1.05288e-23	5.13916e-23
hsa-miR-6769a-5p	1.47783	-1.93276	0.261928	-3.81785	0.725654	-2.66347	0.00773386	0.0110979
hsa-miR-543	7.12659	-1.92035	0.264191	-3.78514	0.49164	-3.906	9.38379e-05	0.000166274
hsa-miR-3064-5p	43.3303	-1.9057	0.266887	-3.74691	0.202877	-9.39338	5.81066e-21	2.50144e-20
hsa-miR-6736-5p	2.83148	-1.90466	0.267079	-3.74421	0.553184	-3.44308	0.000575121	0.000941563
hsa-miR-3174	14.5075	-1.90046	0.267858	-3.73332	0.321101	-5.91857	3.24756e-09	8.16868e-09
hsa-miR-148a-3p	101.207	-1.88806	0.27017	-3.70137	0.360118	-5.24289	1.58081e-07	3.52395e-07
hsa-miR-4474-3p	3.91204	-1.87648	0.272346	-3.67179	0.480712	-3.90355	9.47917e-05	0.000167738
hsa-miR-26a-1-3p	63.293	-1.86466	0.274588	-3.64181	0.258822	-7.20441	5.82945e-13	1.79673e-12
hsa-miR-6772-3p	0.855233	-1.85986	0.275503	-3.62972	0.834056	-2.2299	0.0257542	0.0345407
hsa-miR-548o-3p	7.55443	-1.85166	0.277073	-3.60916	0.449283	-4.12137	3.76621e-05	6.96484e-05
hsa-miR-6731-5p	19.0958	-1.8403	0.279264	-3.58084	0.336735	-5.46512	4.62581e-08	1.06743e-07
hsa-let-7f-5p	592247	-1.84023	0.279278	-3.58066	0.194509	-9.46088	3.05364e-21	1.34095e-20
hsa-miR-378c	358.866	-1.83902	0.279512	-3.57766	0.221296	-8.31022	9.55239e-17	3.50424e-16
hsa-miR-1287-3p	3.6673	-1.80625	0.285933	-3.49732	0.531796	-3.39651	0.000682518	0.00110363
hsa-miR-668-3p	1.99064	-1.79355	0.288462	-3.46667	0.648052	-2.7676	0.00564706	0.00829373
hsa-miR-330-3p	151.394	-1.77026	0.293156	-3.41115	0.188085	-9.41202	4.86691e-21	2.109e-20
hsa-miR-584-5p	112.266	-1.75904	0.295444	-3.38473	0.245789	-7.1567	8.26394e-13	2.52927e-12
hsa-miR-6779-5p	1.33824	-1.75465	0.296344	-3.37445	0.725227	-2.41945	0.0155438	0.0214606
hsa-miR-150-5p	77287.6	-1.75155	0.296982	-3.36721	0.222226	-7.88187	3.22505e-15	1.08023e-14
hsa-miR-940	12.0701	-1.74274	0.298801	-3.3467	0.587013	-2.96883	0.0029894	0.0044858
hsa-miR-6880-5p	0.936904	-1.71794	0.303982	-3.28967	0.804566	-2.13524	0.0327415	0.0433362
hsa-miR-299-5p	61.1797	-1.71525	0.30455	-3.28353	0.357478	-4.7982	1.60097e-06	3.32082e-06
hsa-miR-1246	1.10912	-1.70253	0.307246	-3.25472	0.778705	-2.18636	0.0287889	0.0383755
hsa-miR-190a-5p	30.8331	-1.69761	0.308296	-3.24364	0.356737	-4.75873	1.94813e-06	4.00296e-06
hsa-miR-4717-3p	7.89423	-1.68847	0.310255	-3.22315	0.37636	-4.48632	7.24638e-06	1.43075e-05
hsa-miR-3911	0.914306	-1.66956	0.314349	-3.18118	0.753496	-2.21575	0.0267083	0.0357108
hsa-miR-454-3p	1313.97	-1.66895	0.314481	-3.17984	0.237212	-7.0357	1.98268e-12	5.94352e-12
hsa-miR-296-3p	14.9858	-1.64538	0.319662	-3.1283	0.331989	-4.95612	7.1915e-07	1.51564e-06
hsa-miR-3652	2.12149	-1.61829	0.325722	-3.0701	0.67855	-2.38492	0.0170829	0.0234377
hsa-miR-128-1-5p	11.7478	-1.61696	0.326021	-3.06729	0.282886	-5.71596	1.09086e-08	2.64262e-08
hsa-miR-223-3p	95005.9	-1.60946	0.327722	-3.05137	0.265679	-6.0579	1.37911e-09	3.52976e-09
hsa-miR-4470	4.34239	-1.60455	0.328838	-3.04101	0.490579	-3.27073	0.0010727	0.00168678
hsa-miR-874-5p	13.4228	-1.58347	0.333679	-2.99689	0.296687	-5.33717	9.44101e-08	2.13725e-07
hsa-miR-5187-5p	66.5794	-1.57658	0.335276	-2.98261	0.217101	-7.26194	3.81565e-13	1.18159e-12
hsa-miR-340-3p	112.101	-1.56868	0.337118	-2.96632	0.27973	-5.60783	2.04881e-08	4.88219e-08
hsa-miR-139-5p	5933.1	-1.56714	0.337476	-2.96317	0.311981	-5.0232	5.08166e-07	1.09023e-06
hsa-miR-106b-5p	2730.36	-1.55939	0.339295	-2.94729	0.256637	-6.07624	1.23035e-09	3.16135e-09
hsa-miR-1271-5p	28.2705	-1.5448	0.342742	-2.91765	0.353259	-4.37301	1.22542e-05	2.37313e-05
hsa-miR-4446-5p	2.03132	-1.54391	0.342956	-2.91583	0.664838	-2.32223	0.0202206	0.0274841
hsa-miR-6838-5p	1.48975	-1.5399	0.343908	-2.90775	0.741309	-2.07728	0.0377759	0.0496992
hsa-miR-551a	4.96403	-1.5367	0.344674	-2.9013	0.444588	-3.45645	0.000547332	0.000899434
hsa-let-7e-3p	7.12837	-1.51285	0.350419	-2.85373	0.366213	-4.13106	3.61092e-05	6.7155e-05
hsa-miR-7977	384.697	-1.50817	0.351557	-2.84449	0.221237	-6.81697	9.29782e-12	2.67134e-11
hsa-miR-7850-5p	4.06487	-1.49068	0.355845	-2.81021	0.452735	-3.29261	0.000992634	0.00156839
hsa-miR-1179	10.0099	-1.48985	0.356048	-2.80861	0.354695	-4.20039	2.66458e-05	4.99799e-05
hsa-miR-7-5p	3279.61	-1.47738	0.359141	-2.78442	0.283788	-5.20592	1.93035e-07	4.27411e-07
hsa-let-7g-5p	877459	-1.47518	0.359689	-2.78018	0.167504	-8.80681	1.28753e-18	5.06146e-18
hsa-miR-548d-3p	8.85002	-1.47278	0.360288	-2.77556	0.356805	-4.12769	3.66433e-05	6.79557e-05
hsa-miR-323a-3p	261.96	-1.4667	0.361809	-2.76389	0.322915	-4.54205	5.57086e-06	1.11163e-05
hsa-miR-3136-5p	50.4104	-1.45719	0.364201	-2.74573	0.276109	-5.2776	1.30889e-07	2.94276e-07
hsa-miR-6774-3p	10.7266	-1.44167	0.368142	-2.71634	0.306108	-4.70966	2.48134e-06	5.059e-06
hsa-miR-505-3p	436.376	-1.44009	0.368544	-2.71338	0.222163	-6.48212	9.044e-11	2.46877e-10
hsa-miR-7109-5p	3.44281	-1.43222	0.370562	-2.69861	0.509464	-2.81122	0.00493544	0.00727299
hsa-miR-329-3p	18.3706	-1.4191	0.373946	-2.67418	0.370775	-3.82738	0.000129516	0.000224347
hsa-miR-548t-5p	12.0491	-1.40508	0.377596	-2.64833	0.345035	-4.07229	4.65522e-05	8.53674e-05
hsa-miR-3159	4.26793	-1.40385	0.37792	-2.64606	0.439947	-3.19094	0.00141811	0.00219314
hsa-miR-4433b-5p	568.89	-1.38828	0.38202	-2.61766	0.388996	-3.56888	0.000358512	0.000597368
hsa-miR-17-5p	3860.8	-1.38799	0.382096	-2.61715	0.256393	-5.41355	6.17859e-08	1.41333e-07
hsa-miR-374c-5p	4.23068	-1.36775	0.387494	-2.58068	0.503224	-2.71798	0.00656822	0.00956105
hsa-miR-7114-5p	3.72008	-1.35778	0.390182	-2.56291	0.484546	-2.80217	0.00507599	0.00747172
hsa-miR-3934-5p	2.38392	-1.35478	0.390995	-2.55758	0.551362	-2.45715	0.0140044	0.0194169
hsa-miR-450a-2-3p	6.88377	-1.34724	0.393042	-2.54426	0.416656	-3.23347	0.00122297	0.00190256
hsa-miR-4787-3p	2.37129	-1.33452	0.396523	-2.52192	0.574381	-2.32341	0.0201572	0.0274263
hsa-miR-6771-5p	3.14721	-1.30875	0.40367	-2.47727	0.485655	-2.69482	0.00704274	0.0101953
hsa-miR-200c-3p	1148.51	-1.29987	0.406162	-2.46207	0.250639	-5.18624	2.14587e-07	4.71947e-07
hsa-miR-624-5p	20.7068	-1.28195	0.411239	-2.43168	0.331612	-3.86582	0.000110716	0.000194606
hsa-miR-378g	11.9401	-1.26728	0.415443	-2.40707	0.306975	-4.12827	3.65504e-05	6.78793e-05
hsa-miR-3614-5p	32.465	-1.26327	0.416599	-2.40039	0.300201	-4.20807	2.57557e-05	4.85879e-05
hsa-miR-4286	25.1141	-1.24882	0.420791	-2.37648	0.299061	-4.17582	2.96912e-05	5.55335e-05
hsa-miR-2277-5p	14.2691	-1.22591	0.427527	-2.33903	0.388955	-3.15181	0.00162262	0.00249182
hsa-miR-15a-5p	11453.7	-1.22288	0.428426	-2.33412	0.27569	-4.43571	9.17696e-06	1.79306e-05
hsa-miR-659-3p	7.40031	-1.22006	0.429265	-2.32956	0.316305	-3.85722	0.000114686	0.000200242
hsa-miR-551b-5p	2.889	-1.20627	0.433388	-2.3074	0.540553	-2.23154	0.0256451	0.0344295
hsa-miR-6813-5p	6.76495	-1.181	0.441045	-2.26734	0.35755	-3.30304	0.000956435	0.00151484
hsa-miR-769-3p	41.0231	-1.17352	0.443337	-2.25562	0.170525	-6.88181	5.90954e-12	1.71285e-11
hsa-miR-22-5p	356.916	-1.16808	0.445013	-2.24712	0.178414	-6.54702	5.86983e-11	1.62597e-10
hsa-miR-502-5p	11.0972	-1.16772	0.445125	-2.24656	0.317577	-3.67696	0.000236033	0.00040092
hsa-miR-18b-5p	37.8064	-1.16664	0.445459	-2.24488	0.308157	-3.78585	0.000153182	0.000262912
hsa-miR-548ap-5p	17.1126	-1.15197	0.450009	-2.22218	0.392067	-2.9382	0.00330121	0.00494241
hsa-miR-148b-5p	12.9129	-1.14588	0.451914	-2.21281	0.316285	-3.62294	0.000291278	0.000489691
hsa-miR-3178	4.19069	-1.1401	0.453727	-2.20397	0.473904	-2.40577	0.0161385	0.022235
hsa-miR-6852-5p	57.2617	-1.11774	0.460816	-2.17006	0.202728	-5.51348	3.51814e-08	8.21943e-08
hsa-miR-23b-5p	2.92815	-1.09761	0.467289	-2.14	0.473185	-2.31963	0.020361	0.0276463
hsa-miR-193b-5p	50.3636	-1.09209	0.46908	-2.13183	0.246761	-4.42571	9.61255e-06	1.87538e-05
hsa-miR-6763-5p	2.81875	-1.0884	0.470282	-2.12639	0.500678	-2.17386	0.0297158	0.0394908
hsa-miR-122-5p	301.674	-1.08437	0.4716	-2.12044	0.316781	-3.42307	0.000619174	0.00100616
hsa-miR-26b-3p	123.766	-1.06415	0.478253	-2.09094	0.270089	-3.94001	8.14788e-05	0.000145158
hsa-miR-186-5p	6314.13	-1.06146	0.479146	-2.08704	0.240416	-4.41511	1.00959e-05	1.96674e-05
hsa-miR-139-3p	185.591	-1.0275	0.49056	-2.03849	0.352031	-2.91878	0.00351404	0.0052431
hsa-miR-643	13.3627	-1.02704	0.490717	-2.03783	0.320831	-3.20117	0.0013687	0.00211923
hsa-miR-3154	16.8495	-1.00599	0.497929	-2.00832	0.291786	-3.44769	0.00056541	0.000926821
hsa-miR-1275	979.362	-1.00594	0.497945	-2.00825	0.190073	-5.29239	1.2073e-07	2.719e-07
hsa-miR-1273h-3p	30.6928	-0.993531	0.502247	-1.99105	0.201073	-4.94115	7.76632e-07	1.63416e-06
hsa-miR-6876-5p	11.3218	-0.982232	0.506196	-1.97552	0.332465	-2.95439	0.00313289	0.00469576
hsa-miR-6802-5p	5.31168	-0.948628	0.518125	-1.93004	0.384728	-2.46571	0.0136742	0.0190194
hsa-miR-1287-5p	229.166	-0.920312	0.528395	-1.89253	0.179071	-5.13937	2.75655e-07	6.01221e-07
hsa-miR-99b-5p	3405.46	-0.918215	0.529163	-1.88978	0.239043	-3.84121	0.000122429	0.000212913
hsa-miR-30b-5p	7199.68	-0.901904	0.53518	-1.86853	0.262466	-3.43627	0.000589786	0.00096317
hsa-miR-16-2-3p	82.3114	-0.893186	0.538424	-1.85727	0.275735	-3.23929	0.00119827	0.00186634
hsa-miR-664b-5p	64.8382	-0.892285	0.53876	-1.85611	0.205212	-4.34811	1.37315e-05	2.64362e-05
hsa-miR-4796-3p	7.12217	-0.881623	0.542756	-1.84245	0.371765	-2.37145	0.0177184	0.0242589
hsa-miR-378a-3p	4388.55	-0.877356	0.544364	-1.83701	0.201794	-4.34778	1.37523e-05	2.64375e-05
hsa-miR-99a-5p	246.75	-0.87679	0.544578	-1.83628	0.334246	-2.62318	0.00871124	0.0124731
hsa-miR-125a-5p	3847.5	-0.860258	0.550854	-1.81536	0.208432	-4.12728	3.67082e-05	6.79801e-05
hsa-miR-4750-5p	9.26274	-0.858593	0.55149	-1.81327	0.31658	-2.71208	0.00668617	0.00972198
hsa-miR-4422	51.4479	-0.843245	0.557388	-1.79408	0.342323	-2.4633	0.0137664	0.0191273
hsa-miR-342-3p	56794.3	-0.840768	0.558346	-1.791	0.129977	-6.46856	9.8939e-11	2.69517e-10
hsa-miR-196b-5p	120.582	-0.813629	0.568949	-1.75763	0.285597	-2.84887	0.00438748	0.00647277
hsa-miR-181d-3p	7.68141	-0.803807	0.572836	-1.7457	0.334955	-2.39974	0.0164065	0.0225805
hsa-miR-132-3p	52.1791	-0.795175	0.576273	-1.73529	0.297318	-2.67449	0.00748431	0.0107751
hsa-miR-342-5p	7680.37	-0.73494	0.600843	-1.66433	0.267489	-2.74755	0.00600423	0.0087888
hsa-miR-106a-5p	47.8227	-0.716999	0.608362	-1.64376	0.268506	-2.67033	0.00757771	0.0108857
hsa-miR-185-3p	50.4419	-0.711971	0.610486	-1.63804	0.227968	-3.12312	0.00178946	0.00273205
hsa-miR-625-3p	241.989	-0.652405	0.636219	-1.57179	0.282736	-2.30747	0.0210284	0.0284642
hsa-miR-323b-3p	423.798	-0.635199	0.643852	-1.55315	0.282546	-2.24813	0.0245681	0.033119
hsa-miR-195-5p	293.653	-0.630695	0.645865	-1.54831	0.188163	-3.35185	0.00080273	0.00129007
hsa-miR-130a-3p	52081.7	-0.602012	0.658835	-1.51783	0.230377	-2.61316	0.00897102	0.0127754
hsa-miR-628-3p	1236.04	-0.588693	0.664945	-1.50388	0.160701	-3.66328	0.000249006	0.000420778

## Sheet: Statistic
padj0.05	UP	Down
998	424	553
