# Supplementary material for: Dysregulation of miRNAs in Sicilian Patients with Autism Spectrum Disorder
Source: Biomedicines. 2026 Jan 19;14(1):217. doi: 10.3390/biomedicines14010217 (PMC12838852; doi:10.3390/biomedicines14010217)
Supplement: Supplementary file 1 [file biomedicines-14-00217-s001.zip › Table_S2- Diseases_Function_miRNAs.xls]

## Sheet: Sheet0
Table_S2. Diseases_and_BioFunctions
© 2000-2025 QIAGEN. All rights reserved.
Category	p-value	Molecules
Organismal Injury and Abnormalities	1,41E-80-5E-02	let-7a-3p (and other miRNAs w/seed UAUACAA),let-7a-5p (and other miRNAs w/seed GAGGUAG),let-7d-3p (miRNAs w/seed UAUACGA),let-7e-3p (miRNAs w/seed UAUACGG),let-7f-2-3p (and other miRNAs w/seed UAUACAG),miR-1-3p (and other miRNAs w/seed GGAAUGU),miR-100-5p (and other miRNAs w/seed ACCCGUA),miR-101-3p (and other miRNAs w/seed ACAGUAC),miR-101-5p (miRNAs w/seed AGUUAUC),miR-103-3p (and other miRNAs …
Reproductive System Disease	1,41E-80-4,49E-02	let-7a-5p (and other miRNAs w/seed GAGGUAG),let-7f-2-3p (and other miRNAs w/seed UAUACAG),miR-1-3p (and other miRNAs w/seed GGAAUGU),miR-100-5p (and other miRNAs w/seed ACCCGUA),miR-101-3p (and other miRNAs w/seed ACAGUAC),miR-101-5p (miRNAs w/seed AGUUAUC),miR-103-3p (and other miRNAs w/seed GCAGCAU),miR-106b-3p (miRNAs w/seed CGCACUG),miR-10a-3p (miRNAs w/seed AAAUUCG),miR-10a-5p (and other miR…
Cancer	1,55E-43-4,49E-02	let-7a-3p (and other miRNAs w/seed UAUACAA),let-7a-5p (and other miRNAs w/seed GAGGUAG),let-7e-3p (miRNAs w/seed UAUACGG),miR-1-3p (and other miRNAs w/seed GGAAUGU),miR-100-5p (and other miRNAs w/seed ACCCGUA),miR-101-3p (and other miRNAs w/seed ACAGUAC),miR-101-5p (miRNAs w/seed AGUUAUC),miR-103-3p (and other miRNAs w/seed GCAGCAU),miR-106b-3p (miRNAs w/seed CGCACUG),miR-10a-3p (miRNAs w/seed AA…
Gastrointestinal Disease	9,69E-42-4,49E-02	let-7a-5p (and other miRNAs w/seed GAGGUAG),miR-1-3p (and other miRNAs w/seed GGAAUGU),miR-100-5p (and other miRNAs w/seed ACCCGUA),miR-103-3p (and other miRNAs w/seed GCAGCAU),miR-10a-5p (and other miRNAs w/seed ACCCUGU),miR-1185-5p (and other miRNAs w/seed GAGGAUA),miR-122-5p (miRNAs w/seed GGAGUGU),miR-124-3p (and other miRNAs w/seed AAGGCAC),miR-125b-5p (and other miRNAs w/seed CCCUGAG),miR-1…
Hepatic System Disease	9,69E-42-4,49E-02	let-7a-5p (and other miRNAs w/seed GAGGUAG),miR-100-5p (and other miRNAs w/seed ACCCGUA),miR-122-5p (miRNAs w/seed GGAGUGU),miR-126a-5p (and other miRNAs w/seed AUUAUUA),miR-127-5p (miRNAs w/seed UGAAGCU),miR-1273h-5p (and other miRNAs w/seed UGGGAGG),miR-1291 (and other miRNAs w/seed GGCCCUG),miR-1306-5p (miRNAs w/seed CACCUCC),miR-130a-3p (and other miRNAs w/seed AGUGCAA),miR-135a-5p (and other…
Neurological Disease	5,68E-41-4,49E-02	let-7a-5p (and other miRNAs w/seed GAGGUAG),let-7d-3p (miRNAs w/seed UAUACGA),miR-1-3p (and other miRNAs w/seed GGAAUGU),miR-100-5p (and other miRNAs w/seed ACCCGUA),miR-101-3p (and other miRNAs w/seed ACAGUAC),miR-103-3p (and other miRNAs w/seed GCAGCAU),miR-10396b-5p (and other miRNAs w/seed GGCGGGG),miR-106b-3p (miRNAs w/seed CGCACUG),miR-10a-5p (and other miRNAs w/seed ACCCUGU),miR-1180-3p (m…
Psychological Disorders	5,68E-41-3,01E-02	let-7a-5p (and other miRNAs w/seed GAGGUAG),let-7d-3p (miRNAs w/seed UAUACGA),miR-1-3p (and other miRNAs w/seed GGAAUGU),miR-100-5p (and other miRNAs w/seed ACCCGUA),miR-103-3p (and other miRNAs w/seed GCAGCAU),miR-106b-3p (miRNAs w/seed CGCACUG),miR-1224-5p (and other miRNAs w/seed UGAGGAC),miR-1234-3p (and other miRNAs w/seed CGGCCUG),miR-124-3p (and other miRNAs w/seed AAGGCAC),miR-1246 (miRNA…
Inflammatory Disease	5,81E-40-3,65E-02	let-7a-5p (and other miRNAs w/seed GAGGUAG),let-7f-2-3p (and other miRNAs w/seed UAUACAG),miR-1-3p (and other miRNAs w/seed GGAAUGU),miR-100-5p (and other miRNAs w/seed ACCCGUA),miR-101-3p (and other miRNAs w/seed ACAGUAC),miR-103-3p (and other miRNAs w/seed GCAGCAU),miR-10396b-5p (and other miRNAs w/seed GGCGGGG),miR-10a-5p (and other miRNAs w/seed ACCCUGU),miR-1185-5p (and other miRNAs w/seed G…
Inflammatory Response	5,81E-40-4,49E-02	let-7a-5p (and other miRNAs w/seed GAGGUAG),miR-1-3p (and other miRNAs w/seed GGAAUGU),miR-100-5p (and other miRNAs w/seed ACCCGUA),miR-101-3p (and other miRNAs w/seed ACAGUAC),miR-103-3p (and other miRNAs w/seed GCAGCAU),miR-10396b-5p (and other miRNAs w/seed GGCGGGG),miR-124-3p (and other miRNAs w/seed AAGGCAC),miR-125b-5p (and other miRNAs w/seed CCCUGAG),miR-126a-5p (and other miRNAs w/seed A…
Renal and Urological Disease	5,81E-40-6,97E-03	let-7a-5p (and other miRNAs w/seed GAGGUAG),miR-100-5p (and other miRNAs w/seed ACCCGUA),miR-10396b-5p (and other miRNAs w/seed GGCGGGG),miR-124-3p (and other miRNAs w/seed AAGGCAC),miR-126a-5p (and other miRNAs w/seed AUUAUUA),miR-1285-3p (and other miRNAs w/seed CUGGGCA),miR-130a-3p (and other miRNAs w/seed AGUGCAA),miR-136-5p (miRNAs w/seed CUCCAUU),miR-142-5p (and other miRNAs w/seed AUAAAGU)…
Connective Tissue Disorders	5,82E-34-2,59E-02	let-7a-5p (and other miRNAs w/seed GAGGUAG),let-7f-2-3p (and other miRNAs w/seed UAUACAG),miR-1-3p (and other miRNAs w/seed GGAAUGU),miR-103-3p (and other miRNAs w/seed GCAGCAU),miR-10a-5p (and other miRNAs w/seed ACCCUGU),miR-1185-5p (and other miRNAs w/seed GAGGAUA),miR-124-3p (and other miRNAs w/seed AAGGCAC),miR-125b-2-3p (and other miRNAs w/seed CAAGUCA),miR-125b-5p (and other miRNAs w/seed …
Respiratory Disease	5,82E-34-5E-02	let-7a-5p (and other miRNAs w/seed GAGGUAG),let-7f-2-3p (and other miRNAs w/seed UAUACAG),miR-1-3p (and other miRNAs w/seed GGAAUGU),miR-100-5p (and other miRNAs w/seed ACCCGUA),miR-10a-5p (and other miRNAs w/seed ACCCUGU),miR-1185-5p (and other miRNAs w/seed GAGGAUA),miR-125b-2-3p (and other miRNAs w/seed CAAGUCA),miR-125b-5p (and other miRNAs w/seed CCCUGAG),miR-126a-3p (and other miRNAs w/seed…
Cardiovascular Disease	2,98E-27-4,49E-02	let-7a-5p (and other miRNAs w/seed GAGGUAG),let-7d-3p (miRNAs w/seed UAUACGA),miR-1-3p (and other miRNAs w/seed GGAAUGU),miR-100-5p (and other miRNAs w/seed ACCCGUA),miR-101-3p (and other miRNAs w/seed ACAGUAC),miR-10396b-5p (and other miRNAs w/seed GGCGGGG),miR-10a-5p (and other miRNAs w/seed ACCCUGU),miR-1180-3p (miRNAs w/seed UUCCGGC),miR-1229-3p (miRNAs w/seed UCUCACC),miR-122b-3p (and other …
Hematological Disease	8,02E-27-3,01E-02	let-7a-5p (and other miRNAs w/seed GAGGUAG),miR-100-5p (and other miRNAs w/seed ACCCGUA),miR-101-3p (and other miRNAs w/seed ACAGUAC),miR-103-3p (and other miRNAs w/seed GCAGCAU),miR-10a-5p (and other miRNAs w/seed ACCCUGU),miR-122-5p (miRNAs w/seed GGAGUGU),miR-125b-5p (and other miRNAs w/seed CCCUGAG),miR-126a-3p (and other miRNAs w/seed CGUACCG),miR-1275 (and other miRNAs w/seed UGGGGGA),miR-1…
Immunological Disease	8,02E-27-3,65E-02	let-7a-5p (and other miRNAs w/seed GAGGUAG),miR-1-3p (and other miRNAs w/seed GGAAUGU),miR-101-3p (and other miRNAs w/seed ACAGUAC),miR-103-3p (and other miRNAs w/seed GCAGCAU),miR-10a-5p (and other miRNAs w/seed ACCCUGU),miR-124-3p (and other miRNAs w/seed AAGGCAC),miR-125b-5p (and other miRNAs w/seed CCCUGAG),miR-126a-5p (and other miRNAs w/seed AUUAUUA),miR-1275 (and other miRNAs w/seed UGGGGG…
Cellular Movement	1,73E-20-4,52E-02	let-7a-5p (and other miRNAs w/seed GAGGUAG),miR-1-3p (and other miRNAs w/seed GGAAUGU),miR-100-5p (and other miRNAs w/seed ACCCGUA),miR-10a-5p (and other miRNAs w/seed ACCCUGU),miR-122-5p (miRNAs w/seed GGAGUGU),miR-12202-3p (and other miRNAs w/seed CUUCUCU),miR-1226-3p (miRNAs w/seed CACCAGC),miR-124-3p (and other miRNAs w/seed AAGGCAC),miR-125a-3p (miRNAs w/seed CAGGUGA),miR-125b-2-3p (and othe…
Hereditary Disorder	4,99E-20-5E-02	miR-1-3p (and other miRNAs w/seed GGAAUGU),miR-100-5p (and other miRNAs w/seed ACCCGUA),miR-103-3p (and other miRNAs w/seed GCAGCAU),miR-106b-3p (miRNAs w/seed CGCACUG),miR-10a-5p (and other miRNAs w/seed ACCCUGU),miR-125b-5p (and other miRNAs w/seed CCCUGAG),miR-126a-3p (and other miRNAs w/seed CGUACCG),miR-126a-5p (and other miRNAs w/seed AUUAUUA),miR-127-3p (miRNAs w/seed CGGAUCC),miR-1298-5p …
Ophthalmic Disease	4,99E-20-4,99E-20	miR-1-3p (and other miRNAs w/seed GGAAUGU),miR-106b-3p (miRNAs w/seed CGCACUG),miR-10a-5p (and other miRNAs w/seed ACCCUGU),miR-1298-5p (and other miRNAs w/seed UCAUUCG),miR-141-3p (and other miRNAs w/seed AACACUG),miR-144-3p (miRNAs w/seed ACAGUAU),miR-15b-3p (miRNAs w/seed GAAUCAU),miR-16-5p (and other miRNAs w/seed AGCAGCA),miR-17-5p (and other miRNAs w/seed AAAGUGC),miR-181a-5p (and other miR…
Cellular Development	4,96E-19-4,72E-02	let-7a-5p (and other miRNAs w/seed GAGGUAG),miR-1-3p (and other miRNAs w/seed GGAAUGU),miR-100-5p (and other miRNAs w/seed ACCCGUA),miR-101-3p (and other miRNAs w/seed ACAGUAC),miR-103-3p (and other miRNAs w/seed GCAGCAU),miR-10396b-5p (and other miRNAs w/seed GGCGGGG),miR-10a-5p (and other miRNAs w/seed ACCCUGU),miR-122-5p (miRNAs w/seed GGAGUGU),miR-12202-3p (and other miRNAs w/seed CUUCUCU),mi…
Cellular Growth and Proliferation	4,96E-19-4,72E-02	let-7a-5p (and other miRNAs w/seed GAGGUAG),miR-1-3p (and other miRNAs w/seed GGAAUGU),miR-100-5p (and other miRNAs w/seed ACCCGUA),miR-101-3p (and other miRNAs w/seed ACAGUAC),miR-103-3p (and other miRNAs w/seed GCAGCAU),miR-10396b-5p (and other miRNAs w/seed GGCGGGG),miR-10a-5p (and other miRNAs w/seed ACCCUGU),miR-122-5p (miRNAs w/seed GGAGUGU),miR-12202-3p (and other miRNAs w/seed CUUCUCU),mi…
Developmental Disorder	1,02E-17-5E-02	miR-1-3p (and other miRNAs w/seed GGAAUGU),miR-100-5p (and other miRNAs w/seed ACCCGUA),miR-103-3p (and other miRNAs w/seed GCAGCAU),miR-10a-5p (and other miRNAs w/seed ACCCUGU),miR-126a-5p (and other miRNAs w/seed AUUAUUA),miR-127-3p (miRNAs w/seed CGGAUCC),miR-130a-3p (and other miRNAs w/seed AGUGCAA),miR-136-3p (miRNAs w/seed AUCAUCG),miR-136-5p (miRNAs w/seed CUCCAUU),miR-147 (and other miRNA…
Skeletal and Muscular Disorders	1,02E-17-4,49E-02	let-7a-5p (and other miRNAs w/seed GAGGUAG),miR-1-3p (and other miRNAs w/seed GGAAUGU),miR-100-5p (and other miRNAs w/seed ACCCGUA),miR-101-3p (and other miRNAs w/seed ACAGUAC),miR-103-3p (and other miRNAs w/seed GCAGCAU),miR-10396b-5p (and other miRNAs w/seed GGCGGGG),miR-1180-3p (miRNAs w/seed UUCCGGC),miR-1229-3p (miRNAs w/seed UCUCACC),miR-122b-3p (and other miRNAs w/seed AACACCA),miR-124-3p …
Skeletal and Muscular System Development and Function	1,91E-16-4,72E-02	miR-1-3p (and other miRNAs w/seed GGAAUGU),miR-100-5p (and other miRNAs w/seed ACCCGUA),miR-1224-3p (miRNAs w/seed CCCACCU),miR-1233-3p (miRNAs w/seed GAGCCCU),miR-125b-5p (and other miRNAs w/seed CCCUGAG),miR-129-1-3p (and other miRNAs w/seed AGCCCUU),miR-130b-5p (and other miRNAs w/seed CUCUUUC),miR-17-5p (and other miRNAs w/seed AAAGUGC),miR-182-5p (and other miRNAs w/seed UUGGCAA),miR-18b-3p …
Tissue Morphology	1,91E-16-4,49E-02	miR-1-3p (and other miRNAs w/seed GGAAUGU),miR-1224-3p (miRNAs w/seed CCCACCU),miR-1233-3p (miRNAs w/seed GAGCCCU),miR-125b-5p (and other miRNAs w/seed CCCUGAG),miR-130b-5p (and other miRNAs w/seed CUCUUUC),miR-1343-3p (and other miRNAs w/seed UCCUGGG),miR-135a-5p (and other miRNAs w/seed AUGGCUU),miR-142-3p (and other miRNAs w/seed GUAGUGU),miR-142-5p (and other miRNAs w/seed AUAAAGU),miR-16-5p …
Cell Death and Survival	5,61E-15-4,49E-02	let-7a-5p (and other miRNAs w/seed GAGGUAG),miR-1-3p (and other miRNAs w/seed GGAAUGU),miR-100-5p (and other miRNAs w/seed ACCCGUA),miR-101-3p (and other miRNAs w/seed ACAGUAC),miR-103-3p (and other miRNAs w/seed GCAGCAU),miR-10394-3p (and other miRNAs w/seed GGGCGCG),miR-10a-5p (and other miRNAs w/seed ACCCUGU),miR-122-5p (miRNAs w/seed GGAGUGU),miR-1224-5p (and other miRNAs w/seed UGAGGAC),miR-…
Endocrine System Disorders	3,96E-10-4,49E-02	let-7a-5p (and other miRNAs w/seed GAGGUAG),miR-1-3p (and other miRNAs w/seed GGAAUGU),miR-100-5p (and other miRNAs w/seed ACCCGUA),miR-103-3p (and other miRNAs w/seed GCAGCAU),miR-1185-5p (and other miRNAs w/seed GAGGAUA),miR-122-5p (miRNAs w/seed GGAGUGU),miR-124-3p (and other miRNAs w/seed AAGGCAC),miR-125b-2-3p (and other miRNAs w/seed CAAGUCA),miR-125b-5p (and other miRNAs w/seed CCCUGAG),mi…
Infectious Diseases	1,06E-09-2,69E-02	miR-100-5p (and other miRNAs w/seed ACCCGUA),miR-103-3p (and other miRNAs w/seed GCAGCAU),miR-1273h-5p (and other miRNAs w/seed UGGGAGG),miR-130a-3p (and other miRNAs w/seed AGUGCAA),miR-135a-5p (and other miRNAs w/seed AUGGCUU),miR-143-3p (and other miRNAs w/seed GAGAUGA),miR-148a-3p (and other miRNAs w/seed CAGUGCA),miR-16-5p (and other miRNAs w/seed AGCAGCA),miR-17-5p (and other miRNAs w/seed …
Organismal Development	1,06E-09-4,49E-02	miR-1-3p (and other miRNAs w/seed GGAAUGU),miR-103-3p (and other miRNAs w/seed GCAGCAU),miR-146a-5p (and other miRNAs w/seed GAGAACU),miR-148a-3p (and other miRNAs w/seed CAGUGCA),miR-17-5p (and other miRNAs w/seed AAAGUGC),miR-18a-5p (and other miRNAs w/seed AAGGUGC),miR-196a-5p (and other miRNAs w/seed AGGUAGU),miR-199a-3p (and other miRNAs w/seed CAGUAGU),miR-21-5p (and other miRNAs w/seed AGC…
Digestive System Development and Function	2,62E-09-4,49E-02	miR-100-5p (and other miRNAs w/seed ACCCGUA),miR-1273h-5p (and other miRNAs w/seed UGGGAGG),miR-130a-3p (and other miRNAs w/seed AGUGCAA),miR-135a-5p (and other miRNAs w/seed AUGGCUU),miR-143-3p (and other miRNAs w/seed GAGAUGA),miR-16-5p (and other miRNAs w/seed AGCAGCA),miR-188-5p (and other miRNAs w/seed AUCCCUU),miR-199a-5p (and other miRNAs w/seed CCAGUGU),miR-210-3p (miRNAs w/seed UGUGCGU),…
Hepatic System Development and Function	2,62E-09-2,62E-09	miR-100-5p (and other miRNAs w/seed ACCCGUA),miR-1273h-5p (and other miRNAs w/seed UGGGAGG),miR-130a-3p (and other miRNAs w/seed AGUGCAA),miR-135a-5p (and other miRNAs w/seed AUGGCUU),miR-143-3p (and other miRNAs w/seed GAGAUGA),miR-16-5p (and other miRNAs w/seed AGCAGCA),miR-199a-5p (and other miRNAs w/seed CCAGUGU),miR-210-3p (miRNAs w/seed UGUGCGU),miR-221-3p (and other miRNAs w/seed GCUACAU),…
Organ Development	2,62E-09-4,49E-02	miR-100-5p (and other miRNAs w/seed ACCCGUA),miR-1273h-5p (and other miRNAs w/seed UGGGAGG),miR-130a-3p (and other miRNAs w/seed AGUGCAA),miR-135a-5p (and other miRNAs w/seed AUGGCUU),miR-143-3p (and other miRNAs w/seed GAGAUGA),miR-146a-5p (and other miRNAs w/seed GAGAACU),miR-16-5p (and other miRNAs w/seed AGCAGCA),miR-199a-3p (and other miRNAs w/seed CAGUAGU),miR-199a-5p (and other miRNAs w/se…
Cell Cycle	4,82E-05-4,49E-02	let-7a-5p (and other miRNAs w/seed GAGGUAG),miR-100-5p (and other miRNAs w/seed ACCCGUA),miR-122b-3p (and other miRNAs w/seed AACACCA),miR-127-5p (miRNAs w/seed UGAAGCU),miR-1273h-5p (and other miRNAs w/seed UGGGAGG),miR-130a-5p (miRNAs w/seed CUCUUUU),miR-132-3p (and other miRNAs w/seed AACAGUC),miR-135a-5p (and other miRNAs w/seed AUGGCUU),miR-137-3p (miRNAs w/seed UAUUGCU),miR-141-3p (and othe…
Lipid Metabolism	4,82E-05-1,84E-04	miR-10a-5p (and other miRNAs w/seed ACCCUGU),miR-186-5p (miRNAs w/seed AAAGAAU),miR-204-5p (and other miRNAs w/seed UCCCUUU),miR-20a-3p (miRNAs w/seed CUGCAUU),miR-21-5p (and other miRNAs w/seed AGCUUAU),miR-221-3p (and other miRNAs w/seed GCUACAU),miR-30c-5p (and other miRNAs w/seed GUAAACA),miR-324-5p (miRNAs w/seed GCAUCCC)
Metabolic Disease	4,82E-05-5E-02	let-7a-5p (and other miRNAs w/seed GAGGUAG),miR-1-3p (and other miRNAs w/seed GGAAUGU),miR-100-5p (and other miRNAs w/seed ACCCGUA),miR-103-3p (and other miRNAs w/seed GCAGCAU),miR-10a-5p (and other miRNAs w/seed ACCCUGU),miR-122-5p (miRNAs w/seed GGAGUGU),miR-124-3p (and other miRNAs w/seed AAGGCAC),miR-125b-5p (and other miRNAs w/seed CCCUGAG),miR-126a-3p (and other miRNAs w/seed CGUACCG),miR-1…
Small Molecule Biochemistry	4,82E-05-3,01E-02	miR-100-5p (and other miRNAs w/seed ACCCGUA),miR-10a-5p (and other miRNAs w/seed ACCCUGU),miR-186-5p (miRNAs w/seed AAAGAAU),miR-204-5p (and other miRNAs w/seed UCCCUUU),miR-20a-3p (miRNAs w/seed CUGCAUU),miR-21-5p (and other miRNAs w/seed AGCUUAU),miR-221-3p (and other miRNAs w/seed GCUACAU),miR-30c-5p (and other miRNAs w/seed GUAAACA),miR-324-5p (miRNAs w/seed GCAUCCC),miR-34a-5p (and other miR…
Dermatological Diseases and Conditions	8,88E-05-3,65E-02	let-7a-5p (and other miRNAs w/seed GAGGUAG),miR-1-3p (and other miRNAs w/seed GGAAUGU),miR-103-3p (and other miRNAs w/seed GCAGCAU),miR-124-3p (and other miRNAs w/seed AAGGCAC),miR-125a-3p (miRNAs w/seed CAGGUGA),miR-125b-5p (and other miRNAs w/seed CCCUGAG),miR-126a-3p (and other miRNAs w/seed CGUACCG),miR-129-5p (and other miRNAs w/seed UUUUUGC),miR-136-5p (miRNAs w/seed CUCCAUU),miR-138-5p (mi…
Connective Tissue Development and Function	1,84E-04-4,72E-02	let-7a-5p (and other miRNAs w/seed GAGGUAG),miR-16-5p (and other miRNAs w/seed AGCAGCA),miR-17-5p (and other miRNAs w/seed AAAGUGC),miR-182-5p (and other miRNAs w/seed UUGGCAA),miR-196a-5p (and other miRNAs w/seed AGGUAGU),miR-21-5p (and other miRNAs w/seed AGCUUAU),miR-369-3p (miRNAs w/seed AUAAUAC),miR-374b-5p (and other miRNAs w/seed UAUAAUA),miR-379-5p (and other miRNAs w/seed GGUAGAC),miR-55…
Tissue Development	1,84E-04-4,72E-02	miR-1-3p (and other miRNAs w/seed GGAAUGU),miR-125b-5p (and other miRNAs w/seed CCCUGAG),miR-144-3p (miRNAs w/seed ACAGUAU),miR-146a-5p (and other miRNAs w/seed GAGAACU),miR-17-5p (and other miRNAs w/seed AAAGUGC),miR-182-5p (and other miRNAs w/seed UUGGCAA),miR-18a-5p (and other miRNAs w/seed AAGGUGC),miR-196a-5p (and other miRNAs w/seed AGGUAGU),miR-199a-3p (and other miRNAs w/seed CAGUAGU),miR…
Embryonic Development	5,14E-04-4,49E-02	let-7a-5p (and other miRNAs w/seed GAGGUAG),miR-10a-5p (and other miRNAs w/seed ACCCUGU),miR-146a-5p (and other miRNAs w/seed GAGAACU),miR-16-5p (and other miRNAs w/seed AGCAGCA),miR-17-5p (and other miRNAs w/seed AAAGUGC),miR-18a-5p (and other miRNAs w/seed AAGGUGC),miR-196a-5p (and other miRNAs w/seed AGGUAGU),miR-199a-3p (and other miRNAs w/seed CAGUAGU),miR-199a-5p (and other miRNAs w/seed CC…
Cellular Response to Therapeutics	6,02E-04-4,49E-02	miR-10394-3p (and other miRNAs w/seed GGGCGCG),miR-130a-3p (and other miRNAs w/seed AGUGCAA),miR-139-5p (miRNAs w/seed CUACAGU),miR-140-5p (and other miRNAs w/seed AGUGGUU),miR-145-3p (miRNAs w/seed GAUUCCU),miR-146a-5p (and other miRNAs w/seed GAGAACU),miR-16-5p (and other miRNAs w/seed AGCAGCA),miR-17-5p (and other miRNAs w/seed AAAGUGC),miR-186-5p (miRNAs w/seed AAAGAAU),miR-193a-5p (miRNAs w/…
Hematological System Development and Function	8,87E-04-4,49E-02	miR-125b-5p (and other miRNAs w/seed CCCUGAG),miR-132-3p (and other miRNAs w/seed AACAGUC),miR-143-3p (and other miRNAs w/seed GAGAUGA),miR-144-3p (miRNAs w/seed ACAGUAU),miR-146a-5p (and other miRNAs w/seed GAGAACU),miR-150-5p (and other miRNAs w/seed CUCCCAA),miR-155-5p (miRNAs w/seed UAAUGCU),miR-193a-5p (miRNAs w/seed GGGUCUU),miR-196a-5p (and other miRNAs w/seed AGGUAGU),miR-21-5p (and other…
Hematopoiesis	8,87E-04-4,49E-02	miR-125b-5p (and other miRNAs w/seed CCCUGAG),miR-144-3p (miRNAs w/seed ACAGUAU),miR-146a-5p (and other miRNAs w/seed GAGAACU),miR-196a-5p (and other miRNAs w/seed AGGUAGU),miR-21-5p (and other miRNAs w/seed AGCUUAU),miR-451a (and other miRNAs w/seed AACCGUU),miR-9-5p (and other miRNAs w/seed CUUUGGU)
Lymphoid Tissue Structure and Development	8,87E-04-4,49E-02	miR-125b-5p (and other miRNAs w/seed CCCUGAG),miR-144-3p (miRNAs w/seed ACAGUAU),miR-146a-5p (and other miRNAs w/seed GAGAACU),miR-196a-5p (and other miRNAs w/seed AGGUAGU),miR-21-5p (and other miRNAs w/seed AGCUUAU),miR-451a (and other miRNAs w/seed AACCGUU),miR-9-5p (and other miRNAs w/seed CUUUGGU)
Cell-To-Cell Signaling and Interaction	3,31E-03-4,49E-02	miR-1-3p (and other miRNAs w/seed GGAAUGU),miR-125b-5p (and other miRNAs w/seed CCCUGAG),miR-155-5p (miRNAs w/seed UAAUGCU),miR-16-5p (and other miRNAs w/seed AGCAGCA),miR-17-5p (and other miRNAs w/seed AAAGUGC),miR-196a-5p (and other miRNAs w/seed AGGUAGU),miR-199a-5p (and other miRNAs w/seed CCAGUGU),miR-19b-3p (and other miRNAs w/seed GUGCAAA),miR-21-5p (and other miRNAs w/seed AGCUUAU),miR-22…
DNA Replication, Recombination, and Repair	3,31E-03-3,01E-02	miR-130a-3p (and other miRNAs w/seed AGUGCAA),miR-185-5p (and other miRNAs w/seed GGAGAGA),miR-204-5p (and other miRNAs w/seed UCCCUUU),miR-328-3p (and other miRNAs w/seed UGGCCCU),miR-708-5p (and other miRNAs w/seed AGGAGCU)
Hair and Skin Development and Function	3,31E-03-3,01E-02	miR-204-5p (and other miRNAs w/seed UCCCUUU),miR-31-5p (and other miRNAs w/seed GGCAAGA),miR-328-3p (and other miRNAs w/seed UGGCCCU)
Cardiovascular System Development and Function	3,99E-03-4,49E-02	miR-1-3p (and other miRNAs w/seed GGAAUGU),miR-17-5p (and other miRNAs w/seed AAAGUGC),miR-181a-5p (and other miRNAs w/seed ACAUUCA),miR-199a-3p (and other miRNAs w/seed CAGUAGU),miR-27a-3p (and other miRNAs w/seed UCACAGU),miR-34a-5p (and other miRNAs w/seed GGCAGUG),miR-4732-3p (miRNAs w/seed CCCUGAC),miR-590-3p (miRNAs w/seed AAUUUUA),miR-615-3p (miRNAs w/seed CCGAGCC),miR-92a-3p (and other mi…
Cell Morphology	6,06E-03-4,49E-02	miR-124-3p (and other miRNAs w/seed AAGGCAC),miR-125b-5p (and other miRNAs w/seed CCCUGAG),miR-129-5p (and other miRNAs w/seed UUUUUGC),miR-130a-3p (and other miRNAs w/seed AGUGCAA),miR-139-5p (miRNAs w/seed CUACAGU),miR-143-3p (and other miRNAs w/seed GAGAUGA),miR-148a-3p (and other miRNAs w/seed CAGUGCA),miR-16-5p (and other miRNAs w/seed AGCAGCA),miR-17-5p (and other miRNAs w/seed AAAGUGC),miR…
Cellular Assembly and Organization	6,06E-03-3,01E-02	miR-1-3p (and other miRNAs w/seed GGAAUGU),miR-135a-5p (and other miRNAs w/seed AUGGCUU),miR-29b-3p (and other miRNAs w/seed AGCACCA),miR-501-3p (and other miRNAs w/seed AUGCACC)
Nervous System Development and Function	6,06E-03-4,49E-02	miR-1-3p (and other miRNAs w/seed GGAAUGU),miR-135a-5p (and other miRNAs w/seed AUGGCUU),miR-182-5p (and other miRNAs w/seed UUGGCAA),miR-29b-3p (and other miRNAs w/seed AGCACCA),miR-501-3p (and other miRNAs w/seed AUGCACC)
Organismal Functions	6,06E-03-6,06E-03	miR-184 (and other miRNAs w/seed GGACGGA),miR-205-5p (and other miRNAs w/seed CCUUCAU)
Cellular Function and Maintenance	8,26E-03-4,49E-02	miR-1-3p (and other miRNAs w/seed GGAAUGU),miR-10a-5p (and other miRNAs w/seed ACCCUGU),miR-124-3p (and other miRNAs w/seed AAGGCAC),miR-125b-5p (and other miRNAs w/seed CCCUGAG),miR-129-5p (and other miRNAs w/seed UUUUUGC),miR-130a-3p (and other miRNAs w/seed AGUGCAA),miR-139-5p (miRNAs w/seed CUACAGU),miR-143-3p (and other miRNAs w/seed GAGAUGA),miR-148a-3p (and other miRNAs w/seed CAGUGCA),miR…
Humoral Immune Response	1,15E-02-4,49E-02	miR-132-3p (and other miRNAs w/seed AACAGUC),miR-150-5p (and other miRNAs w/seed CUCCCAA)
Tumor Morphology	1,37E-02-4,49E-02	miR-125b-5p (and other miRNAs w/seed CCCUGAG),miR-17-5p (and other miRNAs w/seed AAAGUGC),miR-193a-5p (miRNAs w/seed GGGUCUU),miR-200b-3p (and other miRNAs w/seed AAUACUG),miR-21-5p (and other miRNAs w/seed AGCUUAU),miR-221-3p (and other miRNAs w/seed GCUACAU),miR-30c-5p (and other miRNAs w/seed GUAAACA),miR-9-3p (and other miRNAs w/seed UAAAGCU)
Free Radical Scavenging	2,4E-02-2,4E-02	miR-100-5p (and other miRNAs w/seed ACCCGUA),miR-92a-3p (and other miRNAs w/seed AUUGCAC)
Molecular Transport	2,4E-02-3,01E-02	miR-100-5p (and other miRNAs w/seed ACCCGUA),miR-34a-5p (and other miRNAs w/seed GGCAGUG),miR-92a-3p (and other miRNAs w/seed AUUGCAC)
Organ Morphology	2,91E-02-4,49E-02	miR-1-3p (and other miRNAs w/seed GGAAUGU),miR-17-5p (and other miRNAs w/seed AAAGUGC),miR-199a-3p (and other miRNAs w/seed CAGUAGU),miR-590-3p (miRNAs w/seed AAUUUUA),miR-92a-3p (and other miRNAs w/seed AUUGCAC)
Auditory Disease	3,01E-02-3,01E-02	miR-96-5p (and other miRNAs w/seed UUGGCAC)
Carbohydrate Metabolism	3,01E-02-3,01E-02	miR-34a-5p (and other miRNAs w/seed GGCAGUG)
Drug Metabolism	3,01E-02-3,01E-02	miR-34a-5p (and other miRNAs w/seed GGCAGUG)
Immune Cell Trafficking	3,01E-02-4,49E-02	miR-125b-5p (and other miRNAs w/seed CCCUGAG),miR-16-5p (and other miRNAs w/seed AGCAGCA),miR-223-3p (miRNAs w/seed GUCAGUU)
Respiratory System Development and Function	3,01E-02-3,01E-02	miR-34a-5p (and other miRNAs w/seed GGCAGUG)
Behavior	4,49E-02-4,49E-02	miR-182-5p (and other miRNAs w/seed UUGGCAA)
