# Supplementary material for: Dysregulation of miRNAs in Sicilian Patients with Autism Spectrum Disorder
Source: Biomedicines. 2026 Jan 19;14(1):217. doi: 10.3390/biomedicines14010217 (PMC12838852; doi:10.3390/biomedicines14010217)
Supplement: Supplementary file 1 [file biomedicines-14-00217-s001.zip › Table_S3 - miRNA_TargetDegs_Pathways_Confidence.xls]

## Sheet: Sheet0
Table_S3. miRNA TargetDegs Pathways Confidence
© 2000-2025 QIAGEN. All rights reserved.
ID	Symbol	Expr Log Ratio	Source	miRNA Confidence	ID	Symbol	Expr Log Ratio	Pathway
hsa-let-7g-3p	let-7a-2-3p (and other miRNAs w/seed UGUACAG)	-5,370	TargetScan Human	High (predicted)	RPL7A	RPL7A	-6,129	Coronavirus Replication Pathway,EIF2 Signaling,Eukaryotic Translation Elongation,Eukaryotic Translation Initiation,Eukaryotic Translation Termination,GAIT Translation Signaling Pathway,Major pathway of rRNA processing in the nucleolus and cytosol,Nonsense-Mediated Decay (NMD),RAR Activation,Response of EIF2AK4 (GCN2) to amino acid deficiency,Ribosomal Quality Control Signaling Pathway,Selenoamino…
hsa-miR-98-3p	let-7a-3p (and other miRNAs w/seed UAUACAA)	-7,320	TargetScan Human	High (predicted)	NRBF2	NRBF2	1,778	Autophagy,CLEAR Signaling Pathway,Generic Transcription Pathway
hsa-miR-4458	let-7a-5p (and other miRNAs w/seed GAGGUAG)	-3,620	TargetScan Human	High (predicted)	CCL3L1	CCL3L1	-9,650	Agranulocyte Adhesion and Diapedesis,Class A/1 (Rhodopsin-like receptors),Granulocyte Adhesion and Diapedesis,Interleukin-10 signaling,Pathogen Induced Cytokine Storm Signaling Pathway
hsa-miR-4458	let-7a-5p (and other miRNAs w/seed GAGGUAG)	-3,620	TargetScan Human	High (predicted)	CDKN1A	CDKN1A	-2,669	Activin Inhibin Signaling Pathway,AMPK Signaling,Antiproliferative Role of Somatostatin Receptor 2,Aryl Hydrocarbon Receptor Signaling,ATM Signaling,BAG2 Signaling Pathway,BEX2 Signaling Pathway,Bladder Cancer Signaling,Cell Cycle Checkpoints,Cell Cycle: G1/S Checkpoint Regulation,Cell Cycle: G2/M DNA Damage Checkpoint Regulation,Cerebral Malformation Signaling Pathway,CGAS-STING Signaling Pathwa…
hsa-miR-4458	let-7a-5p (and other miRNAs w/seed GAGGUAG)	-3,620	TarBase	Experimentally Observed	DOCK5	DOCK5	1,975	Factors involved in megakaryocyte development and platelet production,RHO GTPase cycle
hsa-miR-4458	let-7a-5p (and other miRNAs w/seed GAGGUAG)	-3,620	TarBase	Experimentally Observed	IFIT5	IFIT5	1,973	Interferon alpha/beta signaling
hsa-miR-4458	let-7a-5p (and other miRNAs w/seed GAGGUAG)	-3,620	TargetScan Mouse,TargetScan Human	High (predicted),Moderate (predicted)	LBR	LBR	1,500	Cholesterol biosynthesis,Cholesterol Biosynthesis I,Cholesterol Biosynthesis II (via 24,25-dihydrolanosterol),Cholesterol Biosynthesis III (via Desmosterol),Mitotic Metaphase and Anaphase,RHO GTPase cycle,Superpathway of Cholesterol Biosynthesis,Transcriptional Regulation by MECP2,Zymosterol Biosynthesis
hsa-miR-4458	let-7a-5p (and other miRNAs w/seed GAGGUAG)	-3,620	TargetScan Mouse,TargetScan Human	High (predicted)	MXD1	MXD1	2,118	Activin Inhibin Signaling Pathway,Polyamine Regulation in Colon Cancer,VDR/RXR Activation
hsa-miR-4458	let-7a-5p (and other miRNAs w/seed GAGGUAG)	-3,620	TargetScan Mouse,TargetScan Human	High (predicted),Moderate (predicted)	OLR1	OLR1	-3,637	Cell surface interactions at the vascular wall,Cyclophilin Signaling Pathway,Glycation Signaling Pathway,Neutrophil degranulation,Tuberculosis Latent Signaling Pathway
hsa-miR-4458	let-7a-5p (and other miRNAs w/seed GAGGUAG)	-3,620	TargetScan Mouse,TargetScan Human	High (predicted),Moderate (predicted)	PRDM5	PRDM5	3,179	Histone Modification Signaling Pathway
hsa-miR-4458	let-7a-5p (and other miRNAs w/seed GAGGUAG)	-3,620	TargetScan Mouse,TargetScan Human	High (predicted)	PTAFR	PTAFR	1,536	BBSome Signaling Pathway,Breast Cancer Regulation by Stathmin1,Cellular Effects of Sildenafil (Viagra),Class A/1 (Rhodopsin-like receptors),CREB Signaling in Neurons,FAK Signaling,G alpha (q) signalling events,G-Protein Coupled Receptor Signaling,Interferon gamma signaling,Interleukin-10 signaling,Lung Ionic Balance Signaling Pathway,Molecular Mechanisms of Cancer,Neutrophil degranulation,NF1 RAS…
hsa-miR-4458	let-7a-5p (and other miRNAs w/seed GAGGUAG)	-3,620	TargetScan Mouse,TargetScan Human	High (predicted)	STX3	STX3	2,371	BBSome Signaling Pathway,Other interleukin signaling
hsa-miR-4458	let-7a-5p (and other miRNAs w/seed GAGGUAG)	-3,620	TargetScan Mouse,TarBase,TargetScan Human	Experimentally Observed,Moderate (predicted)	THBS1	THBS1	-3,527	Bladder Cancer Signaling,Cerebral Malformation Signaling Pathway,Hematoma Resolution Signaling Pathway,IL-12 Signaling and Production in Macrophages,Inhibition of Angiogenesis by TSP1,Integrin cell surface interactions,Macrophage Alternative Activation Signaling Pathway,O-linked glycosylation,p53 Signaling,Pulmonary Fibrosis Idiopathic Signaling Pathway,Pulmonary Healing Signaling Pathway,Respons…
hsa-let-7d-3p	let-7d-3p (miRNAs w/seed UAUACGA)	1,050	TargetScan Human	High (predicted)	ZNF486	ZNF486	1,690	Generic Transcription Pathway
hsa-let-7e-3p	let-7e-3p (miRNAs w/seed UAUACGG)	-1,510	TargetScan Human	High (predicted)	TUT7	TUT7	1,438	Deadenylation-dependent mRNA decay,MicroRNA Biogenesis Signaling Pathway,mRNA 3 Prime End Processing Signaling Pathway,Z-decay: degradation of maternal mRNAs by zygotically expressed factors,Zygotic genome activation (ZGA)
hsa-let-7f-2-3p	let-7f-2-3p (and other miRNAs w/seed UAUACAG)	-5,500	TargetScan Human	High (predicted)	GPR18	GPR18	1,352	BBSome Signaling Pathway,Breast Cancer Regulation by Stathmin1,Cellular Effects of Sildenafil (Viagra),Class A/1 (Rhodopsin-like receptors),CREB Signaling in Neurons,FAK Signaling,G alpha (i) signalling events,G-Protein Coupled Receptor Signaling,Lung Ionic Balance Signaling Pathway,Molecular Mechanisms of Cancer,NF1 RAS Signaling Pathway,Phagosome Formation,S100 Family Signaling Pathway,Zn Homeo…
hsa-let-7f-2-3p	let-7f-2-3p (and other miRNAs w/seed UAUACAG)	-5,500	TargetScan Human	High (predicted)	NABP1	NABP1	2,303	RNA polymerase II transcribes snRNA genes
hsa-miR-1-3p	miR-1-3p (and other miRNAs w/seed GGAAUGU)	-9,210	TargetScan Mouse	High (predicted)	FPR2	FPR2	2,791	BBSome Signaling Pathway,Breast Cancer Regulation by Stathmin1,cAMP-mediated signaling,Cellular Effects of Sildenafil (Viagra),Class A/1 (Rhodopsin-like receptors),CREB Signaling in Neurons,Eicosanoid Signaling,FAK Signaling,fMLP Signaling in Neutrophils,G alpha (i) signalling events,G alpha (q) signalling events,G-Protein Coupled Receptor Signaling,Granulocyte Adhesion and Diapedesis,Gαi Signali…
hsa-miR-1-3p	miR-1-3p (and other miRNAs w/seed GGAAUGU)	-9,210	TarBase	Experimentally Observed	LRP1	LRP1	-1,598	Binding and Uptake of Ligands by Scavenger Receptors,Colorectal Cancer Metastasis Signaling,Cyclophilin Signaling Pathway,Factors Promoting Cardiogenesis in Vertebrates,Hematoma Resolution Signaling Pathway,Hepatic Fibrosis Signaling Pathway,Immunogenic Cell Death Signaling Pathway,Inhibition of Matrix Metalloproteases,Iron homeostasis signaling pathway,Molecular Mechanisms of Cancer,Osteoarthrit…
hsa-miR-1-3p	miR-1-3p (and other miRNAs w/seed GGAAUGU)	-9,210	TargetScan Mouse,TargetScan Human	High (predicted),Moderate (predicted)	MXD1	MXD1	2,118	Activin Inhibin Signaling Pathway,Polyamine Regulation in Colon Cancer,VDR/RXR Activation
hsa-miR-1-3p	miR-1-3p (and other miRNAs w/seed GGAAUGU)	-9,210	TargetScan Mouse,TarBase,TargetScan Human	Experimentally Observed,Moderate (predicted)	THBS1	THBS1	-3,527	Bladder Cancer Signaling,Cerebral Malformation Signaling Pathway,Hematoma Resolution Signaling Pathway,IL-12 Signaling and Production in Macrophages,Inhibition of Angiogenesis by TSP1,Integrin cell surface interactions,Macrophage Alternative Activation Signaling Pathway,O-linked glycosylation,p53 Signaling,Pulmonary Fibrosis Idiopathic Signaling Pathway,Pulmonary Healing Signaling Pathway,Respons…
hsa-miR-100-5p	miR-100-5p (and other miRNAs w/seed ACCCGUA)	2,490	TargetScan Mouse	High (predicted)	HECW2	HECW2	3,279	Class I MHC mediated antigen processing and presentation
hsa-miR-100-5p	miR-100-5p (and other miRNAs w/seed ACCCGUA)	2,490	TargetScan Mouse	High (predicted)	NABP1	NABP1	2,303	RNA polymerase II transcribes snRNA genes
hsa-miR-100-5p	miR-100-5p (and other miRNAs w/seed ACCCGUA)	2,490	TargetScan Human	High (predicted)	VNN1	VNN1	3,492	Metabolism of water-soluble vitamins and cofactors,Neutrophil degranulation,Post-translational modification: synthesis of GPI-anchored proteins
hsa-miR-101-3p	miR-101-3p (and other miRNAs w/seed ACAGUAC)	-4,640	TargetScan Mouse,TargetScan Human	High (predicted),Moderate (predicted)	DDIT4	DDIT4	-2,327	Cachexia Signaling Pathway,CLEAR Signaling Pathway,IL-10 Signaling,mTOR Signaling,Osteoarthritis Pathway,Sheddase Signaling Pathway,TP53 Regulates Metabolic Genes
hsa-miR-101-3p	miR-101-3p (and other miRNAs w/seed ACAGUAC)	-4,640	TargetScan Mouse,TargetScan Human	High (predicted),Moderate (predicted)	DUSP1	DUSP1	-2,404	3-phosphoinositide Biosynthesis,3-phosphoinositide Degradation,Aldosterone Signaling in Epithelial Cells,cAMP-mediated signaling,D-myo-inositol (1,4,5,6)-Tetrakisphosphate Biosynthesis,D-myo-inositol (3,4,5,6)-tetrakisphosphate Biosynthesis,D-myo-inositol-5-phosphate Metabolism,ERK/MAPK Signaling,G-Protein Coupled Receptor Signaling,Glucocorticoid Receptor Signaling,Hematoma Resolution Signaling …
hsa-miR-101-3p	miR-101-3p (and other miRNAs w/seed ACAGUAC)	-4,640	TargetScan Human	High (predicted)	TGFA	TGFA	2,541	Autophagy,Breast Cancer Regulation by Stathmin1,Cargo concentration in the ER,Cargo recognition for clathrin-mediated endocytosis,Cilia Biogenesis Signaling Pathway,Clathrin-mediated endocytosis,CLEAR Signaling Pathway,COPII-mediated vesicle transport,CREB Signaling in Neurons,Docosahexaenoic Acid (DHA) Signaling,Ephrin A Signaling,ERBB Signaling,ESR-mediated signaling,Extra-nuclear estrogen sign…
hsa-miR-107	miR-103-3p (and other miRNAs w/seed GCAGCAU)	1,870	TargetScan Mouse	High (predicted)	CACNB4	CACNB4	2,567	Acetylcholine Receptor Signaling Pathway,Adrenergic Receptor Signaling Pathway (Enhanced),Amyotrophic Lateral Sclerosis Signaling,Androgen Signaling,Autism Signaling Pathway,Calcium Signaling,Cardiac Hypertrophy Signaling,Cardiac Hypertrophy Signaling (Enhanced),Cardiac β-adrenergic Signaling,CCR5 Signaling in Macrophages,Cellular Effects of Sildenafil (Viagra),Circadian Rhythm Signaling,Corticot…
hsa-miR-107	miR-103-3p (and other miRNAs w/seed GCAGCAU)	1,870	TargetScan Human	High (predicted)	CNIH3	CNIH3	1,628	Cargo concentration in the ER,COPII-mediated vesicle transport
hsa-miR-107	miR-103-3p (and other miRNAs w/seed GCAGCAU)	1,870	TargetScan Mouse,TargetScan Human	High (predicted),Moderate (predicted)	IL10RB	IL10RB	1,830	Cardiac Hypertrophy Signaling (Enhanced),FAK Signaling,Glucocorticoid Receptor Signaling,IL-10 Signaling,IL-12 Signaling and Production in Macrophages,IL-22 Signaling,Interleukin-10 signaling,Interleukin-20 family signaling,Irritable Bowel Syndrome Signaling Pathway,ISGylation Signaling Pathway,Macrophage Alternative Activation Signaling Pathway,Molecular Mechanisms of Cancer,Other interleukin si…
hsa-miR-107	miR-103-3p (and other miRNAs w/seed GCAGCAU)	1,870	TargetScan Mouse,TargetScan Human	High (predicted)	NDEL1	NDEL1	1,605	Cell Cycle Checkpoints,Mitotic Metaphase and Anaphase,Mitotic Prometaphase,Reelin Signaling in Neurons,RHO GTPases Activate Formins
hsa-miR-3178	miR-10394-3p (and other miRNAs w/seed GGGCGCG)	-1,140	TargetScan Human	High (predicted)	NRN1	NRN1	3,732	Post-translational modification: synthesis of GPI-anchored proteins
hsa-miR-3178	miR-10394-3p (and other miRNAs w/seed GGGCGCG)	-1,140	TargetScan Human	High (predicted)	OLIG2	OLIG2	6,179	Myelination Signaling Pathway
hsa-miR-1908-5p	miR-10396b-5p (and other miRNAs w/seed GGCGGGG)	2,050	TargetScan Mouse	High (predicted)	GCA	GCA	1,829	Neutrophil degranulation
hsa-miR-1908-5p	miR-10396b-5p (and other miRNAs w/seed GGCGGGG)	2,050	TargetScan Human	High (predicted)	H2BC18	H2BC18	4,391	Chromatin organization,Deubiquitination
hsa-miR-1908-5p	miR-10396b-5p (and other miRNAs w/seed GGCGGGG)	2,050	TargetScan Human	High (predicted)	MMP25	MMP25	3,141	Activation of Matrix Metalloproteinases,Agranulocyte Adhesion and Diapedesis,Axonal Guidance Signaling,Bladder Cancer Signaling,Chaperone Mediated Autophagy Signaling Pathway,Colorectal Cancer Metastasis Signaling,Estrogen Receptor Signaling,Granulocyte Adhesion and Diapedesis,Hematoma Resolution Signaling Pathway,HEY1 Signaling Pathway,HIF1α Signaling,HOTAIR Regulatory Pathway,Inhibition of Matr…
hsa-miR-1908-5p	miR-10396b-5p (and other miRNAs w/seed GGCGGGG)	2,050	TargetScan Human	High (predicted)	MX2	MX2	1,832	Interferon alpha/beta signaling,ISG15 antiviral mechanism
hsa-miR-1908-5p	miR-10396b-5p (and other miRNAs w/seed GGCGGGG)	2,050	TargetScan Mouse,TargetScan Human	High (predicted)	SEPTIN5	SEPTIN5	2,876	Parkinson's Signaling Pathway,RHOA Signaling,Signaling by Rho Family GTPases
hsa-miR-1908-5p	miR-10396b-5p (and other miRNAs w/seed GGCGGGG)	2,050	TargetScan Human	High (predicted)	SIGLEC8	SIGLEC8	5,332	Immunoregulatory interactions between a Lymphoid and a non-Lymphoid cell
hsa-miR-1908-5p	miR-10396b-5p (and other miRNAs w/seed GGCGGGG)	2,050	TargetScan Mouse	High (predicted)	SNAI1	SNAI1	-4,343	Activin Inhibin Signaling Pathway,CDX Gastrointestinal Cancer Signaling Pathway,Cerebral Malformation Signaling Pathway,CSDE1 Signaling Pathway,Cyclophilin Signaling Pathway,Epithelial Adherens Junction Signaling,Epithelial-Mesenchymal Transition (EMT) during gastrulation,Estrogen Receptor Signaling,Hepatic Fibrosis Signaling Pathway,Hepatitis B Chronic Liver Pathogenesis Signaling Pathway,ILK Si…
hsa-miR-1908-5p	miR-10396b-5p (and other miRNAs w/seed GGCGGGG)	2,050	TargetScan Mouse	High (predicted)	TGFA	TGFA	2,541	Autophagy,Breast Cancer Regulation by Stathmin1,Cargo concentration in the ER,Cargo recognition for clathrin-mediated endocytosis,Cilia Biogenesis Signaling Pathway,Clathrin-mediated endocytosis,CLEAR Signaling Pathway,COPII-mediated vesicle transport,CREB Signaling in Neurons,Docosahexaenoic Acid (DHA) Signaling,Ephrin A Signaling,ERBB Signaling,ESR-mediated signaling,Extra-nuclear estrogen sign…
hsa-miR-4467	miR-10400-5p (and other miRNAs w/seed GGCGGCG)	2,480	TargetScan Human	High (predicted)	FRAT1	FRAT1	1,726	Degradation of beta-catenin by the destruction complex,TCF dependent signaling in response to WNT,WNT/β-catenin Signaling
hsa-miR-4467	miR-10400-5p (and other miRNAs w/seed GGCGGCG)	2,480	TargetScan Human	High (predicted)	NTNG2	NTNG2	2,143	Axonal Guidance Signaling,Post-translational modification: synthesis of GPI-anchored proteins
hsa-miR-4467	miR-10400-5p (and other miRNAs w/seed GGCGGCG)	2,480	TargetScan Human	High (predicted)	TNFRSF1A	TNFRSF1A	1,436	14-3-3-mediated Signaling,Activin Inhibin Signaling Pathway,Acute Phase Response Signaling,Adipogenesis pathway,Agranulocyte Adhesion and Diapedesis,Apoptosis Signaling,Autophagy,Cachexia Signaling Pathway,Cardiac Hypertrophy Signaling (Enhanced),Ceramide Signaling,CLEAR Signaling Pathway,Colorectal Cancer Metastasis Signaling,Death Receptor Signaling,Dendritic Cell Maturation,Docosahexaenoic Aci…
hsa-miR-106b-3p	miR-106b-3p (miRNAs w/seed CGCACUG)	2,950	TargetScan Mouse	High (predicted)	CD83	CD83	-4,566	Communication between Innate and Adaptive Immune Cells,Crosstalk between Dendritic Cells and Natural Killer Cells,Dendritic Cell Maturation,TREM1 Signaling
hsa-miR-10a-5p	miR-10a-5p (and other miRNAs w/seed ACCCUGU)	-2,000	TargetScan Mouse	High (predicted)	ARHGAP25	ARHGAP25	1,411	RHO GTPase cycle
hsa-miR-11400	miR-11400 (and other miRNAs w/seed CGGCUGU)	-3,620	TargetScan Mouse	High (predicted)	KCNJ15	KCNJ15	3,355	Dopamine-DARPP32 Feedback in cAMP Signaling,GABA receptor activation,Neurovascular Coupling Signaling Pathway,Potassium Channels
hsa-miR-11400	miR-11400 (and other miRNAs w/seed CGGCUGU)	-3,620	TargetScan Mouse	High (predicted)	LPAR2	LPAR2	1,770	BBSome Signaling Pathway,Breast Cancer Regulation by Stathmin1,Cellular Effects of Sildenafil (Viagra),Class A/1 (Rhodopsin-like receptors),CREB Signaling in Neurons,eNOS Signaling,FAK Signaling,G alpha (i) signalling events,G alpha (q) signalling events,G-Protein Coupled Receptor Signaling,Gα12/13 Signaling,Lung Ionic Balance Signaling Pathway,Molecular Mechanisms of Cancer,NF1 RAS Signaling Pat…
hsa-miR-11400	miR-11400 (and other miRNAs w/seed CGGCUGU)	-3,620	TargetScan Mouse	High (predicted)	NLRP3	NLRP3	-2,806	CGAS-STING Signaling Pathway,Chaperone Mediated Autophagy Signaling Pathway,Coronavirus Pathogenesis Pathway,Cytoprotection by HMOX1,Deubiquitination,ER-Mitochondrial Communication Signaling Pathway,FXR/RXR Activation,Hepatitis B Chronic Liver Pathogenesis Signaling Pathway,IL-27 Signaling Pathway,Immunogenic Cell Death Signaling Pathway,Inflammasome pathway,Multiple Sclerosis Signaling Pathway,N…
hsa-miR-1180-3p	miR-1180-3p (miRNAs w/seed UUCCGGC)	8,220	TargetScan Human	High (predicted)	EIF1	EIF1	-1,350	Cachexia Signaling Pathway,EIF2 Signaling,GAIT Translation Signaling Pathway,Insulin Secretion Signaling Pathway,Regulation of eIF4 and p70S6K Signaling,Stress Granule Signaling Pathway,VEGF Signaling
hsa-miR-1185-5p	miR-1185-5p (and other miRNAs w/seed GAGGAUA)	-4,210	TargetScan Human	High (predicted)	CARD8	CARD8	1,391	Intrinsic Pathway for Apoptosis
hsa-miR-1185-5p	miR-1185-5p (and other miRNAs w/seed GAGGAUA)	-4,210	TargetScan Human	High (predicted)	IFITM2	IFITM2	2,518	Coronavirus Replication Pathway,Interferon alpha/beta signaling,Interferon Signaling
hsa-miR-1185-5p	miR-1185-5p (and other miRNAs w/seed GAGGAUA)	-4,210	TargetScan Human	High (predicted)	PEX12	PEX12	1,710	Class I peroxisomal membrane protein import,E3 ubiquitin ligases ubiquitinate target proteins,Peroxisomal protein import
hsa-miR-1185-5p	miR-1185-5p (and other miRNAs w/seed GAGGAUA)	-4,210	TargetScan Human	High (predicted)	PPP1R12B	PPP1R12B	2,267	3-phosphoinositide Biosynthesis,3-phosphoinositide Degradation,Actin Cytoskeleton Signaling,Actin Nucleation by ARP-WASP Complex,CCR3 Signaling in Eosinophils,CDC42 Signaling,Cellular Effects of Sildenafil (Viagra),Chemokine Signaling,D-myo-inositol (1,4,5,6)-Tetrakisphosphate Biosynthesis,D-myo-inositol (3,4,5,6)-tetrakisphosphate Biosynthesis,D-myo-inositol-5-phosphate Metabolism,Estrogen Recep…
hsa-miR-1185-5p	miR-1185-5p (and other miRNAs w/seed GAGGAUA)	-4,210	TargetScan Human	High (predicted)	VNN1	VNN1	3,492	Metabolism of water-soluble vitamins and cofactors,Neutrophil degranulation,Post-translational modification: synthesis of GPI-anchored proteins
hsa-miR-1197	miR-1197 (and other miRNAs w/seed AGGACAC)	-3,470	TargetScan Mouse	High (predicted)	B3GNT8	B3GNT8	2,422	O-linked glycosylation
hsa-miR-1197	miR-1197 (and other miRNAs w/seed AGGACAC)	-3,470	TargetScan Mouse	High (predicted)	FPR2	FPR2	2,791	BBSome Signaling Pathway,Breast Cancer Regulation by Stathmin1,cAMP-mediated signaling,Cellular Effects of Sildenafil (Viagra),Class A/1 (Rhodopsin-like receptors),CREB Signaling in Neurons,Eicosanoid Signaling,FAK Signaling,fMLP Signaling in Neutrophils,G alpha (i) signalling events,G alpha (q) signalling events,G-Protein Coupled Receptor Signaling,Granulocyte Adhesion and Diapedesis,Gαi Signali…
hsa-miR-6891-5p	miR-12118 (and other miRNAs w/seed AAGGAGG)	-2,600	TargetScan Human	High (predicted)	NPL	NPL	1,935	Sialic acid metabolism
hsa-miR-6891-5p	miR-12118 (and other miRNAs w/seed AAGGAGG)	-2,600	TargetScan Human	High (predicted)	TOPORS	TOPORS	1,803	SUMOylation of immune response proteins,SUMOylation of SUMOylation proteins,SUMOylation of transcription cofactors
hsa-miR-4508	miR-12197-3p (and other miRNAs w/seed CGGGGCU)	6,390	TargetScan Human	High (predicted)	CXCR1	CXCR1	4,204	Agranulocyte Adhesion and Diapedesis,BBSome Signaling Pathway,Breast Cancer Regulation by Stathmin1,Cardiac Hypertrophy Signaling (Enhanced),Cellular Effects of Sildenafil (Viagra),Class A/1 (Rhodopsin-like receptors),CREB Signaling in Neurons,FAK Signaling,G alpha (i) signalling events,G-Protein Coupled Receptor Signaling,Glucocorticoid Receptor Signaling,Granulocyte Adhesion and Diapedesis,IL-8…
hsa-miR-4508	miR-12197-3p (and other miRNAs w/seed CGGGGCU)	6,390	TargetScan Mouse	High (predicted)	MADCAM1	MADCAM1	1,913	Agranulocyte Adhesion and Diapedesis,Immunoregulatory interactions between a Lymphoid and a non-Lymphoid cell,Integrin cell surface interactions
hsa-miR-4508	miR-12197-3p (and other miRNAs w/seed CGGGGCU)	6,390	TargetScan Human	High (predicted)	NCF1	NCF1	1,974	Apelin Adipocyte Signaling Pathway,CDX Gastrointestinal Cancer Signaling Pathway,Class I MHC mediated antigen processing and presentation,Cyclophilin Signaling Pathway,Detoxification of Reactive Oxygen Species,Fcγ Receptor-mediated Phagocytosis in Macrophages and Monocytes,fMLP Signaling in Neutrophils,Glycation Signaling Pathway,Hepatic Fibrosis Signaling Pathway,HIF1α Signaling,ID3 Signaling Pa…
hsa-miR-122-5p	miR-122-5p (miRNAs w/seed GGAGUGU)	-1,080	TargetScan Mouse	High (predicted)	CCN2	CCN2	4,433	ABRA Signaling Pathway,Activin Inhibin Signaling Pathway,Apelin Cardiac Fibroblast Signaling Pathway,Hepatic Fibrosis / Hepatic Stellate Cell Activation,Hepatic Fibrosis Signaling Pathway,Hepatitis B Chronic Liver Pathogenesis Signaling Pathway,ID1 Signaling Pathway,IGF-1 Signaling,Preeclampsia Signaling Pathway,Pulmonary Fibrosis Idiopathic Signaling Pathway,Role of Tissue Factor in Cancer,Shedd…
hsa-miR-122-5p	miR-122-5p (miRNAs w/seed GGAGUGU)	-1,080	TargetScan Human,miRecords	Experimentally Observed,Moderate (predicted)	DUSP2	DUSP2	-4,196	3-phosphoinositide Biosynthesis,3-phosphoinositide Degradation,D-myo-inositol (1,4,5,6)-Tetrakisphosphate Biosynthesis,D-myo-inositol (3,4,5,6)-tetrakisphosphate Biosynthesis,D-myo-inositol-5-phosphate Metabolism,ERK/MAPK Signaling,Protein Kinase A Signaling,RAF-independent MAPK1/3 activation,RAF/MAP kinase cascade,Superpathway of Inositol Phosphate Compounds
hsa-miR-122-5p	miR-122-5p (miRNAs w/seed GGAGUGU)	-1,080	TargetScan Human	High (predicted)	DUSP4	DUSP4	-3,780	3-phosphoinositide Biosynthesis,3-phosphoinositide Degradation,cAMP-mediated signaling,D-myo-inositol (1,4,5,6)-Tetrakisphosphate Biosynthesis,D-myo-inositol (3,4,5,6)-tetrakisphosphate Biosynthesis,D-myo-inositol-5-phosphate Metabolism,ERK/MAPK Signaling,G-Protein Coupled Receptor Signaling,MAPK targets/ Nuclear events mediated by MAP kinases,Protein Kinase A Signaling,RAF-independent MAPK1/3 ac…
hsa-miR-122-5p	miR-122-5p (miRNAs w/seed GGAGUGU)	-1,080	miRecords	Experimentally Observed	RAB11FIP1	RAB11FIP1	1,569	Protein Sorting Signaling Pathway
hsa-miR-4533	miR-12201-5p (and other miRNAs w/seed GGAAGGA)	-2,720	TargetScan Human	High (predicted)	ALOX15	ALOX15	5,059	Arachidonic acid metabolism,Atherosclerosis Signaling,Chronic Myeloid Leukemia Signaling,Docosahexaenoic Acid (DHA) Signaling,Eicosanoid Signaling,Ferroptosis Signaling Pathway,IL-12 Signaling and Production in Macrophages,IL-13 Signaling Pathway,IL-4 Signaling,Interleukin-4 and Interleukin-13 signaling,Macrophage Alternative Activation Signaling Pathway,Polyamine Regulation in Colon Cancer
hsa-miR-4533	miR-12201-5p (and other miRNAs w/seed GGAAGGA)	-2,720	TargetScan Human	High (predicted)	CLDN9	CLDN9	4,216	Agranulocyte Adhesion and Diapedesis,Cell junction organization,Granulocyte Adhesion and Diapedesis,Leukocyte Extravasation Signaling,Sertoli Cell-Germ Cell Junction Signaling Pathway (Enhanced),Sertoli Cell-Sertoli Cell Junction Signaling,Tight Junction Signaling
hsa-miR-4533	miR-12201-5p (and other miRNAs w/seed GGAAGGA)	-2,720	TargetScan Human	High (predicted)	JUNB	JUNB	-2,080	ABRA Signaling Pathway,Epithelial Membrane Protein Signaling Pathway,Interleukin-4 and Interleukin-13 signaling,NGF-stimulated transcription,NRF2-mediated Oxidative Stress Response,PCP (Planar Cell Polarity) Pathway,Preeclampsia Signaling Pathway,Role of JAK family kinases in IL-6-type Cytokine Signaling,Transcriptional activity of SMAD2/SMAD3:SMAD4 heterotrimer
hsa-miR-4533	miR-12201-5p (and other miRNAs w/seed GGAAGGA)	-2,720	TargetScan Human	High (predicted)	MME	MME	3,754	Axonal Guidance Signaling,Cardiac conduction,DYRK1A Signaling Pathway,Metabolism of Angiotensinogen to Angiotensins,Neuroprotective Role of THOP1 in Alzheimer's Disease,Neutrophil degranulation
hsa-miR-4533	miR-12201-5p (and other miRNAs w/seed GGAAGGA)	-2,720	TargetScan Human	High (predicted)	PPP1R12B	PPP1R12B	2,267	3-phosphoinositide Biosynthesis,3-phosphoinositide Degradation,Actin Cytoskeleton Signaling,Actin Nucleation by ARP-WASP Complex,CCR3 Signaling in Eosinophils,CDC42 Signaling,Cellular Effects of Sildenafil (Viagra),Chemokine Signaling,D-myo-inositol (1,4,5,6)-Tetrakisphosphate Biosynthesis,D-myo-inositol (3,4,5,6)-tetrakisphosphate Biosynthesis,D-myo-inositol-5-phosphate Metabolism,Estrogen Recep…
hsa-miR-4533	miR-12201-5p (and other miRNAs w/seed GGAAGGA)	-2,720	TargetScan Human	High (predicted)	SELL	SELL	1,536	Agranulocyte Adhesion and Diapedesis,Cell surface interactions at the vascular wall,Granulocyte Adhesion and Diapedesis,Immunoregulatory interactions between a Lymphoid and a non-Lymphoid cell,Neutrophil degranulation
hsa-miR-4533	miR-12201-5p (and other miRNAs w/seed GGAAGGA)	-2,720	TargetScan Human	High (predicted)	SIRPB1	SIRPB1	1,574	DAP12 interactions,Neutrophil degranulation,Signal regulatory protein family interactions
hsa-miR-942-5p	miR-12202-3p (and other miRNAs w/seed CUUCUCU)	3,940	TargetScan Mouse,TargetScan Human	High (predicted),Moderate (predicted)	CD83	CD83	-4,566	Communication between Innate and Adaptive Immune Cells,Crosstalk between Dendritic Cells and Natural Killer Cells,Dendritic Cell Maturation,TREM1 Signaling
hsa-miR-942-5p	miR-12202-3p (and other miRNAs w/seed CUUCUCU)	3,940	TargetScan Mouse	High (predicted)	G0S2	G0S2	-5,995	Regulation of lipid metabolism by PPARalpha
hsa-miR-942-5p	miR-12202-3p (and other miRNAs w/seed CUUCUCU)	3,940	TargetScan Mouse	High (predicted)	PPP1R12B	PPP1R12B	2,267	3-phosphoinositide Biosynthesis,3-phosphoinositide Degradation,Actin Cytoskeleton Signaling,Actin Nucleation by ARP-WASP Complex,CCR3 Signaling in Eosinophils,CDC42 Signaling,Cellular Effects of Sildenafil (Viagra),Chemokine Signaling,D-myo-inositol (1,4,5,6)-Tetrakisphosphate Biosynthesis,D-myo-inositol (3,4,5,6)-tetrakisphosphate Biosynthesis,D-myo-inositol-5-phosphate Metabolism,Estrogen Recep…
hsa-miR-1224-3p	miR-1224-3p (miRNAs w/seed CCCACCU)	6,140	TargetScan Mouse,TargetScan Human	High (predicted),Moderate (predicted)	FRAT2	FRAT2	2,832	Degradation of beta-catenin by the destruction complex,TCF dependent signaling in response to WNT
hsa-miR-1224-3p	miR-1224-3p (miRNAs w/seed CCCACCU)	6,140	TargetScan Mouse,TargetScan Human	High (predicted)	OTX1	OTX1	3,776	Transcriptional Regulatory Network in Embryonic Stem Cells
hsa-miR-1224-3p	miR-1224-3p (miRNAs w/seed CCCACCU)	6,140	TargetScan Human	High (predicted)	SIRPB1	SIRPB1	1,574	DAP12 interactions,Neutrophil degranulation,Signal regulatory protein family interactions
hsa-miR-1224-3p	miR-1224-3p (miRNAs w/seed CCCACCU)	6,140	TargetScan Mouse,TargetScan Human	High (predicted),Moderate (predicted)	TRIM25	TRIM25	1,598	Coronavirus Pathogenesis Pathway,DDX58/IFIH1-mediated induction of interferon-alpha/beta,Deubiquitination,DNA Damage Bypass,Interferon gamma signaling,ISG15 antiviral mechanism,ISGylation Signaling Pathway,PKR-mediated signaling,Role of RIG1-like Receptors in Antiviral Innate Immunity
hsa-miR-1224-5p	miR-1224-5p (and other miRNAs w/seed UGAGGAC)	5,040	TargetScan Mouse	High (predicted)	NFE2	NFE2	2,759	Factors involved in megakaryocyte development and platelet production,RUNX1 regulates megakaryocyte differentiation and platelet function
hsa-miR-1226-3p	miR-1226-3p (miRNAs w/seed CACCAGC)	3,920	TargetScan Human	High (predicted)	ABCG1	ABCG1	1,846	ABC-family proteins mediated transport,LPS/IL-1 Mediated Inhibition of RXR Function,LXR/RXR Activation,NR1H2 and NR1H3-mediated signaling,Plasma lipoprotein assembly, remodeling, and clearance,UFMylation Signaling Pathway
hsa-miR-1226-3p	miR-1226-3p (miRNAs w/seed CACCAGC)	3,920	TargetScan Human	High (predicted)	CNIH3	CNIH3	1,628	Cargo concentration in the ER,COPII-mediated vesicle transport
hsa-miR-1226-3p	miR-1226-3p (miRNAs w/seed CACCAGC)	3,920	TargetScan Human	High (predicted)	KCNE3	KCNE3	1,489	Cardiac conduction
hsa-miR-1226-3p	miR-1226-3p (miRNAs w/seed CACCAGC)	3,920	TargetScan Human	High (predicted)	SULT1B1	SULT1B1	1,838	Chondroitin Sulfate Biosynthesis,Chondroitin Sulfate Biosynthesis (Late Stages),Dermatan Sulfate Biosynthesis,Dermatan Sulfate Biosynthesis (Late Stages),Dopamine Degradation,Heparan Sulfate Biosynthesis,Heparan Sulfate Biosynthesis (Late Stages),LPS/IL-1 Mediated Inhibition of RXR Function,Melatonin Degradation I,Phase II - Conjugation of compounds,Serotonin Degradation,Superpathway of Melatonin…
hsa-miR-1227-3p	miR-1227-3p (miRNAs w/seed GUGCCAC)	4,090	TargetScan Human	High (predicted)	LRP10	LRP10	1,483	Retinoid metabolism and transport
hsa-miR-2110	miR-1229-3p (miRNAs w/seed UCUCACC)	3,520	TargetScan Human	High (predicted)	C5AR2	C5AR2	2,499	BBSome Signaling Pathway,Breast Cancer Regulation by Stathmin1,Cellular Effects of Sildenafil (Viagra),Class A/1 (Rhodopsin-like receptors),Complement cascade,CREB Signaling in Neurons,FAK Signaling,G-Protein Coupled Receptor Signaling,Lung Ionic Balance Signaling Pathway,Molecular Mechanisms of Cancer,NF1 RAS Signaling Pathway,Phagosome Formation,S100 Family Signaling Pathway,Zn Homeostasis Sign…
hsa-miR-2110	miR-1229-3p (miRNAs w/seed UCUCACC)	3,520	TargetScan Human	High (predicted)	CACNG8	CACNG8	2,713	Acetylcholine Receptor Signaling Pathway,Adrenergic Receptor Signaling Pathway (Enhanced),Amyotrophic Lateral Sclerosis Signaling,Androgen Signaling,Autism Signaling Pathway,Calcium Signaling,Cardiac conduction,Cardiac Hypertrophy Signaling,Cardiac Hypertrophy Signaling (Enhanced),Cardiac β-adrenergic Signaling,CCR5 Signaling in Macrophages,Cellular Effects of Sildenafil (Viagra),Circadian Rhythm…
hsa-miR-21-3p	miR-122b-3p (and other miRNAs w/seed AACACCA)	-5,860	TargetScan Human	High (predicted)	CNIH3	CNIH3	1,628	Cargo concentration in the ER,COPII-mediated vesicle transport
hsa-miR-21-3p	miR-122b-3p (and other miRNAs w/seed AACACCA)	-5,860	TargetScan Human	High (predicted)	FPR2	FPR2	2,791	BBSome Signaling Pathway,Breast Cancer Regulation by Stathmin1,cAMP-mediated signaling,Cellular Effects of Sildenafil (Viagra),Class A/1 (Rhodopsin-like receptors),CREB Signaling in Neurons,Eicosanoid Signaling,FAK Signaling,fMLP Signaling in Neutrophils,G alpha (i) signalling events,G alpha (q) signalling events,G-Protein Coupled Receptor Signaling,Granulocyte Adhesion and Diapedesis,Gαi Signali…
hsa-miR-21-3p	miR-122b-3p (and other miRNAs w/seed AACACCA)	-5,860	TargetScan Human	High (predicted)	TOPORS	TOPORS	1,803	SUMOylation of immune response proteins,SUMOylation of SUMOylation proteins,SUMOylation of transcription cofactors
hsa-miR-1233-3p	miR-1233-3p (miRNAs w/seed GAGCCCU)	4,540	TargetScan Human	High (predicted)	FRAT2	FRAT2	2,832	Degradation of beta-catenin by the destruction complex,TCF dependent signaling in response to WNT
hsa-miR-1234-3p	miR-1234-3p (and other miRNAs w/seed CGGCCUG)	4,110	TargetScan Human	High (predicted)	ADRA2B	ADRA2B	-8,626	Adrenergic Receptor Signaling Pathway (Enhanced),AMPK Signaling,BBSome Signaling Pathway,Breast Cancer Regulation by Stathmin1,cAMP-mediated signaling,Cardiac Hypertrophy Signaling,Cardiac Hypertrophy Signaling (Enhanced),Cellular Effects of Sildenafil (Viagra),Class A/1 (Rhodopsin-like receptors),CREB Signaling in Neurons,FAK Signaling,G alpha (i) signalling events,G alpha (z) signalling events,…
hsa-miR-1234-3p	miR-1234-3p (and other miRNAs w/seed CGGCCUG)	4,110	TargetScan Human	High (predicted)	CACNG8	CACNG8	2,713	Acetylcholine Receptor Signaling Pathway,Adrenergic Receptor Signaling Pathway (Enhanced),Amyotrophic Lateral Sclerosis Signaling,Androgen Signaling,Autism Signaling Pathway,Calcium Signaling,Cardiac conduction,Cardiac Hypertrophy Signaling,Cardiac Hypertrophy Signaling (Enhanced),Cardiac β-adrenergic Signaling,CCR5 Signaling in Macrophages,Cellular Effects of Sildenafil (Viagra),Circadian Rhythm…
hsa-miR-1236-5p	miR-1236-5p (miRNAs w/seed GAGUGAC)	3,240	TargetScan Human	High (predicted)	ATF3	ATF3	-3,262	ATF4 activates genes in response to endoplasmic reticulum stress,EIF2 Signaling,Endocannabinoid Cancer Inhibition Pathway,ID1 Signaling Pathway,PI3K Signaling in B Lymphocytes,Response of EIF2AK1 (HRI) to heme deficiency,Response of EIF2AK4 (GCN2) to amino acid deficiency,Role of PKR in Interferon Induction and Antiviral Response,Senescence Pathway
hsa-miR-4488	miR-1237-5p (and other miRNAs w/seed GGGGGCG)	2,500	TargetScan Human	High (predicted)	AATK	AATK	3,116	IL-15 Production,Sperm Motility
hsa-miR-4488	miR-1237-5p (and other miRNAs w/seed GGGGGCG)	2,500	TargetScan Human	High (predicted)	CDKN1A	CDKN1A	-2,669	Activin Inhibin Signaling Pathway,AMPK Signaling,Antiproliferative Role of Somatostatin Receptor 2,Aryl Hydrocarbon Receptor Signaling,ATM Signaling,BAG2 Signaling Pathway,BEX2 Signaling Pathway,Bladder Cancer Signaling,Cell Cycle Checkpoints,Cell Cycle: G1/S Checkpoint Regulation,Cell Cycle: G2/M DNA Damage Checkpoint Regulation,Cerebral Malformation Signaling Pathway,CGAS-STING Signaling Pathwa…
hsa-miR-4488	miR-1237-5p (and other miRNAs w/seed GGGGGCG)	2,500	TargetScan Mouse	High (predicted)	DTX4	DTX4	1,365	Cytosolic sensors of pathogen-associated DNA,Notch Signaling,Signaling by NOTCH1
hsa-miR-4488	miR-1237-5p (and other miRNAs w/seed GGGGGCG)	2,500	TargetScan Mouse,TargetScan Human	High (predicted),Moderate (predicted)	JUN	JUN	-3,206	14-3-3-mediated Signaling,4-1BB Signaling in T Lymphocytes,Activation of anterior HOX genes in hindbrain during early embryogenesis,Activation of IRF by Cytosolic Pattern Recognition Receptors,Activin Inhibin Signaling Pathway,Acute Phase Response Signaling,Agrin Interactions at Neuromuscular Junction,Androgen Signaling,Apelin Endothelial Signaling Pathway,April Mediated Signaling,Aryl Hydrocarbo…
hsa-miR-4488	miR-1237-5p (and other miRNAs w/seed GGGGGCG)	2,500	TargetScan Mouse,TargetScan Human	High (predicted),Moderate (predicted)	LRP1	LRP1	-1,598	Binding and Uptake of Ligands by Scavenger Receptors,Colorectal Cancer Metastasis Signaling,Cyclophilin Signaling Pathway,Factors Promoting Cardiogenesis in Vertebrates,Hematoma Resolution Signaling Pathway,Hepatic Fibrosis Signaling Pathway,Immunogenic Cell Death Signaling Pathway,Inhibition of Matrix Metalloproteases,Iron homeostasis signaling pathway,Molecular Mechanisms of Cancer,Osteoarthrit…
hsa-miR-4488	miR-1237-5p (and other miRNAs w/seed GGGGGCG)	2,500	TargetScan Human	High (predicted)	NFAM1	NFAM1	1,577	Neutrophil degranulation
hsa-miR-4488	miR-1237-5p (and other miRNAs w/seed GGGGGCG)	2,500	TargetScan Mouse	High (predicted)	NFKBIA	NFKBIA	-4,062	4-1BB Signaling in T Lymphocytes,Activation of IRF by Cytosolic Pattern Recognition Receptors,Activin Inhibin Signaling Pathway,Acute Phase Response Signaling,Angiopoietin Signaling,Antioxidant Action of Vitamin C,Apoptosis Signaling,April Mediated Signaling,ATM Signaling,B Cell Activating Factor Signaling,B Cell Receptor Signaling,BEX2 Signaling Pathway,C-type lectin receptors (CLRs),CD27 Signal…
hsa-miR-4488	miR-1237-5p (and other miRNAs w/seed GGGGGCG)	2,500	TargetScan Human	High (predicted)	OTX1	OTX1	3,776	Transcriptional Regulatory Network in Embryonic Stem Cells
hsa-miR-4488	miR-1237-5p (and other miRNAs w/seed GGGGGCG)	2,500	TargetScan Human	High (predicted)	PISD	PISD	1,654	ER-Mitochondrial Communication Signaling Pathway
hsa-miR-4488	miR-1237-5p (and other miRNAs w/seed GGGGGCG)	2,500	TargetScan Mouse,TargetScan Human	High (predicted)	SEPTIN5	SEPTIN5	2,876	Parkinson's Signaling Pathway,RHOA Signaling,Signaling by Rho Family GTPases
hsa-miR-4488	miR-1237-5p (and other miRNAs w/seed GGGGGCG)	2,500	TargetScan Mouse	High (predicted)	SLC16A3	SLC16A3	1,836	Cell surface interactions at the vascular wall,TR/RXR Activation,Transport of bile salts and organic acids, metal ions and amine compounds
hsa-miR-4488	miR-1237-5p (and other miRNAs w/seed GGGGGCG)	2,500	TargetScan Mouse	High (predicted)	SNAI1	SNAI1	-4,343	Activin Inhibin Signaling Pathway,CDX Gastrointestinal Cancer Signaling Pathway,Cerebral Malformation Signaling Pathway,CSDE1 Signaling Pathway,Cyclophilin Signaling Pathway,Epithelial Adherens Junction Signaling,Epithelial-Mesenchymal Transition (EMT) during gastrulation,Estrogen Receptor Signaling,Hepatic Fibrosis Signaling Pathway,Hepatitis B Chronic Liver Pathogenesis Signaling Pathway,ILK Si…
hsa-miR-1238-3p	miR-1238-3p (miRNAs w/seed UUCCUCG)	7,020	TargetScan Human	High (predicted)	PACSIN2	PACSIN2	1,389	Clathrin-mediated endocytosis
hsa-miR-124-3p	miR-124-3p (and other miRNAs w/seed AAGGCAC)	-4,000	TargetScan Mouse,TarBase,TargetScan Human,miRecords	Experimentally Observed,Moderate (predicted)	ABHD5	ABHD5	1,702	Activin Inhibin Signaling Pathway,CDP-diacylglycerol Biosynthesis I,Phosphatidylglycerol Biosynthesis II (Non-plastidic),Triacylglycerol Biosynthesis,Triglyceride metabolism
hsa-miR-124-3p	miR-124-3p (and other miRNAs w/seed AAGGCAC)	-4,000	TarBase,TargetScan Human,miRecords	Experimentally Observed,Moderate (predicted)	CCN2	CCN2	4,433	ABRA Signaling Pathway,Activin Inhibin Signaling Pathway,Apelin Cardiac Fibroblast Signaling Pathway,Hepatic Fibrosis / Hepatic Stellate Cell Activation,Hepatic Fibrosis Signaling Pathway,Hepatitis B Chronic Liver Pathogenesis Signaling Pathway,ID1 Signaling Pathway,IGF-1 Signaling,Preeclampsia Signaling Pathway,Pulmonary Fibrosis Idiopathic Signaling Pathway,Role of Tissue Factor in Cancer,Shedd…
hsa-miR-124-3p	miR-124-3p (and other miRNAs w/seed AAGGCAC)	-4,000	TargetScan Mouse	High (predicted)	DGAT2	DGAT2	2,441	Glycerophospholipid biosynthesis,Triacylglycerol Biosynthesis,Triglyceride metabolism
hsa-miR-124-3p	miR-124-3p (and other miRNAs w/seed AAGGCAC)	-4,000	TargetScan Human	High (predicted)	MXD1	MXD1	2,118	Activin Inhibin Signaling Pathway,Polyamine Regulation in Colon Cancer,VDR/RXR Activation
hsa-miR-124-3p	miR-124-3p (and other miRNAs w/seed AAGGCAC)	-4,000	TargetScan Mouse,TargetScan Human	High (predicted),Moderate (predicted)	PPP1R3D	PPP1R3D	2,112	3-phosphoinositide Biosynthesis,3-phosphoinositide Degradation,Breast Cancer Regulation by Stathmin1,D-myo-inositol (1,4,5,6)-Tetrakisphosphate Biosynthesis,D-myo-inositol (3,4,5,6)-tetrakisphosphate Biosynthesis,D-myo-inositol-5-phosphate Metabolism,ERK/MAPK Signaling,Production of Nitric Oxide and Reactive Oxygen Species in Macrophages,Superpathway of Inositol Phosphate Compounds
hsa-miR-124-3p	miR-124-3p (and other miRNAs w/seed AAGGCAC)	-4,000	TargetScan Mouse,TargetScan Human	High (predicted),Moderate (predicted)	RAB11FIP1	RAB11FIP1	1,569	Protein Sorting Signaling Pathway
hsa-miR-124-3p	miR-124-3p (and other miRNAs w/seed AAGGCAC)	-4,000	TargetScan Mouse,TargetScan Human	High (predicted),Moderate (predicted)	RAB3D	RAB3D	1,705	Neutrophil degranulation,RAB geranylgeranylation
hsa-miR-1246	miR-1246 (miRNAs w/seed AUGGAUU)	-1,700	TargetScan Human	High (predicted)	REPS2	REPS2	2,252	Cargo recognition for clathrin-mediated endocytosis,Clathrin-mediated endocytosis
hsa-miR-1292-5p	miR-1247-3p (and other miRNAs w/seed GGGAACG)	3,590	TargetScan Human	High (predicted)	RAB3D	RAB3D	1,705	Neutrophil degranulation,RAB geranylgeranylation
hsa-miR-1249-3p	miR-1249-3p (and other miRNAs w/seed CGCCCUU)	0,930	TargetScan Human	High (predicted)	PISD	PISD	1,654	ER-Mitochondrial Communication Signaling Pathway
hsa-miR-1249-5p	miR-1249-5p (and other miRNAs w/seed GGAGGGA)	-5,660	TargetScan Mouse,TargetScan Human	High (predicted),Moderate (predicted)	AOC3	AOC3	4,228	Agranulocyte Adhesion and Diapedesis,Phase I - Functionalization of compounds,Phenylethylamine Degradation I
hsa-miR-1249-5p	miR-1249-5p (and other miRNAs w/seed GGAGGGA)	-5,660	TargetScan Human	High (predicted)	CD34	CD34	-2,186	Agranulocyte Adhesion and Diapedesis,Immunoregulatory interactions between a Lymphoid and a non-Lymphoid cell
hsa-miR-1249-5p	miR-1249-5p (and other miRNAs w/seed GGAGGGA)	-5,660	TargetScan Mouse,TargetScan Human	High (predicted),Moderate (predicted)	CDKN1A	CDKN1A	-2,669	Activin Inhibin Signaling Pathway,AMPK Signaling,Antiproliferative Role of Somatostatin Receptor 2,Aryl Hydrocarbon Receptor Signaling,ATM Signaling,BAG2 Signaling Pathway,BEX2 Signaling Pathway,Bladder Cancer Signaling,Cell Cycle Checkpoints,Cell Cycle: G1/S Checkpoint Regulation,Cell Cycle: G2/M DNA Damage Checkpoint Regulation,Cerebral Malformation Signaling Pathway,CGAS-STING Signaling Pathwa…
hsa-miR-1249-5p	miR-1249-5p (and other miRNAs w/seed GGAGGGA)	-5,660	TargetScan Mouse,TargetScan Human	High (predicted),Moderate (predicted)	CSF2RB	CSF2RB	2,502	Acute Myeloid Leukemia Signaling,Antioxidant Action of Vitamin C,Cardiac Hypertrophy Signaling (Enhanced),Crosstalk between Dendritic Cells and Natural Killer Cells,Erythropoietin Signaling Pathway,FAK Signaling,Glucocorticoid Receptor Signaling,GM-CSF Signaling,IL-3 Signaling,Interleukin-2 family signaling,Interleukin-3, Interleukin-5 and GM-CSF signaling,Molecular Mechanisms of Cancer,MSP-RON S…
hsa-miR-1249-5p	miR-1249-5p (and other miRNAs w/seed GGAGGGA)	-5,660	TargetScan Human	High (predicted)	CXCR1	CXCR1	4,204	Agranulocyte Adhesion and Diapedesis,BBSome Signaling Pathway,Breast Cancer Regulation by Stathmin1,Cardiac Hypertrophy Signaling (Enhanced),Cellular Effects of Sildenafil (Viagra),Class A/1 (Rhodopsin-like receptors),CREB Signaling in Neurons,FAK Signaling,G alpha (i) signalling events,G-Protein Coupled Receptor Signaling,Glucocorticoid Receptor Signaling,Granulocyte Adhesion and Diapedesis,IL-8…
hsa-miR-1249-5p	miR-1249-5p (and other miRNAs w/seed GGAGGGA)	-5,660	TargetScan Human	High (predicted)	DTX4	DTX4	1,365	Cytosolic sensors of pathogen-associated DNA,Notch Signaling,Signaling by NOTCH1
hsa-miR-1249-5p	miR-1249-5p (and other miRNAs w/seed GGAGGGA)	-5,660	TargetScan Mouse,TargetScan Human	High (predicted),Moderate (predicted)	DUSP2	DUSP2	-4,196	3-phosphoinositide Biosynthesis,3-phosphoinositide Degradation,D-myo-inositol (1,4,5,6)-Tetrakisphosphate Biosynthesis,D-myo-inositol (3,4,5,6)-tetrakisphosphate Biosynthesis,D-myo-inositol-5-phosphate Metabolism,ERK/MAPK Signaling,Protein Kinase A Signaling,RAF-independent MAPK1/3 activation,RAF/MAP kinase cascade,Superpathway of Inositol Phosphate Compounds
hsa-miR-1249-5p	miR-1249-5p (and other miRNAs w/seed GGAGGGA)	-5,660	TargetScan Mouse,TargetScan Human	High (predicted),Moderate (predicted)	ELF3	ELF3	-2,802	ERK/MAPK Signaling,FAK Signaling,HER-2 Signaling in Breast Cancer,HGF Signaling,IL-17A Signaling in Fibroblasts,MSP-RON Signaling in Cancer Cells Pathway,Osteoarthritis Pathway,Pre-NOTCH Expression and Processing,Senescence Pathway,Sheddase Signaling Pathway,Telomerase Signaling
hsa-miR-1249-5p	miR-1249-5p (and other miRNAs w/seed GGAGGGA)	-5,660	TargetScan Human	High (predicted)	FRAT1	FRAT1	1,726	Degradation of beta-catenin by the destruction complex,TCF dependent signaling in response to WNT,WNT/β-catenin Signaling
hsa-miR-1249-5p	miR-1249-5p (and other miRNAs w/seed GGAGGGA)	-5,660	TargetScan Human	High (predicted)	H2BC18	H2BC18	4,391	Chromatin organization,Deubiquitination
hsa-miR-1249-5p	miR-1249-5p (and other miRNAs w/seed GGAGGGA)	-5,660	TargetScan Human	High (predicted)	HBEGF	HBEGF	-3,267	Cargo recognition for clathrin-mediated endocytosis,CDX Gastrointestinal Cancer Signaling Pathway,Clathrin-mediated endocytosis,ERBB Signaling,Extra-nuclear estrogen signaling,G Beta Gamma Signaling,Gastrin-CREB signalling pathway via PKC and MAPK,GNRH Signaling,HER-2 Signaling in Breast Cancer,IL-13 Signaling Pathway,IL-8 Signaling,Neuregulin Signaling,Pancreatic Adenocarcinoma Signaling,PIP3 ac…
hsa-miR-1249-5p	miR-1249-5p (and other miRNAs w/seed GGAGGGA)	-5,660	TargetScan Human	High (predicted)	HIP1	HIP1	2,137	Clathrin-mediated endocytosis,Clathrin-mediated Endocytosis Signaling,Huntington's Disease Signaling
hsa-miR-1249-5p	miR-1249-5p (and other miRNAs w/seed GGAGGGA)	-5,660	TargetScan Mouse	High (predicted)	LPAR2	LPAR2	1,770	BBSome Signaling Pathway,Breast Cancer Regulation by Stathmin1,Cellular Effects of Sildenafil (Viagra),Class A/1 (Rhodopsin-like receptors),CREB Signaling in Neurons,eNOS Signaling,FAK Signaling,G alpha (i) signalling events,G alpha (q) signalling events,G-Protein Coupled Receptor Signaling,Gα12/13 Signaling,Lung Ionic Balance Signaling Pathway,Molecular Mechanisms of Cancer,NF1 RAS Signaling Pat…
hsa-miR-1249-5p	miR-1249-5p (and other miRNAs w/seed GGAGGGA)	-5,660	TargetScan Human	High (predicted)	LRP10	LRP10	1,483	Retinoid metabolism and transport
hsa-miR-1249-5p	miR-1249-5p (and other miRNAs w/seed GGAGGGA)	-5,660	TargetScan Human	High (predicted)	NFAM1	NFAM1	1,577	Neutrophil degranulation
hsa-miR-1249-5p	miR-1249-5p (and other miRNAs w/seed GGAGGGA)	-5,660	TargetScan Mouse	High (predicted)	NR4A1	NR4A1	-4,271	Calcium-induced T Lymphocyte Apoptosis,Corticotropin Releasing Hormone Signaling,Generic Transcription Pathway,NUR77 Signaling in T Lymphocytes,PIP3 activates AKT signaling
hsa-miR-1249-5p	miR-1249-5p (and other miRNAs w/seed GGAGGGA)	-5,660	TargetScan Mouse	High (predicted)	OTX1	OTX1	3,776	Transcriptional Regulatory Network in Embryonic Stem Cells
hsa-miR-1249-5p	miR-1249-5p (and other miRNAs w/seed GGAGGGA)	-5,660	TargetScan Mouse	High (predicted)	PABPN1L	PABPN1L	2,871	M-decay: degradation of maternal mRNAs by maternally stored factors
hsa-miR-1249-5p	miR-1249-5p (and other miRNAs w/seed GGAGGGA)	-5,660	TargetScan Mouse,TargetScan Human	High (predicted)	PPP1R12B	PPP1R12B	2,267	3-phosphoinositide Biosynthesis,3-phosphoinositide Degradation,Actin Cytoskeleton Signaling,Actin Nucleation by ARP-WASP Complex,CCR3 Signaling in Eosinophils,CDC42 Signaling,Cellular Effects of Sildenafil (Viagra),Chemokine Signaling,D-myo-inositol (1,4,5,6)-Tetrakisphosphate Biosynthesis,D-myo-inositol (3,4,5,6)-tetrakisphosphate Biosynthesis,D-myo-inositol-5-phosphate Metabolism,Estrogen Recep…
hsa-miR-1249-5p	miR-1249-5p (and other miRNAs w/seed GGAGGGA)	-5,660	TargetScan Mouse,TargetScan Human	High (predicted)	RPH3A	RPH3A	-2,844	Huntington's Disease Signaling
hsa-miR-1249-5p	miR-1249-5p (and other miRNAs w/seed GGAGGGA)	-5,660	TargetScan Mouse,TargetScan Human	High (predicted)	RUNX3	RUNX3	-1,381	TCF dependent signaling in response to WNT,TGF-β Signaling,Th1 and Th2 Activation Pathway,Th1 Pathway,Th2 Pathway,Transcriptional regulation by RUNX3
hsa-miR-1249-5p	miR-1249-5p (and other miRNAs w/seed GGAGGGA)	-5,660	TargetScan Human	High (predicted)	SLC5A10	SLC5A10	-2,625	Cellular hexose transport
hsa-miR-1249-5p	miR-1249-5p (and other miRNAs w/seed GGAGGGA)	-5,660	TargetScan Human	High (predicted)	SNAI1	SNAI1	-4,343	Activin Inhibin Signaling Pathway,CDX Gastrointestinal Cancer Signaling Pathway,Cerebral Malformation Signaling Pathway,CSDE1 Signaling Pathway,Cyclophilin Signaling Pathway,Epithelial Adherens Junction Signaling,Epithelial-Mesenchymal Transition (EMT) during gastrulation,Estrogen Receptor Signaling,Hepatic Fibrosis Signaling Pathway,Hepatitis B Chronic Liver Pathogenesis Signaling Pathway,ILK Si…
hsa-miR-1249-5p	miR-1249-5p (and other miRNAs w/seed GGAGGGA)	-5,660	TargetScan Mouse	High (predicted)	ST6GALNAC6	ST6GALNAC6	1,611	Sialic acid metabolism,Sphingolipid metabolism
hsa-miR-1250-5p	miR-1250-5p (miRNAs w/seed CGGUGCU)	-3,590	TargetScan Human	High (predicted)	EPN2	EPN2	1,323	Cargo recognition for clathrin-mediated endocytosis,Clathrin-mediated endocytosis,Germ Cell-Sertoli Cell Junction Signaling,Sertoli Cell-Sertoli Cell Junction Signaling
hsa-miR-1250-5p	miR-1250-5p (miRNAs w/seed CGGUGCU)	-3,590	TargetScan Human	High (predicted)	PANX2	PANX2	2,518	Transmission across Electrical Synapses
hsa-miR-125a-3p	miR-125a-3p (miRNAs w/seed CAGGUGA)	-2,640	TargetScan Mouse	High (predicted)	GHRL	GHRL	2,268	Class A/1 (Rhodopsin-like receptors),G alpha (q) signalling events,Leptin Signaling in Obesity,Synthesis, secretion, and deacylation of Ghrelin
hsa-miR-125a-3p	miR-125a-3p (miRNAs w/seed CAGGUGA)	-2,640	TargetScan Human	High (predicted)	IFIT2	IFIT2	3,880	Activation of IRF by Cytosolic Pattern Recognition Receptors,Interferon alpha/beta signaling,Role of Hypercytokinemia/hyperchemokinemia in the Pathogenesis of Influenza,Systemic Lupus Erythematosus in B Cell Signaling Pathway
hsa-miR-125a-3p	miR-125a-3p (miRNAs w/seed CAGGUGA)	-2,640	TargetScan Mouse,TargetScan Human	High (predicted),Moderate (predicted)	PRDM5	PRDM5	3,179	Histone Modification Signaling Pathway
hsa-miR-125a-3p	miR-125a-3p (miRNAs w/seed CAGGUGA)	-2,640	TargetScan Human	High (predicted)	TGFA	TGFA	2,541	Autophagy,Breast Cancer Regulation by Stathmin1,Cargo concentration in the ER,Cargo recognition for clathrin-mediated endocytosis,Cilia Biogenesis Signaling Pathway,Clathrin-mediated endocytosis,CLEAR Signaling Pathway,COPII-mediated vesicle transport,CREB Signaling in Neurons,Docosahexaenoic Acid (DHA) Signaling,Ephrin A Signaling,ERBB Signaling,ESR-mediated signaling,Extra-nuclear estrogen sign…
hsa-miR-125b-5p	miR-125b-5p (and other miRNAs w/seed CCCUGAG)	0,920	TargetScan Human	High (predicted)	CD69	CD69	-2,713	Crosstalk between Dendritic Cells and Natural Killer Cells
hsa-miR-125b-5p	miR-125b-5p (and other miRNAs w/seed CCCUGAG)	0,920	TargetScan Mouse	High (predicted)	DTX4	DTX4	1,365	Cytosolic sensors of pathogen-associated DNA,Notch Signaling,Signaling by NOTCH1
hsa-miR-125b-5p	miR-125b-5p (and other miRNAs w/seed CCCUGAG)	0,920	TargetScan Human	High (predicted)	ENTPD1	ENTPD1	1,401	IL-27 Signaling Pathway,Neurovascular Coupling Signaling Pathway,Nucleotide catabolism,Pyrimidine Ribonucleotides De Novo Biosynthesis,Pyrimidine Ribonucleotides Interconversion
hsa-miR-125b-5p	miR-125b-5p (and other miRNAs w/seed CCCUGAG)	0,920	TargetScan Mouse,TargetScan Human	High (predicted)	GALNT14	GALNT14	3,359	O-linked glycosylation
hsa-miR-125b-5p	miR-125b-5p (and other miRNAs w/seed CCCUGAG)	0,920	miRecords	Experimentally Observed	ID1	ID1	-5,039	Cellular Effects of Sildenafil (Viagra),Human Embryonic Stem Cell Pluripotency,ID1 Signaling Pathway,Molecular Mechanisms of Cancer,Mouse Embryonic Stem Cell Pluripotency,NGF-stimulated transcription,Oncogene Induced Senescence,Preeclampsia Signaling Pathway,Transcriptional and post-translational regulation of MITF-M expression and activity
hsa-miR-125b-5p	miR-125b-5p (and other miRNAs w/seed CCCUGAG)	0,920	TargetScan Mouse,TargetScan Human	High (predicted),Moderate (predicted)	IL6R	IL6R	1,506	Acute Phase Response Signaling,Cachexia Signaling Pathway,Cardiac Hypertrophy Signaling,Cardiac Hypertrophy Signaling (Enhanced),CDX Gastrointestinal Cancer Signaling Pathway,Colorectal Cancer Metastasis Signaling,Cyclophilin Signaling Pathway,DYRK1A Signaling Pathway,FAK Signaling,Glucocorticoid Receptor Signaling,Hepatic Cholestasis,Hepatic Fibrosis / Hepatic Stellate Cell Activation,HIF1α Sign…
hsa-miR-125b-5p	miR-125b-5p (and other miRNAs w/seed CCCUGAG)	0,920	TargetScan Mouse,TargetScan Human	High (predicted)	LFNG	LFNG	1,491	Nephron development,Notch Signaling,Pre-NOTCH Expression and Processing,Somitogenesis
hsa-miR-125b-5p	miR-125b-5p (and other miRNAs w/seed CCCUGAG)	0,920	TargetScan Mouse,TargetScan Human	High (predicted)	NPL	NPL	1,935	Sialic acid metabolism
hsa-miR-125b-5p	miR-125b-5p (and other miRNAs w/seed CCCUGAG)	0,920	TargetScan Human	High (predicted)	PPP1R12B	PPP1R12B	2,267	3-phosphoinositide Biosynthesis,3-phosphoinositide Degradation,Actin Cytoskeleton Signaling,Actin Nucleation by ARP-WASP Complex,CCR3 Signaling in Eosinophils,CDC42 Signaling,Cellular Effects of Sildenafil (Viagra),Chemokine Signaling,D-myo-inositol (1,4,5,6)-Tetrakisphosphate Biosynthesis,D-myo-inositol (3,4,5,6)-tetrakisphosphate Biosynthesis,D-myo-inositol-5-phosphate Metabolism,Estrogen Recep…
hsa-miR-125b-5p	miR-125b-5p (and other miRNAs w/seed CCCUGAG)	0,920	TargetScan Mouse	High (predicted)	PRSS33	PRSS33	3,517	IL-33 Signaling Pathway,Neuroprotective Role of THOP1 in Alzheimer's Disease
hsa-miR-125b-5p	miR-125b-5p (and other miRNAs w/seed CCCUGAG)	0,920	TargetScan Human	High (predicted)	RAB3D	RAB3D	1,705	Neutrophil degranulation,RAB geranylgeranylation
hsa-miR-125b-5p	miR-125b-5p (and other miRNAs w/seed CCCUGAG)	0,920	miRecords	Experimentally Observed	SMO	SMO	-2,515	Adipogenesis pathway,Aldosterone Signaling in Epithelial Cells,Autism Signaling Pathway,Axonal Guidance Signaling,Basal Cell Carcinoma Signaling,BBSome Signaling Pathway,Bone Mineralization Signaling Pathway,Breast Cancer Regulation by Stathmin1,Cardiac Hypertrophy Signaling (Enhanced),CDX Gastrointestinal Cancer Signaling Pathway,Cellular Effects of Sildenafil (Viagra),Centrosomal KIAA0586 Signa…
hsa-miR-125b-5p	miR-125b-5p (and other miRNAs w/seed CCCUGAG)	0,920	TargetScan Mouse,TargetScan Human	High (predicted)	ST8SIA4	ST8SIA4	1,445	NCAM signaling for neurite out-growth,Sialic acid metabolism
hsa-miR-125b-5p	miR-125b-5p (and other miRNAs w/seed CCCUGAG)	0,920	TargetScan Mouse,TargetScan Human	High (predicted),Moderate (predicted)	TNFAIP3	TNFAIP3	-3,802	CD40 Signaling,DDX58/IFIH1-mediated induction of interferon-alpha/beta,Deubiquitination,NF-κB Signaling,NLR signaling pathways,NOD1/2 Signaling Pathway,TNF signaling,TNFR1 Signaling,TNFR2 Signaling,Toll-like Receptor Signaling
hsa-miR-4701-3p	miR-1262 (and other miRNAs w/seed UGGGUGA)	-2,990	TargetScan Human	High (predicted)	ALOX15	ALOX15	5,059	Arachidonic acid metabolism,Atherosclerosis Signaling,Chronic Myeloid Leukemia Signaling,Docosahexaenoic Acid (DHA) Signaling,Eicosanoid Signaling,Ferroptosis Signaling Pathway,IL-12 Signaling and Production in Macrophages,IL-13 Signaling Pathway,IL-4 Signaling,Interleukin-4 and Interleukin-13 signaling,Macrophage Alternative Activation Signaling Pathway,Polyamine Regulation in Colon Cancer
hsa-miR-4701-3p	miR-1262 (and other miRNAs w/seed UGGGUGA)	-2,990	TargetScan Human	High (predicted)	BEST1	BEST1	2,612	Ion channel transport
hsa-miR-4701-3p	miR-1262 (and other miRNAs w/seed UGGGUGA)	-2,990	TargetScan Human	High (predicted)	KCNJ15	KCNJ15	3,355	Dopamine-DARPP32 Feedback in cAMP Signaling,GABA receptor activation,Neurovascular Coupling Signaling Pathway,Potassium Channels
hsa-miR-1264	miR-1264 (and other miRNAs w/seed AAGUCUU)	-3,250	TargetScan Mouse	High (predicted)	IFIT2	IFIT2	3,880	Activation of IRF by Cytosolic Pattern Recognition Receptors,Interferon alpha/beta signaling,Role of Hypercytokinemia/hyperchemokinemia in the Pathogenesis of Influenza,Systemic Lupus Erythematosus in B Cell Signaling Pathway
hsa-miR-4518	miR-1266-5p (and other miRNAs w/seed CUCAGGG)	-5,410	TargetScan Human	High (predicted)	OLIG2	OLIG2	6,179	Myelination Signaling Pathway
hsa-miR-4518	miR-1266-5p (and other miRNAs w/seed CUCAGGG)	-5,410	TargetScan Human	High (predicted)	PRSS33	PRSS33	3,517	IL-33 Signaling Pathway,Neuroprotective Role of THOP1 in Alzheimer's Disease
hsa-miR-4518	miR-1266-5p (and other miRNAs w/seed CUCAGGG)	-5,410	TargetScan Human	High (predicted)	RPH3A	RPH3A	-2,844	Huntington's Disease Signaling
hsa-miR-4518	miR-1266-5p (and other miRNAs w/seed CUCAGGG)	-5,410	TargetScan Human	High (predicted)	TGFA	TGFA	2,541	Autophagy,Breast Cancer Regulation by Stathmin1,Cargo concentration in the ER,Cargo recognition for clathrin-mediated endocytosis,Cilia Biogenesis Signaling Pathway,Clathrin-mediated endocytosis,CLEAR Signaling Pathway,COPII-mediated vesicle transport,CREB Signaling in Neurons,Docosahexaenoic Acid (DHA) Signaling,Ephrin A Signaling,ERBB Signaling,ESR-mediated signaling,Extra-nuclear estrogen sign…
hsa-miR-1268b	miR-1268a (and other miRNAs w/seed GGGCGUG)	-2,950	TargetScan Human	High (predicted)	MPZ	MPZ	1,420	EGR2 and SOX10-mediated initiation of Schwann cell myelination,Myelination Signaling Pathway
hsa-miR-1268b	miR-1268a (and other miRNAs w/seed GGGCGUG)	-2,950	TargetScan Human	High (predicted)	PADI2	PADI2	2,090	Chromatin organization,Neutrophil degranulation,Protein Citrullination
hsa-miR-1268b	miR-1268a (and other miRNAs w/seed GGGCGUG)	-2,950	TargetScan Human	High (predicted)	RAB3D	RAB3D	1,705	Neutrophil degranulation,RAB geranylgeranylation
hsa-miR-1268b	miR-1268a (and other miRNAs w/seed GGGCGUG)	-2,950	TargetScan Human	High (predicted)	RASGRP4	RASGRP4	1,509	Fc epsilon receptor (FCERI) signaling,RAF/MAP kinase cascade
hsa-miR-1268b	miR-1268a (and other miRNAs w/seed GGGCGUG)	-2,950	TargetScan Human	High (predicted)	SIGLEC8	SIGLEC8	5,332	Immunoregulatory interactions between a Lymphoid and a non-Lymphoid cell
hsa-miR-126-3p	miR-126a-3p (and other miRNAs w/seed CGUACCG)	-2,560	TargetScan Human	High (predicted)	LPAR2	LPAR2	1,770	BBSome Signaling Pathway,Breast Cancer Regulation by Stathmin1,Cellular Effects of Sildenafil (Viagra),Class A/1 (Rhodopsin-like receptors),CREB Signaling in Neurons,eNOS Signaling,FAK Signaling,G alpha (i) signalling events,G alpha (q) signalling events,G-Protein Coupled Receptor Signaling,Gα12/13 Signaling,Lung Ionic Balance Signaling Pathway,Molecular Mechanisms of Cancer,NF1 RAS Signaling Pat…
hsa-miR-127-3p	miR-127-3p (miRNAs w/seed CGGAUCC)	-2,890	TargetScan Mouse	High (predicted)	CHST15	CHST15	1,586	Chondroitin Sulfate Biosynthesis,Chondroitin Sulfate Biosynthesis (Late Stages),Dermatan Sulfate Biosynthesis,Dermatan Sulfate Biosynthesis (Late Stages),Glycosaminoglycan metabolism,Heparan Sulfate Biosynthesis,Heparan Sulfate Biosynthesis (Late Stages),LPS/IL-1 Mediated Inhibition of RXR Function,Xenobiotic Metabolism CAR Signaling Pathway,Xenobiotic Metabolism PXR Signaling Pathway,Xenobiotic …
hsa-miR-1270	miR-1270 (and other miRNAs w/seed UGGAGAU)	3,530	TargetScan Human	High (predicted)	CSF3R	CSF3R	2,433	Acute Myeloid Leukemia Signaling,Granulocyte Adhesion and Diapedesis,NF1 RAS Signaling Pathway,Other interleukin signaling,Signaling by CSF3 (G-CSF),Transcriptional regulation of granulopoiesis
hsa-miR-6780a-5p	miR-1273h-5p (and other miRNAs w/seed UGGGAGG)	3,080	TargetScan Human	High (predicted)	ADGRG3	ADGRG3	2,844	BBSome Signaling Pathway,Breast Cancer Regulation by Stathmin1,Cellular Effects of Sildenafil (Viagra),CREB Signaling in Neurons,FAK Signaling,G-Protein Coupled Receptor Signaling,Lung Ionic Balance Signaling Pathway,Molecular Mechanisms of Cancer,Neutrophil degranulation,NF1 RAS Signaling Pathway,Phagosome Formation,S100 Family Signaling Pathway,Zn Homeostasis Signaling Pathway
hsa-miR-6780a-5p	miR-1273h-5p (and other miRNAs w/seed UGGGAGG)	3,080	TargetScan Human	High (predicted)	ALOX15	ALOX15	5,059	Arachidonic acid metabolism,Atherosclerosis Signaling,Chronic Myeloid Leukemia Signaling,Docosahexaenoic Acid (DHA) Signaling,Eicosanoid Signaling,Ferroptosis Signaling Pathway,IL-12 Signaling and Production in Macrophages,IL-13 Signaling Pathway,IL-4 Signaling,Interleukin-4 and Interleukin-13 signaling,Macrophage Alternative Activation Signaling Pathway,Polyamine Regulation in Colon Cancer
hsa-miR-6780a-5p	miR-1273h-5p (and other miRNAs w/seed UGGGAGG)	3,080	TargetScan Human	High (predicted)	CD34	CD34	-2,186	Agranulocyte Adhesion and Diapedesis,Immunoregulatory interactions between a Lymphoid and a non-Lymphoid cell
hsa-miR-6780a-5p	miR-1273h-5p (and other miRNAs w/seed UGGGAGG)	3,080	TargetScan Mouse,TargetScan Human	High (predicted)	CDC42EP1	CDC42EP1	-2,359	RHO GTPase cycle,RHOA Signaling,Signaling by Rho Family GTPases
hsa-miR-6780a-5p	miR-1273h-5p (and other miRNAs w/seed UGGGAGG)	3,080	TargetScan Mouse,TargetScan Human	High (predicted),Moderate (predicted)	CDKN1A	CDKN1A	-2,669	Activin Inhibin Signaling Pathway,AMPK Signaling,Antiproliferative Role of Somatostatin Receptor 2,Aryl Hydrocarbon Receptor Signaling,ATM Signaling,BAG2 Signaling Pathway,BEX2 Signaling Pathway,Bladder Cancer Signaling,Cell Cycle Checkpoints,Cell Cycle: G1/S Checkpoint Regulation,Cell Cycle: G2/M DNA Damage Checkpoint Regulation,Cerebral Malformation Signaling Pathway,CGAS-STING Signaling Pathwa…
hsa-miR-6780a-5p	miR-1273h-5p (and other miRNAs w/seed UGGGAGG)	3,080	TargetScan Human	High (predicted)	CLDN9	CLDN9	4,216	Agranulocyte Adhesion and Diapedesis,Cell junction organization,Granulocyte Adhesion and Diapedesis,Leukocyte Extravasation Signaling,Sertoli Cell-Germ Cell Junction Signaling Pathway (Enhanced),Sertoli Cell-Sertoli Cell Junction Signaling,Tight Junction Signaling
hsa-miR-6780a-5p	miR-1273h-5p (and other miRNAs w/seed UGGGAGG)	3,080	TargetScan Human	High (predicted)	CSF3R	CSF3R	2,433	Acute Myeloid Leukemia Signaling,Granulocyte Adhesion and Diapedesis,NF1 RAS Signaling Pathway,Other interleukin signaling,Signaling by CSF3 (G-CSF),Transcriptional regulation of granulopoiesis
hsa-miR-6780a-5p	miR-1273h-5p (and other miRNAs w/seed UGGGAGG)	3,080	TargetScan Human	High (predicted)	DTX4	DTX4	1,365	Cytosolic sensors of pathogen-associated DNA,Notch Signaling,Signaling by NOTCH1
hsa-miR-6780a-5p	miR-1273h-5p (and other miRNAs w/seed UGGGAGG)	3,080	TargetScan Human	High (predicted)	FCGR2A	FCGR2A	2,381	B Cell Receptor Signaling,Dendritic Cell Maturation,Fcgamma receptor (FCGR) dependent phagocytosis,Fcγ Receptor-mediated Phagocytosis in Macrophages and Monocytes,IL-10 Signaling,IL-12 Signaling and Production in Macrophages,Neutrophil degranulation,Parkinson's Signaling Pathway,Phagosome Formation,Phospholipase C Signaling,Role of NFAT in Regulation of the Immune Response,Role of Osteoclasts in …
hsa-miR-6780a-5p	miR-1273h-5p (and other miRNAs w/seed UGGGAGG)	3,080	TargetScan Human	High (predicted)	H2BC18	H2BC18	4,391	Chromatin organization,Deubiquitination
hsa-miR-6780a-5p	miR-1273h-5p (and other miRNAs w/seed UGGGAGG)	3,080	TargetScan Human	High (predicted)	LRFN1	LRFN1	1,554	Synaptic adhesion-like molecules
hsa-miR-6780a-5p	miR-1273h-5p (and other miRNAs w/seed UGGGAGG)	3,080	TargetScan Mouse	High (predicted)	MPZ	MPZ	1,420	EGR2 and SOX10-mediated initiation of Schwann cell myelination,Myelination Signaling Pathway
hsa-miR-6780a-5p	miR-1273h-5p (and other miRNAs w/seed UGGGAGG)	3,080	TargetScan Mouse,TargetScan Human	High (predicted)	MSRB1	MSRB1	2,134	Protein repair
hsa-miR-6780a-5p	miR-1273h-5p (and other miRNAs w/seed UGGGAGG)	3,080	TargetScan Mouse,TargetScan Human	High (predicted),Moderate (predicted)	NFAM1	NFAM1	1,577	Neutrophil degranulation
hsa-miR-6780a-5p	miR-1273h-5p (and other miRNAs w/seed UGGGAGG)	3,080	TargetScan Mouse,TargetScan Human	High (predicted),Moderate (predicted)	OLR1	OLR1	-3,637	Cell surface interactions at the vascular wall,Cyclophilin Signaling Pathway,Glycation Signaling Pathway,Neutrophil degranulation,Tuberculosis Latent Signaling Pathway
hsa-miR-6780a-5p	miR-1273h-5p (and other miRNAs w/seed UGGGAGG)	3,080	TargetScan Human	High (predicted)	RAB3D	RAB3D	1,705	Neutrophil degranulation,RAB geranylgeranylation
hsa-miR-6780a-5p	miR-1273h-5p (and other miRNAs w/seed UGGGAGG)	3,080	TargetScan Human	High (predicted)	RASGRP4	RASGRP4	1,509	Fc epsilon receptor (FCERI) signaling,RAF/MAP kinase cascade
hsa-miR-6780a-5p	miR-1273h-5p (and other miRNAs w/seed UGGGAGG)	3,080	TargetScan Mouse	High (predicted)	RPH3A	RPH3A	-2,844	Huntington's Disease Signaling
hsa-miR-6780a-5p	miR-1273h-5p (and other miRNAs w/seed UGGGAGG)	3,080	TargetScan Human	High (predicted)	SIRPB1	SIRPB1	1,574	DAP12 interactions,Neutrophil degranulation,Signal regulatory protein family interactions
hsa-miR-6780a-5p	miR-1273h-5p (and other miRNAs w/seed UGGGAGG)	3,080	TargetScan Human	High (predicted)	SLC5A10	SLC5A10	-2,625	Cellular hexose transport
hsa-miR-1275	miR-1275 (and other miRNAs w/seed UGGGGGA)	-1,010	TargetScan Human	High (predicted)	CD34	CD34	-2,186	Agranulocyte Adhesion and Diapedesis,Immunoregulatory interactions between a Lymphoid and a non-Lymphoid cell
hsa-miR-1275	miR-1275 (and other miRNAs w/seed UGGGGGA)	-1,010	TargetScan Human	High (predicted)	CDHR5	CDHR5	-4,073	CDX Gastrointestinal Cancer Signaling Pathway,Cohesin Chromatin Regulation Pathway
hsa-miR-1275	miR-1275 (and other miRNAs w/seed UGGGGGA)	-1,010	TargetScan Mouse	High (predicted)	CHI3L1	CHI3L1	3,240	IL-13 Signaling Pathway,Neutrophil degranulation,Oncostatin M Signaling
hsa-miR-1275	miR-1275 (and other miRNAs w/seed UGGGGGA)	-1,010	TargetScan Human	High (predicted)	CLDN9	CLDN9	4,216	Agranulocyte Adhesion and Diapedesis,Cell junction organization,Granulocyte Adhesion and Diapedesis,Leukocyte Extravasation Signaling,Sertoli Cell-Germ Cell Junction Signaling Pathway (Enhanced),Sertoli Cell-Sertoli Cell Junction Signaling,Tight Junction Signaling
hsa-miR-1275	miR-1275 (and other miRNAs w/seed UGGGGGA)	-1,010	TargetScan Human	High (predicted)	F2RL1	F2RL1	2,758	BBSome Signaling Pathway,Breast Cancer Regulation by Stathmin1,Cellular Effects of Sildenafil (Viagra),Class A/1 (Rhodopsin-like receptors),CREB Signaling in Neurons,FAK Signaling,G alpha (q) signalling events,G-Protein Coupled Receptor Signaling,Gα12/13 Signaling,Hematoma Resolution Signaling Pathway,Lung Ionic Balance Signaling Pathway,Molecular Mechanisms of Cancer,NF1 RAS Signaling Pathway,p7…
hsa-miR-1275	miR-1275 (and other miRNAs w/seed UGGGGGA)	-1,010	TargetScan Human	High (predicted)	FOSL1	FOSL1	-4,585	Activin Inhibin Signaling Pathway,ERK5 Signaling,NGF-stimulated transcription,NRF2-mediated Oxidative Stress Response,Sertoli Cell-Germ Cell Junction Signaling Pathway (Enhanced),Warburg Effect Signaling Pathway
hsa-miR-1275	miR-1275 (and other miRNAs w/seed UGGGGGA)	-1,010	TargetScan Human	High (predicted)	ID1	ID1	-5,039	Cellular Effects of Sildenafil (Viagra),Human Embryonic Stem Cell Pluripotency,ID1 Signaling Pathway,Molecular Mechanisms of Cancer,Mouse Embryonic Stem Cell Pluripotency,NGF-stimulated transcription,Oncogene Induced Senescence,Preeclampsia Signaling Pathway,Transcriptional and post-translational regulation of MITF-M expression and activity
hsa-miR-1275	miR-1275 (and other miRNAs w/seed UGGGGGA)	-1,010	TargetScan Mouse	High (predicted)	LFNG	LFNG	1,491	Nephron development,Notch Signaling,Pre-NOTCH Expression and Processing,Somitogenesis
hsa-miR-1275	miR-1275 (and other miRNAs w/seed UGGGGGA)	-1,010	TargetScan Mouse,TargetScan Human	High (predicted),Moderate (predicted)	MPZ	MPZ	1,420	EGR2 and SOX10-mediated initiation of Schwann cell myelination,Myelination Signaling Pathway
hsa-miR-1275	miR-1275 (and other miRNAs w/seed UGGGGGA)	-1,010	TargetScan Human	High (predicted)	MXD1	MXD1	2,118	Activin Inhibin Signaling Pathway,Polyamine Regulation in Colon Cancer,VDR/RXR Activation
hsa-miR-1275	miR-1275 (and other miRNAs w/seed UGGGGGA)	-1,010	TargetScan Human	High (predicted)	NDEL1	NDEL1	1,605	Cell Cycle Checkpoints,Mitotic Metaphase and Anaphase,Mitotic Prometaphase,Reelin Signaling in Neurons,RHO GTPases Activate Formins
hsa-miR-1275	miR-1275 (and other miRNAs w/seed UGGGGGA)	-1,010	TargetScan Mouse,TargetScan Human	High (predicted),Moderate (predicted)	NFAM1	NFAM1	1,577	Neutrophil degranulation
hsa-miR-1275	miR-1275 (and other miRNAs w/seed UGGGGGA)	-1,010	TargetScan Mouse,TargetScan Human	High (predicted),Moderate (predicted)	OTX1	OTX1	3,776	Transcriptional Regulatory Network in Embryonic Stem Cells
hsa-miR-1275	miR-1275 (and other miRNAs w/seed UGGGGGA)	-1,010	TargetScan Mouse	High (predicted)	PADI2	PADI2	2,090	Chromatin organization,Neutrophil degranulation,Protein Citrullination
hsa-miR-1275	miR-1275 (and other miRNAs w/seed UGGGGGA)	-1,010	TargetScan Human	High (predicted)	RASGRP4	RASGRP4	1,509	Fc epsilon receptor (FCERI) signaling,RAF/MAP kinase cascade
hsa-miR-1275	miR-1275 (and other miRNAs w/seed UGGGGGA)	-1,010	TargetScan Mouse,TargetScan Human	High (predicted),Moderate (predicted)	RUNX3	RUNX3	-1,381	TCF dependent signaling in response to WNT,TGF-β Signaling,Th1 and Th2 Activation Pathway,Th1 Pathway,Th2 Pathway,Transcriptional regulation by RUNX3
hsa-miR-1275	miR-1275 (and other miRNAs w/seed UGGGGGA)	-1,010	TargetScan Human	High (predicted)	SEMA6A	SEMA6A	5,722	Axonal Guidance Signaling,Semaphorin interactions,Semaphorin Neuronal Repulsive Signaling Pathway
hsa-miR-1275	miR-1275 (and other miRNAs w/seed UGGGGGA)	-1,010	TargetScan Human	High (predicted)	SLC22A1	SLC22A1	3,403	Abacavir ADME,Neurotransmitter clearance,Neurotransmitter release cycle,Transport of bile salts and organic acids, metal ions and amine compounds
hsa-miR-1275	miR-1275 (and other miRNAs w/seed UGGGGGA)	-1,010	TargetScan Mouse	High (predicted)	SMAD6	SMAD6	-3,315	BMP signaling pathway,Cardiomyocyte Differentiation via BMP Receptors,Epithelial Membrane Protein Signaling Pathway,HEY1 Signaling Pathway,Human Embryonic Stem Cell Pluripotency,ID3 Signaling Pathway,Molecular Mechanisms of Cancer,Myelination Signaling Pathway,Osteoarthritis Pathway,Role of Osteoblasts in Rheumatoid Arthritis Signaling Pathway,Role of Osteoblasts, Osteoclasts and Chondrocytes in …
hsa-miR-1275	miR-1275 (and other miRNAs w/seed UGGGGGA)	-1,010	TargetScan Mouse	High (predicted)	ST6GALNAC6	ST6GALNAC6	1,611	Sialic acid metabolism,Sphingolipid metabolism
hsa-miR-1277-3p	miR-1277-3p (and other miRNAs w/seed ACGUAGA)	-7,930	TargetScan Mouse	High (predicted)	LBR	LBR	1,500	Cholesterol biosynthesis,Cholesterol Biosynthesis I,Cholesterol Biosynthesis II (via 24,25-dihydrolanosterol),Cholesterol Biosynthesis III (via Desmosterol),Mitotic Metaphase and Anaphase,RHO GTPase cycle,Superpathway of Cholesterol Biosynthesis,Transcriptional Regulation by MECP2,Zymosterol Biosynthesis
hsa-miR-1277-3p	miR-1277-3p (and other miRNAs w/seed ACGUAGA)	-7,930	TargetScan Mouse	High (predicted)	TGFA	TGFA	2,541	Autophagy,Breast Cancer Regulation by Stathmin1,Cargo concentration in the ER,Cargo recognition for clathrin-mediated endocytosis,Cilia Biogenesis Signaling Pathway,Clathrin-mediated endocytosis,CLEAR Signaling Pathway,COPII-mediated vesicle transport,CREB Signaling in Neurons,Docosahexaenoic Acid (DHA) Signaling,Ephrin A Signaling,ERBB Signaling,ESR-mediated signaling,Extra-nuclear estrogen sign…
hsa-miR-128-1-5p	miR-128-1-5p (and other miRNAs w/seed GGGGCCG)	-1,620	TargetScan Human	High (predicted)	CDC42EP1	CDC42EP1	-2,359	RHO GTPase cycle,RHOA Signaling,Signaling by Rho Family GTPases
hsa-miR-128-1-5p	miR-128-1-5p (and other miRNAs w/seed GGGGCCG)	-1,620	TargetScan Mouse,TargetScan Human	High (predicted),Moderate (predicted)	EPN2	EPN2	1,323	Cargo recognition for clathrin-mediated endocytosis,Clathrin-mediated endocytosis,Germ Cell-Sertoli Cell Junction Signaling,Sertoli Cell-Sertoli Cell Junction Signaling
hsa-miR-128-1-5p	miR-128-1-5p (and other miRNAs w/seed GGGGCCG)	-1,620	TargetScan Mouse	High (predicted)	MPZ	MPZ	1,420	EGR2 and SOX10-mediated initiation of Schwann cell myelination,Myelination Signaling Pathway
hsa-miR-128-1-5p	miR-128-1-5p (and other miRNAs w/seed GGGGCCG)	-1,620	TargetScan Human	High (predicted)	SLC5A10	SLC5A10	-2,625	Cellular hexose transport
hsa-miR-128-1-5p	miR-128-1-5p (and other miRNAs w/seed GGGGCCG)	-1,620	TargetScan Human	High (predicted)	SMO	SMO	-2,515	Adipogenesis pathway,Aldosterone Signaling in Epithelial Cells,Autism Signaling Pathway,Axonal Guidance Signaling,Basal Cell Carcinoma Signaling,BBSome Signaling Pathway,Bone Mineralization Signaling Pathway,Breast Cancer Regulation by Stathmin1,Cardiac Hypertrophy Signaling (Enhanced),CDX Gastrointestinal Cancer Signaling Pathway,Cellular Effects of Sildenafil (Viagra),Centrosomal KIAA0586 Signa…
hsa-miR-1284	miR-1284 (and other miRNAs w/seed CUAUACA)	1,440	TargetScan Human	High (predicted)	NRXN1	NRXN1	5,231	Autism Signaling Pathway,Extracellular matrix organization,GABAergic Receptor Signaling Pathway (Enhanced),Neurexins and neuroligins,ROBO SLIT Signaling Pathway,Synaptogenesis Signaling Pathway
hsa-miR-5189-5p	miR-1285-3p (and other miRNAs w/seed CUGGGCA)	1,510	TargetScan Mouse	High (predicted)	C5AR2	C5AR2	2,499	BBSome Signaling Pathway,Breast Cancer Regulation by Stathmin1,Cellular Effects of Sildenafil (Viagra),Class A/1 (Rhodopsin-like receptors),Complement cascade,CREB Signaling in Neurons,FAK Signaling,G-Protein Coupled Receptor Signaling,Lung Ionic Balance Signaling Pathway,Molecular Mechanisms of Cancer,NF1 RAS Signaling Pathway,Phagosome Formation,S100 Family Signaling Pathway,Zn Homeostasis Sign…
hsa-miR-5189-5p	miR-1285-3p (and other miRNAs w/seed CUGGGCA)	1,510	TargetScan Mouse,TargetScan Human	High (predicted),Moderate (predicted)	NFAM1	NFAM1	1,577	Neutrophil degranulation
hsa-miR-5189-5p	miR-1285-3p (and other miRNAs w/seed CUGGGCA)	1,510	TargetScan Human	High (predicted)	OLR1	OLR1	-3,637	Cell surface interactions at the vascular wall,Cyclophilin Signaling Pathway,Glycation Signaling Pathway,Neutrophil degranulation,Tuberculosis Latent Signaling Pathway
hsa-miR-5189-5p	miR-1285-3p (and other miRNAs w/seed CUGGGCA)	1,510	TargetScan Mouse,TargetScan Human	High (predicted),Moderate (predicted)	RAB36	RAB36	2,080	Intra-Golgi and retrograde Golgi-to-ER traffic,RAB geranylgeranylation
hsa-miR-5189-5p	miR-1285-3p (and other miRNAs w/seed CUGGGCA)	1,510	TargetScan Mouse,TargetScan Human	High (predicted),Moderate (predicted)	SMAD6	SMAD6	-3,315	BMP signaling pathway,Cardiomyocyte Differentiation via BMP Receptors,Epithelial Membrane Protein Signaling Pathway,HEY1 Signaling Pathway,Human Embryonic Stem Cell Pluripotency,ID3 Signaling Pathway,Molecular Mechanisms of Cancer,Myelination Signaling Pathway,Osteoarthritis Pathway,Role of Osteoblasts in Rheumatoid Arthritis Signaling Pathway,Role of Osteoblasts, Osteoclasts and Chondrocytes in …
hsa-miR-5189-5p	miR-1285-3p (and other miRNAs w/seed CUGGGCA)	1,510	TargetScan Mouse	High (predicted)	TGFA	TGFA	2,541	Autophagy,Breast Cancer Regulation by Stathmin1,Cargo concentration in the ER,Cargo recognition for clathrin-mediated endocytosis,Cilia Biogenesis Signaling Pathway,Clathrin-mediated endocytosis,CLEAR Signaling Pathway,COPII-mediated vesicle transport,CREB Signaling in Neurons,Docosahexaenoic Acid (DHA) Signaling,Ephrin A Signaling,ERBB Signaling,ESR-mediated signaling,Extra-nuclear estrogen sign…
hsa-miR-1287-3p	miR-1287-3p (and other miRNAs w/seed UCUAGCC)	-1,810	TargetScan Mouse	High (predicted)	ADRA2B	ADRA2B	-8,626	Adrenergic Receptor Signaling Pathway (Enhanced),AMPK Signaling,BBSome Signaling Pathway,Breast Cancer Regulation by Stathmin1,cAMP-mediated signaling,Cardiac Hypertrophy Signaling,Cardiac Hypertrophy Signaling (Enhanced),Cellular Effects of Sildenafil (Viagra),Class A/1 (Rhodopsin-like receptors),CREB Signaling in Neurons,FAK Signaling,G alpha (i) signalling events,G alpha (z) signalling events,…
hsa-miR-1287-3p	miR-1287-3p (and other miRNAs w/seed UCUAGCC)	-1,810	TargetScan Human	High (predicted)	CXCR2	CXCR2	4,300	Agranulocyte Adhesion and Diapedesis,cAMP-mediated signaling,Cardiac Hypertrophy Signaling (Enhanced),Class A/1 (Rhodopsin-like receptors),FAK Signaling,G alpha (i) signalling events,G-Protein Coupled Receptor Signaling,Glucocorticoid Receptor Signaling,Granulocyte Adhesion and Diapedesis,Gαi Signaling,IL-8 Signaling,Molecular Mechanisms of Cancer,Neutrophil degranulation,Neutrophil Extracellular…
hsa-miR-1287-3p	miR-1287-3p (and other miRNAs w/seed UCUAGCC)	-1,810	TargetScan Human	High (predicted)	P2RY14	P2RY14	1,706	BBSome Signaling Pathway,Breast Cancer Regulation by Stathmin1,cAMP-mediated signaling,Cellular Effects of Sildenafil (Viagra),Class A/1 (Rhodopsin-like receptors),CREB Signaling in Neurons,FAK Signaling,G alpha (i) signalling events,G-Protein Coupled Receptor Signaling,Gap Junction Signaling,Gustation Pathway,Gαi Signaling,Lung Ionic Balance Signaling Pathway,Molecular Mechanisms of Cancer,NF1 R…
hsa-miR-1287-3p	miR-1287-3p (and other miRNAs w/seed UCUAGCC)	-1,810	TargetScan Mouse	High (predicted)	RNASEL	RNASEL	1,941	Interferon alpha/beta signaling,OAS antiviral response,Role of Pattern Recognition Receptors in Recognition of Bacteria and Viruses,Stress Granule Signaling Pathway
hsa-miR-1287-5p	miR-1287-5p (miRNAs w/seed GCUGGAU)	-0,920	TargetScan Human	High (predicted)	CACNB4	CACNB4	2,567	Acetylcholine Receptor Signaling Pathway,Adrenergic Receptor Signaling Pathway (Enhanced),Amyotrophic Lateral Sclerosis Signaling,Androgen Signaling,Autism Signaling Pathway,Calcium Signaling,Cardiac Hypertrophy Signaling,Cardiac Hypertrophy Signaling (Enhanced),Cardiac β-adrenergic Signaling,CCR5 Signaling in Macrophages,Cellular Effects of Sildenafil (Viagra),Circadian Rhythm Signaling,Corticot…
hsa-miR-1287-5p	miR-1287-5p (miRNAs w/seed GCUGGAU)	-0,920	TargetScan Human	High (predicted)	NRBF2	NRBF2	1,778	Autophagy,CLEAR Signaling Pathway,Generic Transcription Pathway
hsa-miR-1288-3p	miR-1288-3p (miRNAs w/seed GGACUGC)	1,450	TargetScan Human	High (predicted)	LPAR2	LPAR2	1,770	BBSome Signaling Pathway,Breast Cancer Regulation by Stathmin1,Cellular Effects of Sildenafil (Viagra),Class A/1 (Rhodopsin-like receptors),CREB Signaling in Neurons,eNOS Signaling,FAK Signaling,G alpha (i) signalling events,G alpha (q) signalling events,G-Protein Coupled Receptor Signaling,Gα12/13 Signaling,Lung Ionic Balance Signaling Pathway,Molecular Mechanisms of Cancer,NF1 RAS Signaling Pat…
hsa-miR-1288-3p	miR-1288-3p (miRNAs w/seed GGACUGC)	1,450	TargetScan Human	High (predicted)	SIRPB1	SIRPB1	1,574	DAP12 interactions,Neutrophil degranulation,Signal regulatory protein family interactions
hsa-miR-1288-3p	miR-1288-3p (miRNAs w/seed GGACUGC)	1,450	TargetScan Human	High (predicted)	ST6GALNAC2	ST6GALNAC2	2,963	O-linked glycosylation,Sialic acid metabolism
hsa-miR-1289	miR-1289 (miRNAs w/seed GGAGUCC)	3,970	TargetScan Human	High (predicted)	ATF3	ATF3	-3,262	ATF4 activates genes in response to endoplasmic reticulum stress,EIF2 Signaling,Endocannabinoid Cancer Inhibition Pathway,ID1 Signaling Pathway,PI3K Signaling in B Lymphocytes,Response of EIF2AK1 (HRI) to heme deficiency,Response of EIF2AK4 (GCN2) to amino acid deficiency,Role of PKR in Interferon Induction and Antiviral Response,Senescence Pathway
hsa-miR-1289	miR-1289 (miRNAs w/seed GGAGUCC)	3,970	TargetScan Human	High (predicted)	DUSP1	DUSP1	-2,404	3-phosphoinositide Biosynthesis,3-phosphoinositide Degradation,Aldosterone Signaling in Epithelial Cells,cAMP-mediated signaling,D-myo-inositol (1,4,5,6)-Tetrakisphosphate Biosynthesis,D-myo-inositol (3,4,5,6)-tetrakisphosphate Biosynthesis,D-myo-inositol-5-phosphate Metabolism,ERK/MAPK Signaling,G-Protein Coupled Receptor Signaling,Glucocorticoid Receptor Signaling,Hematoma Resolution Signaling …
hsa-miR-1289	miR-1289 (miRNAs w/seed GGAGUCC)	3,970	TargetScan Human	High (predicted)	ST6GALNAC2	ST6GALNAC2	2,963	O-linked glycosylation,Sialic acid metabolism
hsa-miR-129-1-3p	miR-129-1-3p (and other miRNAs w/seed AGCCCUU)	2,940	TargetScan Human	High (predicted)	CACNA1D	CACNA1D	1,836	Acetylcholine Receptor Signaling Pathway,Adrenergic Receptor Signaling Pathway (Enhanced),Amyotrophic Lateral Sclerosis Signaling,Androgen Signaling,Autism Signaling Pathway,Calcium Signaling,Cardiac Hypertrophy Signaling,Cardiac Hypertrophy Signaling (Enhanced),Cardiac β-adrenergic Signaling,CCR5 Signaling in Macrophages,Cellular Effects of Sildenafil (Viagra),Circadian Rhythm Signaling,Corticot…
hsa-miR-129-1-3p	miR-129-1-3p (and other miRNAs w/seed AGCCCUU)	2,940	TargetScan Mouse	High (predicted)	EIF1	EIF1	-1,350	Cachexia Signaling Pathway,EIF2 Signaling,GAIT Translation Signaling Pathway,Insulin Secretion Signaling Pathway,Regulation of eIF4 and p70S6K Signaling,Stress Granule Signaling Pathway,VEGF Signaling
hsa-miR-129-1-3p	miR-129-1-3p (and other miRNAs w/seed AGCCCUU)	2,940	TargetScan Human	High (predicted)	VNN2	VNN2	2,560	Metabolism of water-soluble vitamins and cofactors,Post-translational modification: synthesis of GPI-anchored proteins
hsa-miR-129-1-3p	miR-129-1-3p (and other miRNAs w/seed AGCCCUU)	2,940	TargetScan Human	High (predicted)	ZNF200	ZNF200	1,920	Generic Transcription Pathway
hsa-miR-1291	miR-1291 (and other miRNAs w/seed GGCCCUG)	-3,230	TargetScan Human	High (predicted)	CDC42EP1	CDC42EP1	-2,359	RHO GTPase cycle,RHOA Signaling,Signaling by Rho Family GTPases
hsa-miR-1291	miR-1291 (and other miRNAs w/seed GGCCCUG)	-3,230	TargetScan Human	High (predicted)	GRM2	GRM2	-1,679	Autism Signaling Pathway,BBSome Signaling Pathway,Breast Cancer Regulation by Stathmin1,cAMP-mediated signaling,Cellular Effects of Sildenafil (Viagra),Class C/3 (Metabotropic glutamate/pheromone receptors),CREB Signaling in Neurons,FAK Signaling,G alpha (i) signalling events,G-Protein Coupled Receptor Signaling,Glutamate Receptor Signaling,Glutaminergic Receptor Signaling Pathway (Enhanced),Gαi …
hsa-miR-1291	miR-1291 (and other miRNAs w/seed GGCCCUG)	-3,230	TargetScan Human	High (predicted)	IL10RB	IL10RB	1,830	Cardiac Hypertrophy Signaling (Enhanced),FAK Signaling,Glucocorticoid Receptor Signaling,IL-10 Signaling,IL-12 Signaling and Production in Macrophages,IL-22 Signaling,Interleukin-10 signaling,Interleukin-20 family signaling,Irritable Bowel Syndrome Signaling Pathway,ISGylation Signaling Pathway,Macrophage Alternative Activation Signaling Pathway,Molecular Mechanisms of Cancer,Other interleukin si…
hsa-miR-1291	miR-1291 (and other miRNAs w/seed GGCCCUG)	-3,230	TargetScan Human	High (predicted)	IL1B	IL1B	-4,934	Activin Inhibin Signaling Pathway,Acute Phase Response Signaling,Adrenergic Receptor Signaling Pathway (Enhanced),Adrenomedullin signaling pathway,Agranulocyte Adhesion and Diapedesis,Airway Pathology in Chronic Obstructive Pulmonary Disease,Altered T Cell and B Cell Signaling in Rheumatoid Arthritis,Aryl Hydrocarbon Receptor Signaling,Atherosclerosis Signaling,Autism Signaling Pathway,C-type lec…
hsa-miR-1291	miR-1291 (and other miRNAs w/seed GGCCCUG)	-3,230	TargetScan Human	High (predicted)	LRP10	LRP10	1,483	Retinoid metabolism and transport
hsa-miR-1291	miR-1291 (and other miRNAs w/seed GGCCCUG)	-3,230	TargetScan Human	High (predicted)	PRSS33	PRSS33	3,517	IL-33 Signaling Pathway,Neuroprotective Role of THOP1 in Alzheimer's Disease
hsa-miR-1291	miR-1291 (and other miRNAs w/seed GGCCCUG)	-3,230	TargetScan Human	High (predicted)	SLC12A7	SLC12A7	-1,559	Transport of inorganic cations/anions and amino acids/oligopeptides,WNK Renal Signaling Pathway
hsa-miR-1291	miR-1291 (and other miRNAs w/seed GGCCCUG)	-3,230	TargetScan Human	High (predicted)	ST6GALNAC6	ST6GALNAC6	1,611	Sialic acid metabolism,Sphingolipid metabolism
hsa-miR-1292-3p	miR-1292-3p (miRNAs w/seed CGCGCCC)	2,930	TargetScan Human	High (predicted)	G0S2	G0S2	-5,995	Regulation of lipid metabolism by PPARalpha
hsa-miR-1292-3p	miR-1292-3p (miRNAs w/seed CGCGCCC)	2,930	TargetScan Human	High (predicted)	OTX1	OTX1	3,776	Transcriptional Regulatory Network in Embryonic Stem Cells
hsa-miR-1294	miR-1294 (and other miRNAs w/seed GUGAGGU)	2,120	TargetScan Human	High (predicted)	CXCL8	CXCL8	-4,978	Adrenergic Receptor Signaling Pathway (Enhanced),Agranulocyte Adhesion and Diapedesis,Airway Inflammation in Asthma,Airway Pathology in Chronic Obstructive Pulmonary Disease,ATF4 activates genes in response to endoplasmic reticulum stress,Atherosclerosis Signaling,Autism Signaling Pathway,Bladder Cancer Signaling,Cachexia Signaling Pathway,Cardiac Hypertrophy Signaling (Enhanced),CDX Gastrointest…
hsa-miR-1294	miR-1294 (and other miRNAs w/seed GUGAGGU)	2,120	TargetScan Human	High (predicted)	EIF1	EIF1	-1,350	Cachexia Signaling Pathway,EIF2 Signaling,GAIT Translation Signaling Pathway,Insulin Secretion Signaling Pathway,Regulation of eIF4 and p70S6K Signaling,Stress Granule Signaling Pathway,VEGF Signaling
hsa-miR-1294	miR-1294 (and other miRNAs w/seed GUGAGGU)	2,120	TargetScan Human	High (predicted)	IRAG1	IRAG1	2,591	Platelet homeostasis
hsa-miR-1295a	miR-1295a (miRNAs w/seed UAGGCCG)	-2,490	TargetScan Human	High (predicted)	LPAR5	LPAR5	1,521	BBSome Signaling Pathway,Breast Cancer Regulation by Stathmin1,Cellular Effects of Sildenafil (Viagra),Class A/1 (Rhodopsin-like receptors),CREB Signaling in Neurons,eNOS Signaling,FAK Signaling,G alpha (i) signalling events,G alpha (q) signalling events,G-Protein Coupled Receptor Signaling,GPCR-Mediated Nutrient Sensing in Enteroendocrine Cells,Gα12/13 Signaling,Lung Ionic Balance Signaling Path…
hsa-miR-1912-3p	miR-1295b-5p (and other miRNAs w/seed ACCCAGA)	-3,830	TargetScan Human	High (predicted)	CXCR1	CXCR1	4,204	Agranulocyte Adhesion and Diapedesis,BBSome Signaling Pathway,Breast Cancer Regulation by Stathmin1,Cardiac Hypertrophy Signaling (Enhanced),Cellular Effects of Sildenafil (Viagra),Class A/1 (Rhodopsin-like receptors),CREB Signaling in Neurons,FAK Signaling,G alpha (i) signalling events,G-Protein Coupled Receptor Signaling,Glucocorticoid Receptor Signaling,Granulocyte Adhesion and Diapedesis,IL-8…
hsa-miR-1912-3p	miR-1295b-5p (and other miRNAs w/seed ACCCAGA)	-3,830	TargetScan Human	High (predicted)	HBEGF	HBEGF	-3,267	Cargo recognition for clathrin-mediated endocytosis,CDX Gastrointestinal Cancer Signaling Pathway,Clathrin-mediated endocytosis,ERBB Signaling,Extra-nuclear estrogen signaling,G Beta Gamma Signaling,Gastrin-CREB signalling pathway via PKC and MAPK,GNRH Signaling,HER-2 Signaling in Breast Cancer,IL-13 Signaling Pathway,IL-8 Signaling,Neuregulin Signaling,Pancreatic Adenocarcinoma Signaling,PIP3 ac…
hsa-miR-1912-3p	miR-1295b-5p (and other miRNAs w/seed ACCCAGA)	-3,830	TargetScan Human	High (predicted)	TGFA	TGFA	2,541	Autophagy,Breast Cancer Regulation by Stathmin1,Cargo concentration in the ER,Cargo recognition for clathrin-mediated endocytosis,Cilia Biogenesis Signaling Pathway,Clathrin-mediated endocytosis,CLEAR Signaling Pathway,COPII-mediated vesicle transport,CREB Signaling in Neurons,Docosahexaenoic Acid (DHA) Signaling,Ephrin A Signaling,ERBB Signaling,ESR-mediated signaling,Extra-nuclear estrogen sign…
hsa-miR-1299	miR-1299 (miRNAs w/seed UCUGGAA)	1,640	TargetScan Human	High (predicted)	MPZ	MPZ	1,420	EGR2 and SOX10-mediated initiation of Schwann cell myelination,Myelination Signaling Pathway
hsa-miR-1304-5p	miR-1304-5p (miRNAs w/seed UUGAGGC)	1,560	TargetScan Human	High (predicted)	JAML	JAML	1,939	Cell surface interactions at the vascular wall,Immunoregulatory interactions between a Lymphoid and a non-Lymphoid cell
hsa-miR-1304-5p	miR-1304-5p (miRNAs w/seed UUGAGGC)	1,560	TargetScan Human	High (predicted)	MPZ	MPZ	1,420	EGR2 and SOX10-mediated initiation of Schwann cell myelination,Myelination Signaling Pathway
hsa-miR-1304-5p	miR-1304-5p (miRNAs w/seed UUGAGGC)	1,560	TargetScan Human	High (predicted)	TNFSF14	TNFSF14	2,579	Adrenergic Receptor Signaling Pathway (Enhanced),Airway Pathology in Chronic Obstructive Pulmonary Disease,Atherosclerosis Signaling,Autism Signaling Pathway,Cachexia Signaling Pathway,Cardiac Hypertrophy Signaling (Enhanced),CDX Gastrointestinal Cancer Signaling Pathway,CGAS-STING Signaling Pathway,Erythropoietin Signaling Pathway,FXR/RXR Activation,Glycation Signaling Pathway,Hematoma Resolutio…
hsa-miR-1306-5p	miR-1306-5p (miRNAs w/seed CACCUCC)	4,900	TargetScan Human	High (predicted)	BTNL8	BTNL8	4,074	Butyrophilin (BTN) family interactions
hsa-miR-1306-5p	miR-1306-5p (miRNAs w/seed CACCUCC)	4,900	TargetScan Human	High (predicted)	C5AR2	C5AR2	2,499	BBSome Signaling Pathway,Breast Cancer Regulation by Stathmin1,Cellular Effects of Sildenafil (Viagra),Class A/1 (Rhodopsin-like receptors),Complement cascade,CREB Signaling in Neurons,FAK Signaling,G-Protein Coupled Receptor Signaling,Lung Ionic Balance Signaling Pathway,Molecular Mechanisms of Cancer,NF1 RAS Signaling Pathway,Phagosome Formation,S100 Family Signaling Pathway,Zn Homeostasis Sign…
hsa-miR-1306-5p	miR-1306-5p (miRNAs w/seed CACCUCC)	4,900	TargetScan Human	High (predicted)	DDIT4	DDIT4	-2,327	Cachexia Signaling Pathway,CLEAR Signaling Pathway,IL-10 Signaling,mTOR Signaling,Osteoarthritis Pathway,Sheddase Signaling Pathway,TP53 Regulates Metabolic Genes
hsa-miR-1306-5p	miR-1306-5p (miRNAs w/seed CACCUCC)	4,900	TargetScan Human	High (predicted)	FCGR3B	FCGR3B	4,267	Dendritic Cell Maturation,IL-12 Signaling and Production in Macrophages,Natural Killer Cell Signaling,Neutrophil degranulation,Neutrophil Extracellular Trap Signaling Pathway,Parkinson's Signaling Pathway,Phagosome Formation,Post-translational modification: synthesis of GPI-anchored proteins,Role of NFAT in Regulation of the Immune Response,Role of Osteoclasts in Rheumatoid Arthritis Signaling Pa…
hsa-miR-1306-5p	miR-1306-5p (miRNAs w/seed CACCUCC)	4,900	TargetScan Mouse	High (predicted)	IFIT2	IFIT2	3,880	Activation of IRF by Cytosolic Pattern Recognition Receptors,Interferon alpha/beta signaling,Role of Hypercytokinemia/hyperchemokinemia in the Pathogenesis of Influenza,Systemic Lupus Erythematosus in B Cell Signaling Pathway
hsa-miR-1306-5p	miR-1306-5p (miRNAs w/seed CACCUCC)	4,900	TargetScan Human	High (predicted)	NABP1	NABP1	2,303	RNA polymerase II transcribes snRNA genes
hsa-miR-1306-5p	miR-1306-5p (miRNAs w/seed CACCUCC)	4,900	TargetScan Human	High (predicted)	NFAM1	NFAM1	1,577	Neutrophil degranulation
hsa-miR-1306-5p	miR-1306-5p (miRNAs w/seed CACCUCC)	4,900	TargetScan Mouse	High (predicted)	NFKBIA	NFKBIA	-4,062	4-1BB Signaling in T Lymphocytes,Activation of IRF by Cytosolic Pattern Recognition Receptors,Activin Inhibin Signaling Pathway,Acute Phase Response Signaling,Angiopoietin Signaling,Antioxidant Action of Vitamin C,Apoptosis Signaling,April Mediated Signaling,ATM Signaling,B Cell Activating Factor Signaling,B Cell Receptor Signaling,BEX2 Signaling Pathway,C-type lectin receptors (CLRs),CD27 Signal…
hsa-miR-1306-5p	miR-1306-5p (miRNAs w/seed CACCUCC)	4,900	TargetScan Human	High (predicted)	SIRPB1	SIRPB1	1,574	DAP12 interactions,Neutrophil degranulation,Signal regulatory protein family interactions
hsa-miR-1306-5p	miR-1306-5p (miRNAs w/seed CACCUCC)	4,900	TargetScan Human	High (predicted)	TLR6	TLR6	2,056	Activin Inhibin Signaling Pathway,Altered T Cell and B Cell Signaling in Rheumatoid Arthritis,Class I MHC mediated antigen processing and presentation,CLEAR Signaling Pathway,Colorectal Cancer Metastasis Signaling,Communication between Innate and Adaptive Immune Cells,IL-27 Signaling Pathway,Irritable Bowel Syndrome Signaling Pathway,ISGylation Signaling Pathway,Multiple Sclerosis Signaling Pathw…
hsa-miR-1307-5p	miR-1307-5p (miRNAs w/seed CGACCGG)	-4,210	TargetScan Human	High (predicted)	MMP25	MMP25	3,141	Activation of Matrix Metalloproteinases,Agranulocyte Adhesion and Diapedesis,Axonal Guidance Signaling,Bladder Cancer Signaling,Chaperone Mediated Autophagy Signaling Pathway,Colorectal Cancer Metastasis Signaling,Estrogen Receptor Signaling,Granulocyte Adhesion and Diapedesis,Hematoma Resolution Signaling Pathway,HEY1 Signaling Pathway,HIF1α Signaling,HOTAIR Regulatory Pathway,Inhibition of Matr…
hsa-miR-301a-3p	miR-130a-3p (and other miRNAs w/seed AGUGCAA)	-5,610	TargetScan Human	High (predicted)	CD69	CD69	-2,713	Crosstalk between Dendritic Cells and Natural Killer Cells
hsa-miR-301a-3p	miR-130a-3p (and other miRNAs w/seed AGUGCAA)	-5,610	TargetScan Human	High (predicted)	FOSL1	FOSL1	-4,585	Activin Inhibin Signaling Pathway,ERK5 Signaling,NGF-stimulated transcription,NRF2-mediated Oxidative Stress Response,Sertoli Cell-Germ Cell Junction Signaling Pathway (Enhanced),Warburg Effect Signaling Pathway
hsa-miR-301a-3p	miR-130a-3p (and other miRNAs w/seed AGUGCAA)	-5,610	TargetScan Human	High (predicted)	G0S2	G0S2	-5,995	Regulation of lipid metabolism by PPARalpha
hsa-miR-301a-3p	miR-130a-3p (and other miRNAs w/seed AGUGCAA)	-5,610	TargetScan Human	High (predicted)	IL10RB	IL10RB	1,830	Cardiac Hypertrophy Signaling (Enhanced),FAK Signaling,Glucocorticoid Receptor Signaling,IL-10 Signaling,IL-12 Signaling and Production in Macrophages,IL-22 Signaling,Interleukin-10 signaling,Interleukin-20 family signaling,Irritable Bowel Syndrome Signaling Pathway,ISGylation Signaling Pathway,Macrophage Alternative Activation Signaling Pathway,Molecular Mechanisms of Cancer,Other interleukin si…
hsa-miR-301a-3p	miR-130a-3p (and other miRNAs w/seed AGUGCAA)	-5,610	TargetScan Human	High (predicted)	MXD1	MXD1	2,118	Activin Inhibin Signaling Pathway,Polyamine Regulation in Colon Cancer,VDR/RXR Activation
hsa-miR-301a-3p	miR-130a-3p (and other miRNAs w/seed AGUGCAA)	-5,610	TargetScan Human	High (predicted)	NABP1	NABP1	2,303	RNA polymerase II transcribes snRNA genes
hsa-miR-301a-3p	miR-130a-3p (and other miRNAs w/seed AGUGCAA)	-5,610	TargetScan Mouse,TargetScan Human	High (predicted),Moderate (predicted)	NRBF2	NRBF2	1,778	Autophagy,CLEAR Signaling Pathway,Generic Transcription Pathway
hsa-miR-301a-3p	miR-130a-3p (and other miRNAs w/seed AGUGCAA)	-5,610	TargetScan Human	High (predicted)	PIP4P2	PIP4P2	1,834	3-phosphoinositide Degradation,D-myo-inositol-5-phosphate Metabolism,Superpathway of Inositol Phosphate Compounds
hsa-miR-301a-3p	miR-130a-3p (and other miRNAs w/seed AGUGCAA)	-5,610	TargetScan Human	High (predicted)	STEAP4	STEAP4	3,090	Iron uptake and transport
hsa-miR-130a-5p	miR-130a-5p (miRNAs w/seed CUCUUUU)	-2,270	TargetScan Mouse	High (predicted)	NRXN1	NRXN1	5,231	Autism Signaling Pathway,Extracellular matrix organization,GABAergic Receptor Signaling Pathway (Enhanced),Neurexins and neuroligins,ROBO SLIT Signaling Pathway,Synaptogenesis Signaling Pathway
hsa-miR-130b-5p	miR-130b-5p (and other miRNAs w/seed CUCUUUC)	1,290	TargetScan Mouse	High (predicted)	DHRS9	DHRS9	2,730	Ethanol Degradation II,Noradrenaline and Adrenaline Degradation,RAR Activation,Retinoate Biosynthesis I,Retinol Biosynthesis,Serotonin Degradation,Signaling by Retinoic Acid,The Visual Cycle,Visual phototransduction
hsa-miR-130b-5p	miR-130b-5p (and other miRNAs w/seed CUCUUUC)	1,290	TargetScan Human	High (predicted)	IFIT1	IFIT1	3,680	Interferon alpha/beta signaling,Interferon Signaling,ISG15 antiviral mechanism
hsa-miR-130b-5p	miR-130b-5p (and other miRNAs w/seed CUCUUUC)	1,290	TargetScan Human	High (predicted)	PTX3	PTX3	-5,100	Neutrophil degranulation,Role of Pattern Recognition Receptors in Recognition of Bacteria and Viruses
hsa-miR-132-5p	miR-132-5p (miRNAs w/seed CCGUGGC)	-2,150	TargetScan Human	High (predicted)	DENND3	DENND3	1,520	RAB GEFs exchange GTP for GDP on RABs
hsa-miR-132-5p	miR-132-5p (miRNAs w/seed CCGUGGC)	-2,150	TargetScan Mouse	High (predicted)	MME	MME	3,754	Axonal Guidance Signaling,Cardiac conduction,DYRK1A Signaling Pathway,Metabolism of Angiotensinogen to Angiotensins,Neuroprotective Role of THOP1 in Alzheimer's Disease,Neutrophil degranulation
hsa-miR-132-5p	miR-132-5p (miRNAs w/seed CCGUGGC)	-2,150	TargetScan Human	High (predicted)	RAB36	RAB36	2,080	Intra-Golgi and retrograde Golgi-to-ER traffic,RAB geranylgeranylation
hsa-miR-132-5p	miR-132-5p (miRNAs w/seed CCGUGGC)	-2,150	TargetScan Human	High (predicted)	TNFSF14	TNFSF14	2,579	Adrenergic Receptor Signaling Pathway (Enhanced),Airway Pathology in Chronic Obstructive Pulmonary Disease,Atherosclerosis Signaling,Autism Signaling Pathway,Cachexia Signaling Pathway,Cardiac Hypertrophy Signaling (Enhanced),CDX Gastrointestinal Cancer Signaling Pathway,CGAS-STING Signaling Pathway,Erythropoietin Signaling Pathway,FXR/RXR Activation,Glycation Signaling Pathway,Hematoma Resolutio…
hsa-miR-6783-3p	miR-1343-3p (and other miRNAs w/seed UCCUGGG)	6,370	TargetScan Human	High (predicted)	APOL2	APOL2	1,514	GAIT Translation Signaling Pathway,Maturity Onset Diabetes of Young (MODY) Signaling
hsa-miR-6783-3p	miR-1343-3p (and other miRNAs w/seed UCCUGGG)	6,370	TargetScan Human	High (predicted)	BTNL8	BTNL8	4,074	Butyrophilin (BTN) family interactions
hsa-miR-6783-3p	miR-1343-3p (and other miRNAs w/seed UCCUGGG)	6,370	TargetScan Human	High (predicted)	CD34	CD34	-2,186	Agranulocyte Adhesion and Diapedesis,Immunoregulatory interactions between a Lymphoid and a non-Lymphoid cell
hsa-miR-6783-3p	miR-1343-3p (and other miRNAs w/seed UCCUGGG)	6,370	TargetScan Human	High (predicted)	CLDN9	CLDN9	4,216	Agranulocyte Adhesion and Diapedesis,Cell junction organization,Granulocyte Adhesion and Diapedesis,Leukocyte Extravasation Signaling,Sertoli Cell-Germ Cell Junction Signaling Pathway (Enhanced),Sertoli Cell-Sertoli Cell Junction Signaling,Tight Junction Signaling
hsa-miR-6783-3p	miR-1343-3p (and other miRNAs w/seed UCCUGGG)	6,370	TargetScan Human	High (predicted)	DDIT4	DDIT4	-2,327	Cachexia Signaling Pathway,CLEAR Signaling Pathway,IL-10 Signaling,mTOR Signaling,Osteoarthritis Pathway,Sheddase Signaling Pathway,TP53 Regulates Metabolic Genes
hsa-miR-6783-3p	miR-1343-3p (and other miRNAs w/seed UCCUGGG)	6,370	TargetScan Human	High (predicted)	KCNE3	KCNE3	1,489	Cardiac conduction
hsa-miR-6783-3p	miR-1343-3p (and other miRNAs w/seed UCCUGGG)	6,370	TargetScan Human	High (predicted)	OTX1	OTX1	3,776	Transcriptional Regulatory Network in Embryonic Stem Cells
hsa-miR-6783-3p	miR-1343-3p (and other miRNAs w/seed UCCUGGG)	6,370	TargetScan Human	High (predicted)	SIRPB1	SIRPB1	1,574	DAP12 interactions,Neutrophil degranulation,Signal regulatory protein family interactions
hsa-miR-6783-3p	miR-1343-3p (and other miRNAs w/seed UCCUGGG)	6,370	TargetScan Human	High (predicted)	TREML2	TREML2	2,133	Immunoregulatory interactions between a Lymphoid and a non-Lymphoid cell
hsa-miR-939-5p	miR-1343-5p (and other miRNAs w/seed GGGGAGC)	1,330	TargetScan Human	High (predicted)	AOC2	AOC2	3,124	Phase I - Functionalization of compounds,Phenylethylamine Degradation I
hsa-miR-939-5p	miR-1343-5p (and other miRNAs w/seed GGGGAGC)	1,330	TargetScan Human	High (predicted)	BTNL8	BTNL8	4,074	Butyrophilin (BTN) family interactions
hsa-miR-939-5p	miR-1343-5p (and other miRNAs w/seed GGGGAGC)	1,330	TargetScan Human	High (predicted)	CDKN1A	CDKN1A	-2,669	Activin Inhibin Signaling Pathway,AMPK Signaling,Antiproliferative Role of Somatostatin Receptor 2,Aryl Hydrocarbon Receptor Signaling,ATM Signaling,BAG2 Signaling Pathway,BEX2 Signaling Pathway,Bladder Cancer Signaling,Cell Cycle Checkpoints,Cell Cycle: G1/S Checkpoint Regulation,Cell Cycle: G2/M DNA Damage Checkpoint Regulation,Cerebral Malformation Signaling Pathway,CGAS-STING Signaling Pathwa…
hsa-miR-939-5p	miR-1343-5p (and other miRNAs w/seed GGGGAGC)	1,330	TargetScan Human	High (predicted)	CLDN9	CLDN9	4,216	Agranulocyte Adhesion and Diapedesis,Cell junction organization,Granulocyte Adhesion and Diapedesis,Leukocyte Extravasation Signaling,Sertoli Cell-Germ Cell Junction Signaling Pathway (Enhanced),Sertoli Cell-Sertoli Cell Junction Signaling,Tight Junction Signaling
hsa-miR-939-5p	miR-1343-5p (and other miRNAs w/seed GGGGAGC)	1,330	TargetScan Human	High (predicted)	IRAG1	IRAG1	2,591	Platelet homeostasis
hsa-miR-939-5p	miR-1343-5p (and other miRNAs w/seed GGGGAGC)	1,330	TargetScan Mouse,TargetScan Human	High (predicted),Moderate (predicted)	LFNG	LFNG	1,491	Nephron development,Notch Signaling,Pre-NOTCH Expression and Processing,Somitogenesis
hsa-miR-939-5p	miR-1343-5p (and other miRNAs w/seed GGGGAGC)	1,330	TargetScan Mouse,TargetScan Human	High (predicted)	LRP10	LRP10	1,483	Retinoid metabolism and transport
hsa-miR-939-5p	miR-1343-5p (and other miRNAs w/seed GGGGAGC)	1,330	TargetScan Human	High (predicted)	MXD1	MXD1	2,118	Activin Inhibin Signaling Pathway,Polyamine Regulation in Colon Cancer,VDR/RXR Activation
hsa-miR-939-5p	miR-1343-5p (and other miRNAs w/seed GGGGAGC)	1,330	TargetScan Human	High (predicted)	NFAM1	NFAM1	1,577	Neutrophil degranulation
hsa-miR-939-5p	miR-1343-5p (and other miRNAs w/seed GGGGAGC)	1,330	TargetScan Mouse	High (predicted)	OTX1	OTX1	3,776	Transcriptional Regulatory Network in Embryonic Stem Cells
hsa-miR-939-5p	miR-1343-5p (and other miRNAs w/seed GGGGAGC)	1,330	TargetScan Mouse	High (predicted)	PISD	PISD	1,654	ER-Mitochondrial Communication Signaling Pathway
hsa-miR-939-5p	miR-1343-5p (and other miRNAs w/seed GGGGAGC)	1,330	TargetScan Mouse,TargetScan Human	High (predicted),Moderate (predicted)	RAB3D	RAB3D	1,705	Neutrophil degranulation,RAB geranylgeranylation
hsa-miR-939-5p	miR-1343-5p (and other miRNAs w/seed GGGGAGC)	1,330	TargetScan Mouse	High (predicted)	RASGRP4	RASGRP4	1,509	Fc epsilon receptor (FCERI) signaling,RAF/MAP kinase cascade
hsa-miR-939-5p	miR-1343-5p (and other miRNAs w/seed GGGGAGC)	1,330	TargetScan Mouse	High (predicted)	RPH3A	RPH3A	-2,844	Huntington's Disease Signaling
hsa-miR-939-5p	miR-1343-5p (and other miRNAs w/seed GGGGAGC)	1,330	TargetScan Human	High (predicted)	SLC25A37	SLC25A37	3,009	Iron homeostasis signaling pathway,Mitochondrial iron-sulfur cluster biogenesis
hsa-miR-939-5p	miR-1343-5p (and other miRNAs w/seed GGGGAGC)	1,330	TargetScan Human	High (predicted)	TREML2	TREML2	2,133	Immunoregulatory interactions between a Lymphoid and a non-Lymphoid cell
hsa-miR-939-5p	miR-1343-5p (and other miRNAs w/seed GGGGAGC)	1,330	TargetScan Human	High (predicted)	WNT7A	WNT7A	-1,653	Autism Signaling Pathway,Axonal Guidance Signaling,Basal Cell Carcinoma Signaling,Bone Mineralization Signaling Pathway,Cardiac Hypertrophy Signaling (Enhanced),CDX Gastrointestinal Cancer Signaling Pathway,Chronic Myeloid Leukemia Signaling,Class B/2 (Secretin family receptors),Colorectal Cancer Metastasis Signaling,Cyclophilin Signaling Pathway,Factors Promoting Cardiogenesis in Vertebrates,Gli…
hsa-miR-135b-5p	miR-135a-5p (and other miRNAs w/seed AUGGCUU)	-4,330	TargetScan Mouse,TargetScan Human	High (predicted),Moderate (predicted)	CACNA1E	CACNA1E	4,468	Acetylcholine Receptor Signaling Pathway,Adrenergic Receptor Signaling Pathway (Enhanced),Amyotrophic Lateral Sclerosis Signaling,Androgen Signaling,Autism Signaling Pathway,Calcium Signaling,Cardiac Hypertrophy Signaling,Cardiac Hypertrophy Signaling (Enhanced),Cardiac β-adrenergic Signaling,CCR5 Signaling in Macrophages,Cellular Effects of Sildenafil (Viagra),Circadian Rhythm Signaling,Corticot…
hsa-miR-135b-5p	miR-135a-5p (and other miRNAs w/seed AUGGCUU)	-4,330	TargetScan Mouse	High (predicted)	CCL20	CCL20	-8,024	Agranulocyte Adhesion and Diapedesis,Airway Inflammation in Asthma,Airway Pathology in Chronic Obstructive Pulmonary Disease,CGAS-STING Signaling Pathway,Class A/1 (Rhodopsin-like receptors),Docosahexaenoic Acid (DHA) Signaling,G alpha (i) signalling events,Granulocyte Adhesion and Diapedesis,IL-17 Signaling,IL-17A Signaling in Airway Cells,IL-17A Signaling in Gastric Cells,Interleukin-10 signali…
hsa-miR-135b-5p	miR-135a-5p (and other miRNAs w/seed AUGGCUU)	-4,330	TargetScan Mouse,TargetScan Human	High (predicted)	TOPORS	TOPORS	1,803	SUMOylation of immune response proteins,SUMOylation of SUMOylation proteins,SUMOylation of transcription cofactors
hsa-miR-136-5p	miR-136-5p (miRNAs w/seed CUCCAUU)	-6,600	TargetScan Human	High (predicted)	FCGR2A	FCGR2A	2,381	B Cell Receptor Signaling,Dendritic Cell Maturation,Fcgamma receptor (FCGR) dependent phagocytosis,Fcγ Receptor-mediated Phagocytosis in Macrophages and Monocytes,IL-10 Signaling,IL-12 Signaling and Production in Macrophages,Neutrophil degranulation,Parkinson's Signaling Pathway,Phagosome Formation,Phospholipase C Signaling,Role of NFAT in Regulation of the Immune Response,Role of Osteoclasts in …
hsa-miR-136-5p	miR-136-5p (miRNAs w/seed CUCCAUU)	-6,600	TargetScan Human	High (predicted)	FCGR3B	FCGR3B	4,267	Dendritic Cell Maturation,IL-12 Signaling and Production in Macrophages,Natural Killer Cell Signaling,Neutrophil degranulation,Neutrophil Extracellular Trap Signaling Pathway,Parkinson's Signaling Pathway,Phagosome Formation,Post-translational modification: synthesis of GPI-anchored proteins,Role of NFAT in Regulation of the Immune Response,Role of Osteoclasts in Rheumatoid Arthritis Signaling Pa…
hsa-miR-136-5p	miR-136-5p (miRNAs w/seed CUCCAUU)	-6,600	TargetScan Human	High (predicted)	G0S2	G0S2	-5,995	Regulation of lipid metabolism by PPARalpha
hsa-miR-136-5p	miR-136-5p (miRNAs w/seed CUCCAUU)	-6,600	TargetScan Mouse	High (predicted)	SLC19A1	SLC19A1	1,946	BER (Base Excision Repair) Pathway,Folate Signaling Pathway,Hereditary Breast Cancer Signaling,Metabolism of folate and pterines,Mismatch Repair in Eukaryotes,NER (Nucleotide Excision Repair, Enhanced Pathway),Role of BRCA1 in DNA Damage Response,Role of CHK Proteins in Cell Cycle Checkpoint Control,Sumoylation Pathway
hsa-miR-137-3p	miR-137-3p (miRNAs w/seed UAUUGCU)	-2,190	TargetScan Mouse,TargetScan Human	High (predicted),Moderate (predicted)	DUSP4	DUSP4	-3,780	3-phosphoinositide Biosynthesis,3-phosphoinositide Degradation,cAMP-mediated signaling,D-myo-inositol (1,4,5,6)-Tetrakisphosphate Biosynthesis,D-myo-inositol (3,4,5,6)-tetrakisphosphate Biosynthesis,D-myo-inositol-5-phosphate Metabolism,ERK/MAPK Signaling,G-Protein Coupled Receptor Signaling,MAPK targets/ Nuclear events mediated by MAP kinases,Protein Kinase A Signaling,RAF-independent MAPK1/3 ac…
hsa-miR-137-3p	miR-137-3p (miRNAs w/seed UAUUGCU)	-2,190	TargetScan Human	High (predicted)	EIF1	EIF1	-1,350	Cachexia Signaling Pathway,EIF2 Signaling,GAIT Translation Signaling Pathway,Insulin Secretion Signaling Pathway,Regulation of eIF4 and p70S6K Signaling,Stress Granule Signaling Pathway,VEGF Signaling
hsa-miR-137-3p	miR-137-3p (miRNAs w/seed UAUUGCU)	-2,190	TargetScan Human	High (predicted)	GCA	GCA	1,829	Neutrophil degranulation
hsa-miR-137-3p	miR-137-3p (miRNAs w/seed UAUUGCU)	-2,190	TargetScan Human	High (predicted)	IFIT3	IFIT3	3,604	Interferon alpha/beta signaling,Interferon Signaling,Role of Hypercytokinemia/hyperchemokinemia in the Pathogenesis of Influenza,Systemic Lupus Erythematosus in B Cell Signaling Pathway
hsa-miR-137-3p	miR-137-3p (miRNAs w/seed UAUUGCU)	-2,190	TargetScan Mouse,TargetScan Human	High (predicted),Moderate (predicted)	NABP1	NABP1	2,303	RNA polymerase II transcribes snRNA genes
hsa-miR-138-5p	miR-138-5p (miRNAs w/seed GCUGGUG)	-3,910	TargetScan Human	High (predicted)	CACNA1E	CACNA1E	4,468	Acetylcholine Receptor Signaling Pathway,Adrenergic Receptor Signaling Pathway (Enhanced),Amyotrophic Lateral Sclerosis Signaling,Androgen Signaling,Autism Signaling Pathway,Calcium Signaling,Cardiac Hypertrophy Signaling,Cardiac Hypertrophy Signaling (Enhanced),Cardiac β-adrenergic Signaling,CCR5 Signaling in Macrophages,Cellular Effects of Sildenafil (Viagra),Circadian Rhythm Signaling,Corticot…
hsa-miR-138-5p	miR-138-5p (miRNAs w/seed GCUGGUG)	-3,910	TargetScan Mouse	High (predicted)	CNGA4	CNGA4	2,964	cAMP-mediated signaling,Cellular Effects of Sildenafil (Viagra),Cilium Assembly,eNOS Signaling,G-Protein Coupled Receptor Signaling,Gαs Signaling,Lung Ionic Balance Signaling Pathway,Olfactory Signaling Pathway,Protein Kinase A Signaling,RAR Activation,Regulation of Cellular Mechanics by Calpain Protease,Sperm Motility
hsa-miR-138-5p	miR-138-5p (miRNAs w/seed GCUGGUG)	-3,910	TargetScan Mouse,TargetScan Human	High (predicted),Moderate (predicted)	CREB5	CREB5	2,365	Acetylcholine Receptor Signaling Pathway,AMPK Signaling,ATM Signaling,Autophagy,B Cell Receptor Signaling,Breast Cancer Regulation by Stathmin1,Calcium Signaling,cAMP-mediated signaling,Cellular Effects of Sildenafil (Viagra),Circadian Rhythm Signaling,CLEAR Signaling Pathway,Corticotropin Releasing Hormone Signaling,CREB Signaling in Neurons,Cyclophilin Signaling Pathway,Dendritic Cell Maturatio…
hsa-miR-138-5p	miR-138-5p (miRNAs w/seed GCUGGUG)	-3,910	TargetScan Human	High (predicted)	CSF3R	CSF3R	2,433	Acute Myeloid Leukemia Signaling,Granulocyte Adhesion and Diapedesis,NF1 RAS Signaling Pathway,Other interleukin signaling,Signaling by CSF3 (G-CSF),Transcriptional regulation of granulopoiesis
hsa-miR-138-5p	miR-138-5p (miRNAs w/seed GCUGGUG)	-3,910	TargetScan Human	High (predicted)	DAPK2	DAPK2	2,979	Autophagy,Caspase activation via Dependence Receptors in the absence of ligand,Immunogenic Cell Death Signaling Pathway,TR/RXR Activation
hsa-miR-138-5p	miR-138-5p (miRNAs w/seed GCUGGUG)	-3,910	TargetScan Mouse,TargetScan Human	High (predicted),Moderate (predicted)	DTX4	DTX4	1,365	Cytosolic sensors of pathogen-associated DNA,Notch Signaling,Signaling by NOTCH1
hsa-miR-138-5p	miR-138-5p (miRNAs w/seed GCUGGUG)	-3,910	TargetScan Mouse,TargetScan Human	High (predicted),Moderate (predicted)	FOSL1	FOSL1	-4,585	Activin Inhibin Signaling Pathway,ERK5 Signaling,NGF-stimulated transcription,NRF2-mediated Oxidative Stress Response,Sertoli Cell-Germ Cell Junction Signaling Pathway (Enhanced),Warburg Effect Signaling Pathway
hsa-miR-138-5p	miR-138-5p (miRNAs w/seed GCUGGUG)	-3,910	TargetScan Mouse	High (predicted)	HBEGF	HBEGF	-3,267	Cargo recognition for clathrin-mediated endocytosis,CDX Gastrointestinal Cancer Signaling Pathway,Clathrin-mediated endocytosis,ERBB Signaling,Extra-nuclear estrogen signaling,G Beta Gamma Signaling,Gastrin-CREB signalling pathway via PKC and MAPK,GNRH Signaling,HER-2 Signaling in Breast Cancer,IL-13 Signaling Pathway,IL-8 Signaling,Neuregulin Signaling,Pancreatic Adenocarcinoma Signaling,PIP3 ac…
hsa-miR-138-5p	miR-138-5p (miRNAs w/seed GCUGGUG)	-3,910	TargetScan Human	High (predicted)	NCF4	NCF4	2,543	Class I MHC mediated antigen processing and presentation,Detoxification of Reactive Oxygen Species,Leukocyte Extravasation Signaling,Production of Nitric Oxide and Reactive Oxygen Species in Macrophages,RHO GTPase cycle,RHO GTPases Activate NADPH Oxidases,Signaling by VEGF,Tuberculosis Active Signaling Pathway,Zn Homeostasis Signaling Pathway
hsa-miR-138-5p	miR-138-5p (miRNAs w/seed GCUGGUG)	-3,910	TargetScan Mouse,TargetScan Human	High (predicted),Moderate (predicted)	PACSIN2	PACSIN2	1,389	Clathrin-mediated endocytosis
hsa-miR-138-5p	miR-138-5p (miRNAs w/seed GCUGGUG)	-3,910	TargetScan Human	High (predicted)	RAB11FIP1	RAB11FIP1	1,569	Protein Sorting Signaling Pathway
hsa-miR-138-5p	miR-138-5p (miRNAs w/seed GCUGGUG)	-3,910	TargetScan Mouse	High (predicted)	ST6GALNAC2	ST6GALNAC2	2,963	O-linked glycosylation,Sialic acid metabolism
hsa-miR-138-5p	miR-138-5p (miRNAs w/seed GCUGGUG)	-3,910	TargetScan Human	High (predicted)	ZNF772	ZNF772	2,180	Generic Transcription Pathway
hsa-miR-139-3p	miR-139-3p (miRNAs w/seed GGAGACG)	-1,030	TargetScan Mouse	High (predicted)	CDKN1A	CDKN1A	-2,669	Activin Inhibin Signaling Pathway,AMPK Signaling,Antiproliferative Role of Somatostatin Receptor 2,Aryl Hydrocarbon Receptor Signaling,ATM Signaling,BAG2 Signaling Pathway,BEX2 Signaling Pathway,Bladder Cancer Signaling,Cell Cycle Checkpoints,Cell Cycle: G1/S Checkpoint Regulation,Cell Cycle: G2/M DNA Damage Checkpoint Regulation,Cerebral Malformation Signaling Pathway,CGAS-STING Signaling Pathwa…
hsa-miR-139-3p	miR-139-3p (miRNAs w/seed GGAGACG)	-1,030	TargetScan Mouse	High (predicted)	DUSP4	DUSP4	-3,780	3-phosphoinositide Biosynthesis,3-phosphoinositide Degradation,cAMP-mediated signaling,D-myo-inositol (1,4,5,6)-Tetrakisphosphate Biosynthesis,D-myo-inositol (3,4,5,6)-tetrakisphosphate Biosynthesis,D-myo-inositol-5-phosphate Metabolism,ERK/MAPK Signaling,G-Protein Coupled Receptor Signaling,MAPK targets/ Nuclear events mediated by MAP kinases,Protein Kinase A Signaling,RAF-independent MAPK1/3 ac…
hsa-miR-139-5p	miR-139-5p (miRNAs w/seed CUACAGU)	-1,570	TargetScan Mouse	High (predicted)	SELL	SELL	1,536	Agranulocyte Adhesion and Diapedesis,Cell surface interactions at the vascular wall,Granulocyte Adhesion and Diapedesis,Immunoregulatory interactions between a Lymphoid and a non-Lymphoid cell,Neutrophil degranulation
hsa-miR-140-3p	miR-140-3p (and other miRNAs w/seed ACCACAG)	2,130	TargetScan Human	High (predicted)	KCNJ15	KCNJ15	3,355	Dopamine-DARPP32 Feedback in cAMP Signaling,GABA receptor activation,Neurovascular Coupling Signaling Pathway,Potassium Channels
hsa-miR-140-3p	miR-140-3p (and other miRNAs w/seed ACCACAG)	2,130	TargetScan Human	High (predicted)	KCNK17	KCNK17	-3,842	Cardiac conduction,Potassium Channels
hsa-miR-140-3p	miR-140-3p (and other miRNAs w/seed ACCACAG)	2,130	TargetScan Mouse	High (predicted)	MBOAT2	MBOAT2	2,040	CDP-diacylglycerol Biosynthesis I,Glycerophospholipid biosynthesis,Phosphatidylglycerol Biosynthesis II (Non-plastidic),Triacylglycerol Biosynthesis
hsa-miR-140-3p	miR-140-3p (and other miRNAs w/seed ACCACAG)	2,130	TargetScan Human	High (predicted)	RGS1	RGS1	-4,897	G alpha (i) signalling events,G alpha (q) signalling events,Opioid Signaling Pathway
hsa-miR-140-5p	miR-140-5p (and other miRNAs w/seed AGUGGUU)	-5,340	TargetScan Human	High (predicted)	CEP63	CEP63	1,476	Cilia Biogenesis Signaling Pathway,Cilium Assembly,Mitotic G2-G2/M phases,Mitotic Prometaphase
hsa-miR-140-5p	miR-140-5p (and other miRNAs w/seed AGUGGUU)	-5,340	TargetScan Mouse	High (predicted)	IFIT2	IFIT2	3,880	Activation of IRF by Cytosolic Pattern Recognition Receptors,Interferon alpha/beta signaling,Role of Hypercytokinemia/hyperchemokinemia in the Pathogenesis of Influenza,Systemic Lupus Erythematosus in B Cell Signaling Pathway
hsa-miR-140-5p	miR-140-5p (and other miRNAs w/seed AGUGGUU)	-5,340	TargetScan Human	High (predicted)	NPL	NPL	1,935	Sialic acid metabolism
hsa-miR-140-5p	miR-140-5p (and other miRNAs w/seed AGUGGUU)	-5,340	TargetScan Human	High (predicted)	OTX1	OTX1	3,776	Transcriptional Regulatory Network in Embryonic Stem Cells
hsa-miR-140-5p	miR-140-5p (and other miRNAs w/seed AGUGGUU)	-5,340	TargetScan Human	High (predicted)	P2RY14	P2RY14	1,706	BBSome Signaling Pathway,Breast Cancer Regulation by Stathmin1,cAMP-mediated signaling,Cellular Effects of Sildenafil (Viagra),Class A/1 (Rhodopsin-like receptors),CREB Signaling in Neurons,FAK Signaling,G alpha (i) signalling events,G-Protein Coupled Receptor Signaling,Gap Junction Signaling,Gustation Pathway,Gαi Signaling,Lung Ionic Balance Signaling Pathway,Molecular Mechanisms of Cancer,NF1 R…
hsa-miR-141-3p	miR-141-3p (and other miRNAs w/seed AACACUG)	-9,090	TargetScan Mouse,TargetScan Human	High (predicted),Moderate (predicted)	LBR	LBR	1,500	Cholesterol biosynthesis,Cholesterol Biosynthesis I,Cholesterol Biosynthesis II (via 24,25-dihydrolanosterol),Cholesterol Biosynthesis III (via Desmosterol),Mitotic Metaphase and Anaphase,RHO GTPase cycle,Superpathway of Cholesterol Biosynthesis,Transcriptional Regulation by MECP2,Zymosterol Biosynthesis
hsa-miR-141-3p	miR-141-3p (and other miRNAs w/seed AACACUG)	-9,090	TargetScan Mouse	High (predicted)	OLR1	OLR1	-3,637	Cell surface interactions at the vascular wall,Cyclophilin Signaling Pathway,Glycation Signaling Pathway,Neutrophil degranulation,Tuberculosis Latent Signaling Pathway
hsa-miR-141-3p	miR-141-3p (and other miRNAs w/seed AACACUG)	-9,090	Ingenuity Expert Findings,TargetScan Human	Experimentally Observed,Moderate (predicted)	TNFAIP3	TNFAIP3	-3,802	CD40 Signaling,DDX58/IFIH1-mediated induction of interferon-alpha/beta,Deubiquitination,NF-κB Signaling,NLR signaling pathways,NOD1/2 Signaling Pathway,TNF signaling,TNFR1 Signaling,TNFR2 Signaling,Toll-like Receptor Signaling
hsa-miR-141-5p	miR-141-5p (and other miRNAs w/seed AUCUUCC)	-3,510	TargetScan Mouse,TargetScan Human	High (predicted),Moderate (predicted)	PTAFR	PTAFR	1,536	BBSome Signaling Pathway,Breast Cancer Regulation by Stathmin1,Cellular Effects of Sildenafil (Viagra),Class A/1 (Rhodopsin-like receptors),CREB Signaling in Neurons,FAK Signaling,G alpha (q) signalling events,G-Protein Coupled Receptor Signaling,Interferon gamma signaling,Interleukin-10 signaling,Lung Ionic Balance Signaling Pathway,Molecular Mechanisms of Cancer,Neutrophil degranulation,NF1 RAS…
hsa-miR-143-3p	miR-143-3p (and other miRNAs w/seed GAGAUGA)	-4,900	TargetScan Human	High (predicted)	DHRS9	DHRS9	2,730	Ethanol Degradation II,Noradrenaline and Adrenaline Degradation,RAR Activation,Retinoate Biosynthesis I,Retinol Biosynthesis,Serotonin Degradation,Signaling by Retinoic Acid,The Visual Cycle,Visual phototransduction
hsa-miR-143-3p	miR-143-3p (and other miRNAs w/seed GAGAUGA)	-4,900	TargetScan Human	High (predicted)	IFIT3	IFIT3	3,604	Interferon alpha/beta signaling,Interferon Signaling,Role of Hypercytokinemia/hyperchemokinemia in the Pathogenesis of Influenza,Systemic Lupus Erythematosus in B Cell Signaling Pathway
hsa-miR-143-3p	miR-143-3p (and other miRNAs w/seed GAGAUGA)	-4,900	TargetScan Human	High (predicted)	SELL	SELL	1,536	Agranulocyte Adhesion and Diapedesis,Cell surface interactions at the vascular wall,Granulocyte Adhesion and Diapedesis,Immunoregulatory interactions between a Lymphoid and a non-Lymphoid cell,Neutrophil degranulation
hsa-miR-144-3p	miR-144-3p (miRNAs w/seed ACAGUAU)	-4,500	Ingenuity Expert Findings	Experimentally Observed	JUN	JUN	-3,206	14-3-3-mediated Signaling,4-1BB Signaling in T Lymphocytes,Activation of anterior HOX genes in hindbrain during early embryogenesis,Activation of IRF by Cytosolic Pattern Recognition Receptors,Activin Inhibin Signaling Pathway,Acute Phase Response Signaling,Agrin Interactions at Neuromuscular Junction,Androgen Signaling,Apelin Endothelial Signaling Pathway,April Mediated Signaling,Aryl Hydrocarbo…
hsa-miR-146a-3p	miR-146a-3p (and other miRNAs w/seed CUCUGAA)	-4,530	TargetScan Human	High (predicted)	ACOX1	ACOX1	1,574	LPS/IL-1 Mediated Inhibition of RXR Function,Peroxisomal lipid metabolism,Peroxisomal protein import,PPARα/RXRα Activation,Regulation of lipid metabolism by PPARalpha,TYSND1 cleaves peroxisomal proteins
hsa-miR-146a-3p	miR-146a-3p (and other miRNAs w/seed CUCUGAA)	-4,530	TargetScan Human	High (predicted)	G0S2	G0S2	-5,995	Regulation of lipid metabolism by PPARalpha
hsa-miR-146a-3p	miR-146a-3p (and other miRNAs w/seed CUCUGAA)	-4,530	TargetScan Human	High (predicted)	PACSIN2	PACSIN2	1,389	Clathrin-mediated endocytosis
hsa-miR-146b-5p	miR-146a-5p (and other miRNAs w/seed GAGAACU)	-6,310	Ingenuity Expert Findings	Experimentally Observed	CCR3	CCR3	2,900	Agranulocyte Adhesion and Diapedesis,Atherosclerosis Signaling,BBSome Signaling Pathway,Breast Cancer Regulation by Stathmin1,CCR3 Signaling in Eosinophils,Cellular Effects of Sildenafil (Viagra),Chemokine Signaling,Class A/1 (Rhodopsin-like receptors),CREB Signaling in Neurons,FAK Signaling,G alpha (i) signalling events,G-Protein Coupled Receptor Signaling,GAIT Translation Signaling Pathway,Gran…
hsa-miR-146b-5p	miR-146a-5p (and other miRNAs w/seed GAGAACU)	-6,310	Ingenuity Expert Findings	Experimentally Observed	CXCL8	CXCL8	-4,978	Adrenergic Receptor Signaling Pathway (Enhanced),Agranulocyte Adhesion and Diapedesis,Airway Inflammation in Asthma,Airway Pathology in Chronic Obstructive Pulmonary Disease,ATF4 activates genes in response to endoplasmic reticulum stress,Atherosclerosis Signaling,Autism Signaling Pathway,Bladder Cancer Signaling,Cachexia Signaling Pathway,Cardiac Hypertrophy Signaling (Enhanced),CDX Gastrointest…
hsa-miR-146b-5p	miR-146a-5p (and other miRNAs w/seed GAGAACU)	-6,310	Ingenuity Expert Findings	Experimentally Observed	IL1R1	IL1R1	2,288	Activin Inhibin Signaling Pathway,Acute Phase Response Signaling,Agranulocyte Adhesion and Diapedesis,Cachexia Signaling Pathway,Cardiac Hypertrophy Signaling (Enhanced),FAK Signaling,Glucocorticoid Receptor Signaling,Granulocyte Adhesion and Diapedesis,Hepatic Cholestasis,Hepatic Fibrosis / Hepatic Stellate Cell Activation,Hepatic Fibrosis Signaling Pathway,HMGB1 Signaling,IL-1 Signaling,IL-10 S…
hsa-miR-146b-5p	miR-146a-5p (and other miRNAs w/seed GAGAACU)	-6,310	Ingenuity Expert Findings	Experimentally Observed	PTAFR	PTAFR	1,536	BBSome Signaling Pathway,Breast Cancer Regulation by Stathmin1,Cellular Effects of Sildenafil (Viagra),Class A/1 (Rhodopsin-like receptors),CREB Signaling in Neurons,FAK Signaling,G alpha (q) signalling events,G-Protein Coupled Receptor Signaling,Interferon gamma signaling,Interleukin-10 signaling,Lung Ionic Balance Signaling Pathway,Molecular Mechanisms of Cancer,Neutrophil degranulation,NF1 RAS…
hsa-miR-146b-5p	miR-146a-5p (and other miRNAs w/seed GAGAACU)	-6,310	Ingenuity Expert Findings	Experimentally Observed	RNASEL	RNASEL	1,941	Interferon alpha/beta signaling,OAS antiviral response,Role of Pattern Recognition Receptors in Recognition of Bacteria and Viruses,Stress Granule Signaling Pathway
hsa-miR-146b-5p	miR-146a-5p (and other miRNAs w/seed GAGAACU)	-6,310	TargetScan Mouse	High (predicted)	SLC5A10	SLC5A10	-2,625	Cellular hexose transport
hsa-miR-146b-5p	miR-146a-5p (and other miRNAs w/seed GAGAACU)	-6,310	TargetScan Human	High (predicted)	ZNF486	ZNF486	1,690	Generic Transcription Pathway
hsa-miR-152-3p	miR-148a-3p (and other miRNAs w/seed CAGUGCA)	-4,850	TargetScan Mouse,Ingenuity Expert Findings,TargetScan Human	Experimentally Observed,Moderate (predicted)	DUSP1	DUSP1	-2,404	3-phosphoinositide Biosynthesis,3-phosphoinositide Degradation,Aldosterone Signaling in Epithelial Cells,cAMP-mediated signaling,D-myo-inositol (1,4,5,6)-Tetrakisphosphate Biosynthesis,D-myo-inositol (3,4,5,6)-tetrakisphosphate Biosynthesis,D-myo-inositol-5-phosphate Metabolism,ERK/MAPK Signaling,G-Protein Coupled Receptor Signaling,Glucocorticoid Receptor Signaling,Hematoma Resolution Signaling …
hsa-miR-152-3p	miR-148a-3p (and other miRNAs w/seed CAGUGCA)	-4,850	TargetScan Mouse,TargetScan Human	High (predicted),Moderate (predicted)	EPN2	EPN2	1,323	Cargo recognition for clathrin-mediated endocytosis,Clathrin-mediated endocytosis,Germ Cell-Sertoli Cell Junction Signaling,Sertoli Cell-Sertoli Cell Junction Signaling
hsa-miR-152-3p	miR-148a-3p (and other miRNAs w/seed CAGUGCA)	-4,850	TargetScan Mouse,TargetScan Human	High (predicted),Moderate (predicted)	HECW2	HECW2	3,279	Class I MHC mediated antigen processing and presentation
hsa-miR-152-3p	miR-148a-3p (and other miRNAs w/seed CAGUGCA)	-4,850	TargetScan Mouse,TargetScan Human	High (predicted),Moderate (predicted)	LBR	LBR	1,500	Cholesterol biosynthesis,Cholesterol Biosynthesis I,Cholesterol Biosynthesis II (via 24,25-dihydrolanosterol),Cholesterol Biosynthesis III (via Desmosterol),Mitotic Metaphase and Anaphase,RHO GTPase cycle,Superpathway of Cholesterol Biosynthesis,Transcriptional Regulation by MECP2,Zymosterol Biosynthesis
hsa-miR-152-3p	miR-148a-3p (and other miRNAs w/seed CAGUGCA)	-4,850	TargetScan Mouse,TargetScan Human	High (predicted)	MXD1	MXD1	2,118	Activin Inhibin Signaling Pathway,Polyamine Regulation in Colon Cancer,VDR/RXR Activation
hsa-miR-152-3p	miR-148a-3p (and other miRNAs w/seed CAGUGCA)	-4,850	TargetScan Mouse	High (predicted)	P2RY13	P2RY13	2,216	BBSome Signaling Pathway,Breast Cancer Regulation by Stathmin1,cAMP-mediated signaling,Cellular Effects of Sildenafil (Viagra),Class A/1 (Rhodopsin-like receptors),CREB Signaling in Neurons,FAK Signaling,G alpha (i) signalling events,G-Protein Coupled Receptor Signaling,Gap Junction Signaling,Gustation Pathway,Gαi Signaling,Lung Ionic Balance Signaling Pathway,Molecular Mechanisms of Cancer,NF1 R…
hsa-miR-152-3p	miR-148a-3p (and other miRNAs w/seed CAGUGCA)	-4,850	TargetScan Human	High (predicted)	SIGLEC8	SIGLEC8	5,332	Immunoregulatory interactions between a Lymphoid and a non-Lymphoid cell
hsa-miR-152-3p	miR-148a-3p (and other miRNAs w/seed CAGUGCA)	-4,850	TargetScan Human	High (predicted)	SLC12A7	SLC12A7	-1,559	Transport of inorganic cations/anions and amino acids/oligopeptides,WNK Renal Signaling Pathway
hsa-miR-152-3p	miR-148a-3p (and other miRNAs w/seed CAGUGCA)	-4,850	TargetScan Mouse,TargetScan Human	High (predicted)	STX3	STX3	2,371	BBSome Signaling Pathway,Other interleukin signaling
hsa-miR-152-3p	miR-148a-3p (and other miRNAs w/seed CAGUGCA)	-4,850	TargetScan Mouse,TargetScan Human	High (predicted)	TGFA	TGFA	2,541	Autophagy,Breast Cancer Regulation by Stathmin1,Cargo concentration in the ER,Cargo recognition for clathrin-mediated endocytosis,Cilia Biogenesis Signaling Pathway,Clathrin-mediated endocytosis,CLEAR Signaling Pathway,COPII-mediated vesicle transport,CREB Signaling in Neurons,Docosahexaenoic Acid (DHA) Signaling,Ephrin A Signaling,ERBB Signaling,ESR-mediated signaling,Extra-nuclear estrogen sign…
hsa-miR-148b-5p	miR-148b-5p (and other miRNAs w/seed AGUUCUG)	-1,150	TargetScan Human	High (predicted)	FCGR3B	FCGR3B	4,267	Dendritic Cell Maturation,IL-12 Signaling and Production in Macrophages,Natural Killer Cell Signaling,Neutrophil degranulation,Neutrophil Extracellular Trap Signaling Pathway,Parkinson's Signaling Pathway,Phagosome Formation,Post-translational modification: synthesis of GPI-anchored proteins,Role of NFAT in Regulation of the Immune Response,Role of Osteoclasts in Rheumatoid Arthritis Signaling Pa…
hsa-miR-148b-5p	miR-148b-5p (and other miRNAs w/seed AGUUCUG)	-1,150	TargetScan Human	High (predicted)	TUT7	TUT7	1,438	Deadenylation-dependent mRNA decay,MicroRNA Biogenesis Signaling Pathway,mRNA 3 Prime End Processing Signaling Pathway,Z-decay: degradation of maternal mRNAs by zygotically expressed factors,Zygotic genome activation (ZGA)
hsa-miR-6785-5p	miR-149-3p (and other miRNAs w/seed GGGAGGG)	1,330	TargetScan Human	High (predicted)	ALOX15	ALOX15	5,059	Arachidonic acid metabolism,Atherosclerosis Signaling,Chronic Myeloid Leukemia Signaling,Docosahexaenoic Acid (DHA) Signaling,Eicosanoid Signaling,Ferroptosis Signaling Pathway,IL-12 Signaling and Production in Macrophages,IL-13 Signaling Pathway,IL-4 Signaling,Interleukin-4 and Interleukin-13 signaling,Macrophage Alternative Activation Signaling Pathway,Polyamine Regulation in Colon Cancer
hsa-miR-6785-5p	miR-149-3p (and other miRNAs w/seed GGGAGGG)	1,330	TargetScan Human	High (predicted)	CD34	CD34	-2,186	Agranulocyte Adhesion and Diapedesis,Immunoregulatory interactions between a Lymphoid and a non-Lymphoid cell
hsa-miR-6785-5p	miR-149-3p (and other miRNAs w/seed GGGAGGG)	1,330	TargetScan Human	High (predicted)	CDC42EP1	CDC42EP1	-2,359	RHO GTPase cycle,RHOA Signaling,Signaling by Rho Family GTPases
hsa-miR-6785-5p	miR-149-3p (and other miRNAs w/seed GGGAGGG)	1,330	TargetScan Human	High (predicted)	CDKN1A	CDKN1A	-2,669	Activin Inhibin Signaling Pathway,AMPK Signaling,Antiproliferative Role of Somatostatin Receptor 2,Aryl Hydrocarbon Receptor Signaling,ATM Signaling,BAG2 Signaling Pathway,BEX2 Signaling Pathway,Bladder Cancer Signaling,Cell Cycle Checkpoints,Cell Cycle: G1/S Checkpoint Regulation,Cell Cycle: G2/M DNA Damage Checkpoint Regulation,Cerebral Malformation Signaling Pathway,CGAS-STING Signaling Pathwa…
hsa-miR-6785-5p	miR-149-3p (and other miRNAs w/seed GGGAGGG)	1,330	TargetScan Human	High (predicted)	CLDN9	CLDN9	4,216	Agranulocyte Adhesion and Diapedesis,Cell junction organization,Granulocyte Adhesion and Diapedesis,Leukocyte Extravasation Signaling,Sertoli Cell-Germ Cell Junction Signaling Pathway (Enhanced),Sertoli Cell-Sertoli Cell Junction Signaling,Tight Junction Signaling
hsa-miR-6785-5p	miR-149-3p (and other miRNAs w/seed GGGAGGG)	1,330	TargetScan Human	High (predicted)	COL6A1	COL6A1	-1,905	Assembly of collagen fibrils and other multimeric structures,Collagen biosynthesis and modifying enzymes,Collagen chain trimerization,Collagen degradation,Extracellular matrix organization,GP6 Signaling Pathway,Hepatic Fibrosis / Hepatic Stellate Cell Activation,IL-4 Signaling,Integrin cell surface interactions,Microautophagy Signaling Pathway,NCAM signaling for neurite out-growth,Neutrophil Extr…
hsa-miR-6785-5p	miR-149-3p (and other miRNAs w/seed GGGAGGG)	1,330	TargetScan Human	High (predicted)	CSF3R	CSF3R	2,433	Acute Myeloid Leukemia Signaling,Granulocyte Adhesion and Diapedesis,NF1 RAS Signaling Pathway,Other interleukin signaling,Signaling by CSF3 (G-CSF),Transcriptional regulation of granulopoiesis
hsa-miR-6785-5p	miR-149-3p (and other miRNAs w/seed GGGAGGG)	1,330	TargetScan Human	High (predicted)	DTX4	DTX4	1,365	Cytosolic sensors of pathogen-associated DNA,Notch Signaling,Signaling by NOTCH1
hsa-miR-6785-5p	miR-149-3p (and other miRNAs w/seed GGGAGGG)	1,330	TargetScan Human	High (predicted)	DUSP2	DUSP2	-4,196	3-phosphoinositide Biosynthesis,3-phosphoinositide Degradation,D-myo-inositol (1,4,5,6)-Tetrakisphosphate Biosynthesis,D-myo-inositol (3,4,5,6)-tetrakisphosphate Biosynthesis,D-myo-inositol-5-phosphate Metabolism,ERK/MAPK Signaling,Protein Kinase A Signaling,RAF-independent MAPK1/3 activation,RAF/MAP kinase cascade,Superpathway of Inositol Phosphate Compounds
hsa-miR-6785-5p	miR-149-3p (and other miRNAs w/seed GGGAGGG)	1,330	TargetScan Human	High (predicted)	FOSL1	FOSL1	-4,585	Activin Inhibin Signaling Pathway,ERK5 Signaling,NGF-stimulated transcription,NRF2-mediated Oxidative Stress Response,Sertoli Cell-Germ Cell Junction Signaling Pathway (Enhanced),Warburg Effect Signaling Pathway
hsa-miR-6785-5p	miR-149-3p (and other miRNAs w/seed GGGAGGG)	1,330	TargetScan Human	High (predicted)	H2BC18	H2BC18	4,391	Chromatin organization,Deubiquitination
hsa-miR-6785-5p	miR-149-3p (and other miRNAs w/seed GGGAGGG)	1,330	TargetScan Human	High (predicted)	KCNK17	KCNK17	-3,842	Cardiac conduction,Potassium Channels
hsa-miR-6785-5p	miR-149-3p (and other miRNAs w/seed GGGAGGG)	1,330	TargetScan Human	High (predicted)	LFNG	LFNG	1,491	Nephron development,Notch Signaling,Pre-NOTCH Expression and Processing,Somitogenesis
hsa-miR-6785-5p	miR-149-3p (and other miRNAs w/seed GGGAGGG)	1,330	TargetScan Human	High (predicted)	LRFN1	LRFN1	1,554	Synaptic adhesion-like molecules
hsa-miR-6785-5p	miR-149-3p (and other miRNAs w/seed GGGAGGG)	1,330	TargetScan Human	High (predicted)	LRP10	LRP10	1,483	Retinoid metabolism and transport
hsa-miR-6785-5p	miR-149-3p (and other miRNAs w/seed GGGAGGG)	1,330	TargetScan Human	High (predicted)	MADCAM1	MADCAM1	1,913	Agranulocyte Adhesion and Diapedesis,Immunoregulatory interactions between a Lymphoid and a non-Lymphoid cell,Integrin cell surface interactions
hsa-miR-6785-5p	miR-149-3p (and other miRNAs w/seed GGGAGGG)	1,330	TargetScan Human	High (predicted)	NFAM1	NFAM1	1,577	Neutrophil degranulation
hsa-miR-6785-5p	miR-149-3p (and other miRNAs w/seed GGGAGGG)	1,330	TargetScan Human	High (predicted)	PADI2	PADI2	2,090	Chromatin organization,Neutrophil degranulation,Protein Citrullination
hsa-miR-6785-5p	miR-149-3p (and other miRNAs w/seed GGGAGGG)	1,330	TargetScan Human	High (predicted)	PRSS33	PRSS33	3,517	IL-33 Signaling Pathway,Neuroprotective Role of THOP1 in Alzheimer's Disease
hsa-miR-6785-5p	miR-149-3p (and other miRNAs w/seed GGGAGGG)	1,330	TargetScan Human	High (predicted)	RAB36	RAB36	2,080	Intra-Golgi and retrograde Golgi-to-ER traffic,RAB geranylgeranylation
hsa-miR-6785-5p	miR-149-3p (and other miRNAs w/seed GGGAGGG)	1,330	TargetScan Human	High (predicted)	RPH3A	RPH3A	-2,844	Huntington's Disease Signaling
hsa-miR-6785-5p	miR-149-3p (and other miRNAs w/seed GGGAGGG)	1,330	TargetScan Human	High (predicted)	SEPTIN5	SEPTIN5	2,876	Parkinson's Signaling Pathway,RHOA Signaling,Signaling by Rho Family GTPases
hsa-miR-6785-5p	miR-149-3p (and other miRNAs w/seed GGGAGGG)	1,330	TargetScan Human	High (predicted)	SIRPB1	SIRPB1	1,574	DAP12 interactions,Neutrophil degranulation,Signal regulatory protein family interactions
hsa-miR-6785-5p	miR-149-3p (and other miRNAs w/seed GGGAGGG)	1,330	TargetScan Human	High (predicted)	SLC5A10	SLC5A10	-2,625	Cellular hexose transport
hsa-miR-6785-5p	miR-149-3p (and other miRNAs w/seed GGGAGGG)	1,330	TargetScan Human	High (predicted)	WNT7A	WNT7A	-1,653	Autism Signaling Pathway,Axonal Guidance Signaling,Basal Cell Carcinoma Signaling,Bone Mineralization Signaling Pathway,Cardiac Hypertrophy Signaling (Enhanced),CDX Gastrointestinal Cancer Signaling Pathway,Chronic Myeloid Leukemia Signaling,Class B/2 (Secretin family receptors),Colorectal Cancer Metastasis Signaling,Cyclophilin Signaling Pathway,Factors Promoting Cardiogenesis in Vertebrates,Gli…
hsa-miR-149-5p	miR-149-5p (miRNAs w/seed CUGGCUC)	1,390	TargetScan Mouse	High (predicted)	C5AR2	C5AR2	2,499	BBSome Signaling Pathway,Breast Cancer Regulation by Stathmin1,Cellular Effects of Sildenafil (Viagra),Class A/1 (Rhodopsin-like receptors),Complement cascade,CREB Signaling in Neurons,FAK Signaling,G-Protein Coupled Receptor Signaling,Lung Ionic Balance Signaling Pathway,Molecular Mechanisms of Cancer,NF1 RAS Signaling Pathway,Phagosome Formation,S100 Family Signaling Pathway,Zn Homeostasis Sign…
hsa-miR-149-5p	miR-149-5p (miRNAs w/seed CUGGCUC)	1,390	TargetScan Human	High (predicted)	CEACAM3	CEACAM3	4,422	Cell surface interactions at the vascular wall,Neutrophil degranulation
hsa-miR-149-5p	miR-149-5p (miRNAs w/seed CUGGCUC)	1,390	TargetScan Human	High (predicted)	FCGR3B	FCGR3B	4,267	Dendritic Cell Maturation,IL-12 Signaling and Production in Macrophages,Natural Killer Cell Signaling,Neutrophil degranulation,Neutrophil Extracellular Trap Signaling Pathway,Parkinson's Signaling Pathway,Phagosome Formation,Post-translational modification: synthesis of GPI-anchored proteins,Role of NFAT in Regulation of the Immune Response,Role of Osteoclasts in Rheumatoid Arthritis Signaling Pa…
hsa-miR-149-5p	miR-149-5p (miRNAs w/seed CUGGCUC)	1,390	TargetScan Human	High (predicted)	RAB11FIP1	RAB11FIP1	1,569	Protein Sorting Signaling Pathway
hsa-miR-150-3p	miR-150-3p (miRNAs w/seed UGGUACA)	-2,400	TargetScan Human	High (predicted)	IFIT5	IFIT5	1,973	Interferon alpha/beta signaling
hsa-miR-150-5p	miR-150-5p (and other miRNAs w/seed CUCCCAA)	-1,750	Ingenuity Expert Findings	Experimentally Observed	MALAT1	MALAT1	1,500	Cachexia Signaling Pathway
hsa-miR-151b	miR-151-5p (and other miRNAs w/seed CGAGGAG)	3,510	TargetScan Human	High (predicted)	LRFN1	LRFN1	1,554	Synaptic adhesion-like molecules
hsa-miR-151b	miR-151-5p (and other miRNAs w/seed CGAGGAG)	3,510	TargetScan Mouse	High (predicted)	MPZ	MPZ	1,420	EGR2 and SOX10-mediated initiation of Schwann cell myelination,Myelination Signaling Pathway
hsa-miR-151b	miR-151-5p (and other miRNAs w/seed CGAGGAG)	3,510	TargetScan Human	High (predicted)	PPP1R12B	PPP1R12B	2,267	3-phosphoinositide Biosynthesis,3-phosphoinositide Degradation,Actin Cytoskeleton Signaling,Actin Nucleation by ARP-WASP Complex,CCR3 Signaling in Eosinophils,CDC42 Signaling,Cellular Effects of Sildenafil (Viagra),Chemokine Signaling,D-myo-inositol (1,4,5,6)-Tetrakisphosphate Biosynthesis,D-myo-inositol (3,4,5,6)-tetrakisphosphate Biosynthesis,D-myo-inositol-5-phosphate Metabolism,Estrogen Recep…
hsa-miR-153-3p	miR-153-3p (miRNAs w/seed UGCAUAG)	-6,200	TargetScan Human	High (predicted)	CD69	CD69	-2,713	Crosstalk between Dendritic Cells and Natural Killer Cells
hsa-miR-153-3p	miR-153-3p (miRNAs w/seed UGCAUAG)	-6,200	TargetScan Mouse,TargetScan Human	High (predicted)	DDIT4	DDIT4	-2,327	Cachexia Signaling Pathway,CLEAR Signaling Pathway,IL-10 Signaling,mTOR Signaling,Osteoarthritis Pathway,Sheddase Signaling Pathway,TP53 Regulates Metabolic Genes
hsa-miR-153-3p	miR-153-3p (miRNAs w/seed UGCAUAG)	-6,200	TargetScan Human	High (predicted)	IDO1	IDO1	2,847	CGAS-STING Signaling Pathway,CTLA4 Signaling in Cytotoxic T Lymphocytes,NAD biosynthesis II (from tryptophan),Tryptophan catabolism,Tryptophan Degradation III (Eukaryotic),Tryptophan Degradation to 2-amino-3-carboxymuconate Semialdehyde,Tumor Microenvironment Pathway
hsa-miR-153-3p	miR-153-3p (miRNAs w/seed UGCAUAG)	-6,200	TargetScan Mouse,TargetScan Human	High (predicted)	SNAI1	SNAI1	-4,343	Activin Inhibin Signaling Pathway,CDX Gastrointestinal Cancer Signaling Pathway,Cerebral Malformation Signaling Pathway,CSDE1 Signaling Pathway,Cyclophilin Signaling Pathway,Epithelial Adherens Junction Signaling,Epithelial-Mesenchymal Transition (EMT) during gastrulation,Estrogen Receptor Signaling,Hepatic Fibrosis Signaling Pathway,Hepatitis B Chronic Liver Pathogenesis Signaling Pathway,ILK Si…
hsa-miR-153-5p	miR-153-5p (miRNAs w/seed CAUUUUU)	-5,070	TargetScan Human	High (predicted)	KCNJ15	KCNJ15	3,355	Dopamine-DARPP32 Feedback in cAMP Signaling,GABA receptor activation,Neurovascular Coupling Signaling Pathway,Potassium Channels
hsa-miR-1537-3p	miR-1537-3p (miRNAs w/seed AAACCGU)	-4,620	TargetScan Human	High (predicted)	CXCR2	CXCR2	4,300	Agranulocyte Adhesion and Diapedesis,cAMP-mediated signaling,Cardiac Hypertrophy Signaling (Enhanced),Class A/1 (Rhodopsin-like receptors),FAK Signaling,G alpha (i) signalling events,G-Protein Coupled Receptor Signaling,Glucocorticoid Receptor Signaling,Granulocyte Adhesion and Diapedesis,Gαi Signaling,IL-8 Signaling,Molecular Mechanisms of Cancer,Neutrophil degranulation,Neutrophil Extracellular…
hsa-miR-1537-5p	miR-1537-5p (miRNAs w/seed GCUGUAA)	-5,470	TargetScan Human	High (predicted)	NRXN1	NRXN1	5,231	Autism Signaling Pathway,Extracellular matrix organization,GABAergic Receptor Signaling Pathway (Enhanced),Neurexins and neuroligins,ROBO SLIT Signaling Pathway,Synaptogenesis Signaling Pathway
hsa-miR-1537-5p	miR-1537-5p (miRNAs w/seed GCUGUAA)	-5,470	TargetScan Human	High (predicted)	OTX1	OTX1	3,776	Transcriptional Regulatory Network in Embryonic Stem Cells
hsa-miR-4745-3p	miR-1538 (and other miRNAs w/seed GGCCCGG)	7,180	TargetScan Human	High (predicted)	FRAT2	FRAT2	2,832	Degradation of beta-catenin by the destruction complex,TCF dependent signaling in response to WNT
hsa-miR-4745-3p	miR-1538 (and other miRNAs w/seed GGCCCGG)	7,180	TargetScan Human	High (predicted)	RAB36	RAB36	2,080	Intra-Golgi and retrograde Golgi-to-ER traffic,RAB geranylgeranylation
hsa-miR-1539	miR-1539 (miRNAs w/seed CCUGCGC)	4,400	TargetScan Human	High (predicted)	FCGR3B	FCGR3B	4,267	Dendritic Cell Maturation,IL-12 Signaling and Production in Macrophages,Natural Killer Cell Signaling,Neutrophil degranulation,Neutrophil Extracellular Trap Signaling Pathway,Parkinson's Signaling Pathway,Phagosome Formation,Post-translational modification: synthesis of GPI-anchored proteins,Role of NFAT in Regulation of the Immune Response,Role of Osteoclasts in Rheumatoid Arthritis Signaling Pa…
hsa-miR-1539	miR-1539 (miRNAs w/seed CCUGCGC)	4,400	TargetScan Human	High (predicted)	GPR155	GPR155	1,350	BBSome Signaling Pathway,Breast Cancer Regulation by Stathmin1,Cellular Effects of Sildenafil (Viagra),CREB Signaling in Neurons,FAK Signaling,G-Protein Coupled Receptor Signaling,Lung Ionic Balance Signaling Pathway,Molecular Mechanisms of Cancer,NF1 RAS Signaling Pathway,Phagosome Formation,S100 Family Signaling Pathway,Zn Homeostasis Signaling Pathway
hsa-miR-1539	miR-1539 (miRNAs w/seed CCUGCGC)	4,400	TargetScan Human	High (predicted)	OLIG2	OLIG2	6,179	Myelination Signaling Pathway
hsa-miR-1539	miR-1539 (miRNAs w/seed CCUGCGC)	4,400	TargetScan Human	High (predicted)	PACSIN2	PACSIN2	1,389	Clathrin-mediated endocytosis
hsa-miR-154-5p	miR-154-5p (miRNAs w/seed AGGUUAU)	-2,360	TargetScan Human	High (predicted)	IFIT2	IFIT2	3,880	Activation of IRF by Cytosolic Pattern Recognition Receptors,Interferon alpha/beta signaling,Role of Hypercytokinemia/hyperchemokinemia in the Pathogenesis of Influenza,Systemic Lupus Erythematosus in B Cell Signaling Pathway
hsa-miR-155-3p	miR-155-3p (miRNAs w/seed UCCUACA)	-2,910	TargetScan Human	High (predicted)	IDO1	IDO1	2,847	CGAS-STING Signaling Pathway,CTLA4 Signaling in Cytotoxic T Lymphocytes,NAD biosynthesis II (from tryptophan),Tryptophan catabolism,Tryptophan Degradation III (Eukaryotic),Tryptophan Degradation to 2-amino-3-carboxymuconate Semialdehyde,Tumor Microenvironment Pathway
hsa-miR-155-3p	miR-155-3p (miRNAs w/seed UCCUACA)	-2,910	TargetScan Human	High (predicted)	IFIT1	IFIT1	3,680	Interferon alpha/beta signaling,Interferon Signaling,ISG15 antiviral mechanism
hsa-miR-155-3p	miR-155-3p (miRNAs w/seed UCCUACA)	-2,910	TargetScan Human	High (predicted)	ZNF772	ZNF772	2,180	Generic Transcription Pathway
hsa-miR-155-5p	miR-155-5p (miRNAs w/seed UAAUGCU)	-3,310	TargetScan Human	High (predicted)	IKBIP	IKBIP	1,649	TAK1-dependent IKK and NF-kappa-B activation
hsa-miR-15a-3p	miR-15a-3p (miRNAs w/seed AGGCCAU)	-4,120	TargetScan Mouse	High (predicted)	CREB5	CREB5	2,365	Acetylcholine Receptor Signaling Pathway,AMPK Signaling,ATM Signaling,Autophagy,B Cell Receptor Signaling,Breast Cancer Regulation by Stathmin1,Calcium Signaling,cAMP-mediated signaling,Cellular Effects of Sildenafil (Viagra),Circadian Rhythm Signaling,CLEAR Signaling Pathway,Corticotropin Releasing Hormone Signaling,CREB Signaling in Neurons,Cyclophilin Signaling Pathway,Dendritic Cell Maturatio…
hsa-miR-15a-3p	miR-15a-3p (miRNAs w/seed AGGCCAU)	-4,120	TargetScan Mouse	High (predicted)	PACSIN2	PACSIN2	1,389	Clathrin-mediated endocytosis
hsa-miR-15a-3p	miR-15a-3p (miRNAs w/seed AGGCCAU)	-4,120	TargetScan Mouse	High (predicted)	TRIM25	TRIM25	1,598	Coronavirus Pathogenesis Pathway,DDX58/IFIH1-mediated induction of interferon-alpha/beta,Deubiquitination,DNA Damage Bypass,Interferon gamma signaling,ISG15 antiviral mechanism,ISGylation Signaling Pathway,PKR-mediated signaling,Role of RIG1-like Receptors in Antiviral Innate Immunity
hsa-miR-16-1-3p	miR-16-1-3p (miRNAs w/seed CAGUAUU)	-3,090	TargetScan Mouse	High (predicted)	IKBIP	IKBIP	1,649	TAK1-dependent IKK and NF-kappa-B activation
hsa-miR-16-1-3p	miR-16-1-3p (miRNAs w/seed CAGUAUU)	-3,090	TargetScan Human	High (predicted)	P2RY14	P2RY14	1,706	BBSome Signaling Pathway,Breast Cancer Regulation by Stathmin1,cAMP-mediated signaling,Cellular Effects of Sildenafil (Viagra),Class A/1 (Rhodopsin-like receptors),CREB Signaling in Neurons,FAK Signaling,G alpha (i) signalling events,G-Protein Coupled Receptor Signaling,Gap Junction Signaling,Gustation Pathway,Gαi Signaling,Lung Ionic Balance Signaling Pathway,Molecular Mechanisms of Cancer,NF1 R…
hsa-miR-424-5p	miR-16-5p (and other miRNAs w/seed AGCAGCA)	-5,450	miRecords	Experimentally Observed	CARD8	CARD8	1,391	Intrinsic Pathway for Apoptosis
hsa-miR-424-5p	miR-16-5p (and other miRNAs w/seed AGCAGCA)	-5,450	miRecords	Experimentally Observed	CEP63	CEP63	1,476	Cilia Biogenesis Signaling Pathway,Cilium Assembly,Mitotic G2-G2/M phases,Mitotic Prometaphase
hsa-miR-424-5p	miR-16-5p (and other miRNAs w/seed AGCAGCA)	-5,450	TargetScan Mouse	High (predicted)	DHRS9	DHRS9	2,730	Ethanol Degradation II,Noradrenaline and Adrenaline Degradation,RAR Activation,Retinoate Biosynthesis I,Retinol Biosynthesis,Serotonin Degradation,Signaling by Retinoic Acid,The Visual Cycle,Visual phototransduction
hsa-miR-424-5p	miR-16-5p (and other miRNAs w/seed AGCAGCA)	-5,450	TargetScan Mouse,TargetScan Human	High (predicted),Moderate (predicted)	G0S2	G0S2	-5,995	Regulation of lipid metabolism by PPARalpha
hsa-miR-424-5p	miR-16-5p (and other miRNAs w/seed AGCAGCA)	-5,450	TarBase,TargetScan Human	Experimentally Observed,High (predicted)	HSPA1B	HSPA1B	4,965	Aldosterone Signaling in Epithelial Cells,BAG2 Signaling Pathway,Cachexia Signaling Pathway,Cellular response to heat stress,Chaperone Mediated Autophagy Signaling Pathway,eNOS Signaling,Glucocorticoid Receptor Signaling,HIF1α Signaling,HSP90 chaperone cycle for steroid hormone receptors in the presence of ligand,Huntington's Disease Signaling,Immunogenic Cell Death Signaling Pathway,Natural Kill…
hsa-miR-424-5p	miR-16-5p (and other miRNAs w/seed AGCAGCA)	-5,450	miRecords	Experimentally Observed	JUN	JUN	-3,206	14-3-3-mediated Signaling,4-1BB Signaling in T Lymphocytes,Activation of anterior HOX genes in hindbrain during early embryogenesis,Activation of IRF by Cytosolic Pattern Recognition Receptors,Activin Inhibin Signaling Pathway,Acute Phase Response Signaling,Agrin Interactions at Neuromuscular Junction,Androgen Signaling,Apelin Endothelial Signaling Pathway,April Mediated Signaling,Aryl Hydrocarbo…
hsa-miR-424-5p	miR-16-5p (and other miRNAs w/seed AGCAGCA)	-5,450	TargetScan Mouse	High (predicted)	OLR1	OLR1	-3,637	Cell surface interactions at the vascular wall,Cyclophilin Signaling Pathway,Glycation Signaling Pathway,Neutrophil degranulation,Tuberculosis Latent Signaling Pathway
hsa-miR-424-5p	miR-16-5p (and other miRNAs w/seed AGCAGCA)	-5,450	TargetScan Human	High (predicted)	PEX12	PEX12	1,710	Class I peroxisomal membrane protein import,E3 ubiquitin ligases ubiquitinate target proteins,Peroxisomal protein import
hsa-miR-424-5p	miR-16-5p (and other miRNAs w/seed AGCAGCA)	-5,450	TargetScan Mouse,TargetScan Human	High (predicted)	PIP4P2	PIP4P2	1,834	3-phosphoinositide Degradation,D-myo-inositol-5-phosphate Metabolism,Superpathway of Inositol Phosphate Compounds
hsa-miR-424-5p	miR-16-5p (and other miRNAs w/seed AGCAGCA)	-5,450	TarBase,TargetScan Human	Experimentally Observed,Moderate (predicted)	PISD	PISD	1,654	ER-Mitochondrial Communication Signaling Pathway
hsa-miR-424-5p	miR-16-5p (and other miRNAs w/seed AGCAGCA)	-5,450	TargetScan Human	High (predicted)	PLPP6	PLPP6	1,349	3-phosphoinositide Biosynthesis,3-phosphoinositide Degradation,Cholesterol biosynthesis,D-myo-inositol (1,4,5,6)-Tetrakisphosphate Biosynthesis,D-myo-inositol (3,4,5,6)-tetrakisphosphate Biosynthesis,D-myo-inositol-5-phosphate Metabolism,Superpathway of Inositol Phosphate Compounds,Triacylglycerol Biosynthesis
hsa-miR-424-5p	miR-16-5p (and other miRNAs w/seed AGCAGCA)	-5,450	miRecords	Experimentally Observed	RNASEL	RNASEL	1,941	Interferon alpha/beta signaling,OAS antiviral response,Role of Pattern Recognition Receptors in Recognition of Bacteria and Viruses,Stress Granule Signaling Pathway
hsa-miR-424-5p	miR-16-5p (and other miRNAs w/seed AGCAGCA)	-5,450	TarBase	Experimentally Observed	SLC16A3	SLC16A3	1,836	Cell surface interactions at the vascular wall,TR/RXR Activation,Transport of bile salts and organic acids, metal ions and amine compounds
hsa-miR-424-5p	miR-16-5p (and other miRNAs w/seed AGCAGCA)	-5,450	TargetScan Mouse,TargetScan Human	High (predicted)	WNT7A	WNT7A	-1,653	Autism Signaling Pathway,Axonal Guidance Signaling,Basal Cell Carcinoma Signaling,Bone Mineralization Signaling Pathway,Cardiac Hypertrophy Signaling (Enhanced),CDX Gastrointestinal Cancer Signaling Pathway,Chronic Myeloid Leukemia Signaling,Class B/2 (Secretin family receptors),Colorectal Cancer Metastasis Signaling,Cyclophilin Signaling Pathway,Factors Promoting Cardiogenesis in Vertebrates,Gli…
hsa-miR-20a-5p	miR-17-5p (and other miRNAs w/seed AAAGUGC)	-2,940	TargetScan Human	High (predicted)	CD69	CD69	-2,713	Crosstalk between Dendritic Cells and Natural Killer Cells
hsa-miR-20a-5p	miR-17-5p (and other miRNAs w/seed AAAGUGC)	-2,940	TargetScan Mouse,Ingenuity Expert Findings,TarBase,TargetScan Human,miRecords	Experimentally Observed,High (predicted),Moderate (predicted)	CDKN1A	CDKN1A	-2,669	Activin Inhibin Signaling Pathway,AMPK Signaling,Antiproliferative Role of Somatostatin Receptor 2,Aryl Hydrocarbon Receptor Signaling,ATM Signaling,BAG2 Signaling Pathway,BEX2 Signaling Pathway,Bladder Cancer Signaling,Cell Cycle Checkpoints,Cell Cycle: G1/S Checkpoint Regulation,Cell Cycle: G2/M DNA Damage Checkpoint Regulation,Cerebral Malformation Signaling Pathway,CGAS-STING Signaling Pathwa…
hsa-miR-20a-5p	miR-17-5p (and other miRNAs w/seed AAAGUGC)	-2,940	TargetScan Human,miRecords	Experimentally Observed,High (predicted)	CXCL8	CXCL8	-4,978	Adrenergic Receptor Signaling Pathway (Enhanced),Agranulocyte Adhesion and Diapedesis,Airway Inflammation in Asthma,Airway Pathology in Chronic Obstructive Pulmonary Disease,ATF4 activates genes in response to endoplasmic reticulum stress,Atherosclerosis Signaling,Autism Signaling Pathway,Bladder Cancer Signaling,Cachexia Signaling Pathway,Cardiac Hypertrophy Signaling (Enhanced),CDX Gastrointest…
hsa-miR-20a-5p	miR-17-5p (and other miRNAs w/seed AAAGUGC)	-2,940	TargetScan Mouse,TargetScan Human	High (predicted)	DUSP2	DUSP2	-4,196	3-phosphoinositide Biosynthesis,3-phosphoinositide Degradation,D-myo-inositol (1,4,5,6)-Tetrakisphosphate Biosynthesis,D-myo-inositol (3,4,5,6)-tetrakisphosphate Biosynthesis,D-myo-inositol-5-phosphate Metabolism,ERK/MAPK Signaling,Protein Kinase A Signaling,RAF-independent MAPK1/3 activation,RAF/MAP kinase cascade,Superpathway of Inositol Phosphate Compounds
hsa-miR-20a-5p	miR-17-5p (and other miRNAs w/seed AAAGUGC)	-2,940	TargetScan Mouse,TargetScan Human	High (predicted)	NABP1	NABP1	2,303	RNA polymerase II transcribes snRNA genes
hsa-miR-20a-5p	miR-17-5p (and other miRNAs w/seed AAAGUGC)	-2,940	TargetScan Mouse,TargetScan Human	High (predicted),Moderate (predicted)	NR4A2	NR4A2	-4,232	Bone Mineralization Signaling Pathway,Generic Transcription Pathway,Sleep REM Signaling Pathway,SUMOylation of intracellular receptors
hsa-miR-20a-5p	miR-17-5p (and other miRNAs w/seed AAAGUGC)	-2,940	TargetScan Mouse,TargetScan Human	High (predicted),Moderate (predicted)	TOPORS	TOPORS	1,803	SUMOylation of immune response proteins,SUMOylation of SUMOylation proteins,SUMOylation of transcription cofactors
hsa-miR-181a-3p	miR-181a-1-3p (and other miRNAs w/seed CCAUCGA)	-3,560	TargetScan Human	High (predicted)	CD69	CD69	-2,713	Crosstalk between Dendritic Cells and Natural Killer Cells
hsa-miR-181a-3p	miR-181a-1-3p (and other miRNAs w/seed CCAUCGA)	-3,560	TargetScan Mouse	High (predicted)	HIP1	HIP1	2,137	Clathrin-mediated endocytosis,Clathrin-mediated Endocytosis Signaling,Huntington's Disease Signaling
hsa-miR-181b-3p	miR-181b-1-3p (and other miRNAs w/seed UCACUGA)	-5,940	TargetScan Human	High (predicted)	CXCL8	CXCL8	-4,978	Adrenergic Receptor Signaling Pathway (Enhanced),Agranulocyte Adhesion and Diapedesis,Airway Inflammation in Asthma,Airway Pathology in Chronic Obstructive Pulmonary Disease,ATF4 activates genes in response to endoplasmic reticulum stress,Atherosclerosis Signaling,Autism Signaling Pathway,Bladder Cancer Signaling,Cachexia Signaling Pathway,Cardiac Hypertrophy Signaling (Enhanced),CDX Gastrointest…
hsa-miR-181b-3p	miR-181b-1-3p (and other miRNAs w/seed UCACUGA)	-5,940	TargetScan Human	High (predicted)	LRWD1	LRWD1	1,715	Histone Modification Signaling Pathway
hsa-miR-181b-3p	miR-181b-1-3p (and other miRNAs w/seed UCACUGA)	-5,940	TargetScan Human	High (predicted)	ZNF772	ZNF772	2,180	Generic Transcription Pathway
hsa-miR-181c-3p	miR-181c-3p (miRNAs w/seed ACCAUCG)	-3,540	TargetScan Human	High (predicted)	CD69	CD69	-2,713	Crosstalk between Dendritic Cells and Natural Killer Cells
hsa-miR-181c-3p	miR-181c-3p (miRNAs w/seed ACCAUCG)	-3,540	TargetScan Human	High (predicted)	HBEGF	HBEGF	-3,267	Cargo recognition for clathrin-mediated endocytosis,CDX Gastrointestinal Cancer Signaling Pathway,Clathrin-mediated endocytosis,ERBB Signaling,Extra-nuclear estrogen signaling,G Beta Gamma Signaling,Gastrin-CREB signalling pathway via PKC and MAPK,GNRH Signaling,HER-2 Signaling in Breast Cancer,IL-13 Signaling Pathway,IL-8 Signaling,Neuregulin Signaling,Pancreatic Adenocarcinoma Signaling,PIP3 ac…
hsa-miR-181d-3p	miR-181d-3p (miRNAs w/seed CACCGGG)	-0,800	TargetScan Human	High (predicted)	C5AR2	C5AR2	2,499	BBSome Signaling Pathway,Breast Cancer Regulation by Stathmin1,Cellular Effects of Sildenafil (Viagra),Class A/1 (Rhodopsin-like receptors),Complement cascade,CREB Signaling in Neurons,FAK Signaling,G-Protein Coupled Receptor Signaling,Lung Ionic Balance Signaling Pathway,Molecular Mechanisms of Cancer,NF1 RAS Signaling Pathway,Phagosome Formation,S100 Family Signaling Pathway,Zn Homeostasis Sign…
hsa-miR-182-5p	miR-182-5p (and other miRNAs w/seed UUGGCAA)	6,160	TargetScan Mouse,TargetScan Human	High (predicted)	CACNB4	CACNB4	2,567	Acetylcholine Receptor Signaling Pathway,Adrenergic Receptor Signaling Pathway (Enhanced),Amyotrophic Lateral Sclerosis Signaling,Androgen Signaling,Autism Signaling Pathway,Calcium Signaling,Cardiac Hypertrophy Signaling,Cardiac Hypertrophy Signaling (Enhanced),Cardiac β-adrenergic Signaling,CCR5 Signaling in Macrophages,Cellular Effects of Sildenafil (Viagra),Circadian Rhythm Signaling,Corticot…
hsa-miR-182-5p	miR-182-5p (and other miRNAs w/seed UUGGCAA)	6,160	TargetScan Human	High (predicted)	CCL3L1	CCL3L1	-9,650	Agranulocyte Adhesion and Diapedesis,Class A/1 (Rhodopsin-like receptors),Granulocyte Adhesion and Diapedesis,Interleukin-10 signaling,Pathogen Induced Cytokine Storm Signaling Pathway
hsa-miR-182-5p	miR-182-5p (and other miRNAs w/seed UUGGCAA)	6,160	TargetScan Mouse,TargetScan Human	High (predicted),Moderate (predicted)	HBEGF	HBEGF	-3,267	Cargo recognition for clathrin-mediated endocytosis,CDX Gastrointestinal Cancer Signaling Pathway,Clathrin-mediated endocytosis,ERBB Signaling,Extra-nuclear estrogen signaling,G Beta Gamma Signaling,Gastrin-CREB signalling pathway via PKC and MAPK,GNRH Signaling,HER-2 Signaling in Breast Cancer,IL-13 Signaling Pathway,IL-8 Signaling,Neuregulin Signaling,Pancreatic Adenocarcinoma Signaling,PIP3 ac…
hsa-miR-182-5p	miR-182-5p (and other miRNAs w/seed UUGGCAA)	6,160	TargetScan Mouse,TargetScan Human	High (predicted)	MAK	MAK	2,767	Pyridoxal 5'-phosphate Salvage Pathway,Salvage Pathways of Pyrimidine Ribonucleotides
hsa-miR-182-5p	miR-182-5p (and other miRNAs w/seed UUGGCAA)	6,160	TargetScan Mouse,TargetScan Human	High (predicted),Moderate (predicted)	NRN1	NRN1	3,732	Post-translational modification: synthesis of GPI-anchored proteins
hsa-miR-182-5p	miR-182-5p (and other miRNAs w/seed UUGGCAA)	6,160	TargetScan Human	High (predicted)	ZNF200	ZNF200	1,920	Generic Transcription Pathway
hsa-miR-183-5p	miR-183-5p (miRNAs w/seed AUGGCAC)	5,280	TargetScan Mouse	High (predicted)	CCL20	CCL20	-8,024	Agranulocyte Adhesion and Diapedesis,Airway Inflammation in Asthma,Airway Pathology in Chronic Obstructive Pulmonary Disease,CGAS-STING Signaling Pathway,Class A/1 (Rhodopsin-like receptors),Docosahexaenoic Acid (DHA) Signaling,G alpha (i) signalling events,Granulocyte Adhesion and Diapedesis,IL-17 Signaling,IL-17A Signaling in Airway Cells,IL-17A Signaling in Gastric Cells,Interleukin-10 signali…
hsa-miR-183-5p	miR-183-5p (miRNAs w/seed AUGGCAC)	5,280	TargetScan Mouse	High (predicted)	EIF1	EIF1	-1,350	Cachexia Signaling Pathway,EIF2 Signaling,GAIT Translation Signaling Pathway,Insulin Secretion Signaling Pathway,Regulation of eIF4 and p70S6K Signaling,Stress Granule Signaling Pathway,VEGF Signaling
hsa-miR-184	miR-184 (and other miRNAs w/seed GGACGGA)	3,150	TargetScan Human	High (predicted)	BTNL8	BTNL8	4,074	Butyrophilin (BTN) family interactions
hsa-miR-184	miR-184 (and other miRNAs w/seed GGACGGA)	3,150	TargetScan Human	High (predicted)	ID1	ID1	-5,039	Cellular Effects of Sildenafil (Viagra),Human Embryonic Stem Cell Pluripotency,ID1 Signaling Pathway,Molecular Mechanisms of Cancer,Mouse Embryonic Stem Cell Pluripotency,NGF-stimulated transcription,Oncogene Induced Senescence,Preeclampsia Signaling Pathway,Transcriptional and post-translational regulation of MITF-M expression and activity
hsa-miR-184	miR-184 (and other miRNAs w/seed GGACGGA)	3,150	TargetScan Mouse	High (predicted)	LPAR2	LPAR2	1,770	BBSome Signaling Pathway,Breast Cancer Regulation by Stathmin1,Cellular Effects of Sildenafil (Viagra),Class A/1 (Rhodopsin-like receptors),CREB Signaling in Neurons,eNOS Signaling,FAK Signaling,G alpha (i) signalling events,G alpha (q) signalling events,G-Protein Coupled Receptor Signaling,Gα12/13 Signaling,Lung Ionic Balance Signaling Pathway,Molecular Mechanisms of Cancer,NF1 RAS Signaling Pat…
hsa-miR-4802-5p	miR-1843a-5p (and other miRNAs w/seed AUGGAGG)	-4,120	TargetScan Human	High (predicted)	PRSS33	PRSS33	3,517	IL-33 Signaling Pathway,Neuroprotective Role of THOP1 in Alzheimer's Disease
hsa-miR-185-3p	miR-185-3p (and other miRNAs w/seed GGGGCUG)	-0,710	TargetScan Human	High (predicted)	ALPK1	ALPK1	2,014	Alpha-protein kinase 1 signaling pathway,TAK1-dependent IKK and NF-kappa-B activation
hsa-miR-185-3p	miR-185-3p (and other miRNAs w/seed GGGGCUG)	-0,710	TargetScan Human	High (predicted)	ARHGAP25	ARHGAP25	1,411	RHO GTPase cycle
hsa-miR-185-3p	miR-185-3p (and other miRNAs w/seed GGGGCUG)	-0,710	TargetScan Human	High (predicted)	BEST1	BEST1	2,612	Ion channel transport
hsa-miR-185-3p	miR-185-3p (and other miRNAs w/seed GGGGCUG)	-0,710	TargetScan Mouse	High (predicted)	C5AR2	C5AR2	2,499	BBSome Signaling Pathway,Breast Cancer Regulation by Stathmin1,Cellular Effects of Sildenafil (Viagra),Class A/1 (Rhodopsin-like receptors),Complement cascade,CREB Signaling in Neurons,FAK Signaling,G-Protein Coupled Receptor Signaling,Lung Ionic Balance Signaling Pathway,Molecular Mechanisms of Cancer,NF1 RAS Signaling Pathway,Phagosome Formation,S100 Family Signaling Pathway,Zn Homeostasis Sign…
hsa-miR-185-3p	miR-185-3p (and other miRNAs w/seed GGGGCUG)	-0,710	TargetScan Human	High (predicted)	CACNA1E	CACNA1E	4,468	Acetylcholine Receptor Signaling Pathway,Adrenergic Receptor Signaling Pathway (Enhanced),Amyotrophic Lateral Sclerosis Signaling,Androgen Signaling,Autism Signaling Pathway,Calcium Signaling,Cardiac Hypertrophy Signaling,Cardiac Hypertrophy Signaling (Enhanced),Cardiac β-adrenergic Signaling,CCR5 Signaling in Macrophages,Cellular Effects of Sildenafil (Viagra),Circadian Rhythm Signaling,Corticot…
hsa-miR-185-3p	miR-185-3p (and other miRNAs w/seed GGGGCUG)	-0,710	TargetScan Mouse	High (predicted)	CDKN1A	CDKN1A	-2,669	Activin Inhibin Signaling Pathway,AMPK Signaling,Antiproliferative Role of Somatostatin Receptor 2,Aryl Hydrocarbon Receptor Signaling,ATM Signaling,BAG2 Signaling Pathway,BEX2 Signaling Pathway,Bladder Cancer Signaling,Cell Cycle Checkpoints,Cell Cycle: G1/S Checkpoint Regulation,Cell Cycle: G2/M DNA Damage Checkpoint Regulation,Cerebral Malformation Signaling Pathway,CGAS-STING Signaling Pathwa…
hsa-miR-185-3p	miR-185-3p (and other miRNAs w/seed GGGGCUG)	-0,710	TargetScan Human	High (predicted)	CNOT3	CNOT3	1,358	Deadenylation-dependent mRNA decay,Inhibition of ARE-Mediated mRNA Degradation Pathway,M-decay: degradation of maternal mRNAs by maternally stored factors,mRNA 3 Prime End Processing Signaling Pathway,TP53 Regulates Transcription of Cell Cycle Genes
hsa-miR-185-3p	miR-185-3p (and other miRNAs w/seed GGGGCUG)	-0,710	TargetScan Human	High (predicted)	CSF3R	CSF3R	2,433	Acute Myeloid Leukemia Signaling,Granulocyte Adhesion and Diapedesis,NF1 RAS Signaling Pathway,Other interleukin signaling,Signaling by CSF3 (G-CSF),Transcriptional regulation of granulopoiesis
hsa-miR-185-3p	miR-185-3p (and other miRNAs w/seed GGGGCUG)	-0,710	TargetScan Mouse,TargetScan Human	High (predicted),Moderate (predicted)	CXCR2	CXCR2	4,300	Agranulocyte Adhesion and Diapedesis,cAMP-mediated signaling,Cardiac Hypertrophy Signaling (Enhanced),Class A/1 (Rhodopsin-like receptors),FAK Signaling,G alpha (i) signalling events,G-Protein Coupled Receptor Signaling,Glucocorticoid Receptor Signaling,Granulocyte Adhesion and Diapedesis,Gαi Signaling,IL-8 Signaling,Molecular Mechanisms of Cancer,Neutrophil degranulation,Neutrophil Extracellular…
hsa-miR-185-3p	miR-185-3p (and other miRNAs w/seed GGGGCUG)	-0,710	TargetScan Human	High (predicted)	DUSP5	DUSP5	-1,937	3-phosphoinositide Biosynthesis,3-phosphoinositide Degradation,D-myo-inositol (1,4,5,6)-Tetrakisphosphate Biosynthesis,D-myo-inositol (3,4,5,6)-tetrakisphosphate Biosynthesis,D-myo-inositol-5-phosphate Metabolism,Protein Kinase A Signaling,RAF-independent MAPK1/3 activation,RAF/MAP kinase cascade,Superpathway of Inositol Phosphate Compounds,T Cell Receptor Signaling
hsa-miR-185-3p	miR-185-3p (and other miRNAs w/seed GGGGCUG)	-0,710	TargetScan Human	High (predicted)	EPN2	EPN2	1,323	Cargo recognition for clathrin-mediated endocytosis,Clathrin-mediated endocytosis,Germ Cell-Sertoli Cell Junction Signaling,Sertoli Cell-Sertoli Cell Junction Signaling
hsa-miR-185-3p	miR-185-3p (and other miRNAs w/seed GGGGCUG)	-0,710	TargetScan Human	High (predicted)	FOSL1	FOSL1	-4,585	Activin Inhibin Signaling Pathway,ERK5 Signaling,NGF-stimulated transcription,NRF2-mediated Oxidative Stress Response,Sertoli Cell-Germ Cell Junction Signaling Pathway (Enhanced),Warburg Effect Signaling Pathway
hsa-miR-185-3p	miR-185-3p (and other miRNAs w/seed GGGGCUG)	-0,710	TargetScan Human	High (predicted)	IL10RB	IL10RB	1,830	Cardiac Hypertrophy Signaling (Enhanced),FAK Signaling,Glucocorticoid Receptor Signaling,IL-10 Signaling,IL-12 Signaling and Production in Macrophages,IL-22 Signaling,Interleukin-10 signaling,Interleukin-20 family signaling,Irritable Bowel Syndrome Signaling Pathway,ISGylation Signaling Pathway,Macrophage Alternative Activation Signaling Pathway,Molecular Mechanisms of Cancer,Other interleukin si…
hsa-miR-185-3p	miR-185-3p (and other miRNAs w/seed GGGGCUG)	-0,710	TargetScan Mouse	High (predicted)	ITGAX	ITGAX	1,624	Actin Cytoskeleton Signaling,Actin Nucleation by ARP-WASP Complex,Axonal Guidance Signaling,Cardiac Hypertrophy Signaling (Enhanced),Caveolar-mediated Endocytosis Signaling,CDC42 Signaling,Cell surface interactions at the vascular wall,Complement System,Ephrin Receptor Signaling,Epithelial Membrane Protein Signaling Pathway,ERK/MAPK Signaling,Extracellular matrix organization,FAK Signaling,Hepati…
hsa-miR-185-3p	miR-185-3p (and other miRNAs w/seed GGGGCUG)	-0,710	TargetScan Human	High (predicted)	KRT5	KRT5	-3,679	Cell junction organization,Glucocorticoid Receptor Signaling,Keratinization
hsa-miR-185-3p	miR-185-3p (and other miRNAs w/seed GGGGCUG)	-0,710	TargetScan Mouse	High (predicted)	LRFN1	LRFN1	1,554	Synaptic adhesion-like molecules
hsa-miR-185-3p	miR-185-3p (and other miRNAs w/seed GGGGCUG)	-0,710	TargetScan Mouse	High (predicted)	MSRB1	MSRB1	2,134	Protein repair
hsa-miR-185-3p	miR-185-3p (and other miRNAs w/seed GGGGCUG)	-0,710	TargetScan Human	High (predicted)	NFAM1	NFAM1	1,577	Neutrophil degranulation
hsa-miR-185-3p	miR-185-3p (and other miRNAs w/seed GGGGCUG)	-0,710	TargetScan Mouse	High (predicted)	PER1	PER1	-2,609	Circadian Clock,Circadian Rhythm Signaling
hsa-miR-185-3p	miR-185-3p (and other miRNAs w/seed GGGGCUG)	-0,710	TargetScan Mouse	High (predicted)	PPP1R12B	PPP1R12B	2,267	3-phosphoinositide Biosynthesis,3-phosphoinositide Degradation,Actin Cytoskeleton Signaling,Actin Nucleation by ARP-WASP Complex,CCR3 Signaling in Eosinophils,CDC42 Signaling,Cellular Effects of Sildenafil (Viagra),Chemokine Signaling,D-myo-inositol (1,4,5,6)-Tetrakisphosphate Biosynthesis,D-myo-inositol (3,4,5,6)-tetrakisphosphate Biosynthesis,D-myo-inositol-5-phosphate Metabolism,Estrogen Recep…
hsa-miR-185-3p	miR-185-3p (and other miRNAs w/seed GGGGCUG)	-0,710	TargetScan Human	High (predicted)	RAB36	RAB36	2,080	Intra-Golgi and retrograde Golgi-to-ER traffic,RAB geranylgeranylation
hsa-miR-185-3p	miR-185-3p (and other miRNAs w/seed GGGGCUG)	-0,710	TargetScan Mouse	High (predicted)	SEPTIN5	SEPTIN5	2,876	Parkinson's Signaling Pathway,RHOA Signaling,Signaling by Rho Family GTPases
hsa-miR-185-3p	miR-185-3p (and other miRNAs w/seed GGGGCUG)	-0,710	TargetScan Mouse,TargetScan Human	High (predicted),Moderate (predicted)	SNAI1	SNAI1	-4,343	Activin Inhibin Signaling Pathway,CDX Gastrointestinal Cancer Signaling Pathway,Cerebral Malformation Signaling Pathway,CSDE1 Signaling Pathway,Cyclophilin Signaling Pathway,Epithelial Adherens Junction Signaling,Epithelial-Mesenchymal Transition (EMT) during gastrulation,Estrogen Receptor Signaling,Hepatic Fibrosis Signaling Pathway,Hepatitis B Chronic Liver Pathogenesis Signaling Pathway,ILK Si…
hsa-miR-185-3p	miR-185-3p (and other miRNAs w/seed GGGGCUG)	-0,710	TargetScan Human	High (predicted)	TNFSF14	TNFSF14	2,579	Adrenergic Receptor Signaling Pathway (Enhanced),Airway Pathology in Chronic Obstructive Pulmonary Disease,Atherosclerosis Signaling,Autism Signaling Pathway,Cachexia Signaling Pathway,Cardiac Hypertrophy Signaling (Enhanced),CDX Gastrointestinal Cancer Signaling Pathway,CGAS-STING Signaling Pathway,Erythropoietin Signaling Pathway,FXR/RXR Activation,Glycation Signaling Pathway,Hematoma Resolutio…
hsa-miR-185-3p	miR-185-3p (and other miRNAs w/seed GGGGCUG)	-0,710	TargetScan Human	High (predicted)	WNT7A	WNT7A	-1,653	Autism Signaling Pathway,Axonal Guidance Signaling,Basal Cell Carcinoma Signaling,Bone Mineralization Signaling Pathway,Cardiac Hypertrophy Signaling (Enhanced),CDX Gastrointestinal Cancer Signaling Pathway,Chronic Myeloid Leukemia Signaling,Class B/2 (Secretin family receptors),Colorectal Cancer Metastasis Signaling,Cyclophilin Signaling Pathway,Factors Promoting Cardiogenesis in Vertebrates,Gli…
hsa-miR-4306	miR-185-5p (and other miRNAs w/seed GGAGAGA)	7,240	TargetScan Mouse	High (predicted)	B3GNT8	B3GNT8	2,422	O-linked glycosylation
hsa-miR-4306	miR-185-5p (and other miRNAs w/seed GGAGAGA)	7,240	TargetScan Mouse,TargetScan Human	High (predicted),Moderate (predicted)	BASP1	BASP1	2,098	RHO GTPase cycle
hsa-miR-4306	miR-185-5p (and other miRNAs w/seed GGAGAGA)	7,240	TargetScan Mouse,TargetScan Human	High (predicted),Moderate (predicted)	CACNA1E	CACNA1E	4,468	Acetylcholine Receptor Signaling Pathway,Adrenergic Receptor Signaling Pathway (Enhanced),Amyotrophic Lateral Sclerosis Signaling,Androgen Signaling,Autism Signaling Pathway,Calcium Signaling,Cardiac Hypertrophy Signaling,Cardiac Hypertrophy Signaling (Enhanced),Cardiac β-adrenergic Signaling,CCR5 Signaling in Macrophages,Cellular Effects of Sildenafil (Viagra),Circadian Rhythm Signaling,Corticot…
hsa-miR-4306	miR-185-5p (and other miRNAs w/seed GGAGAGA)	7,240	TargetScan Mouse,TargetScan Human	High (predicted),Moderate (predicted)	KCNJ15	KCNJ15	3,355	Dopamine-DARPP32 Feedback in cAMP Signaling,GABA receptor activation,Neurovascular Coupling Signaling Pathway,Potassium Channels
hsa-miR-4306	miR-185-5p (and other miRNAs w/seed GGAGAGA)	7,240	TargetScan Human	High (predicted)	LPAR5	LPAR5	1,521	BBSome Signaling Pathway,Breast Cancer Regulation by Stathmin1,Cellular Effects of Sildenafil (Viagra),Class A/1 (Rhodopsin-like receptors),CREB Signaling in Neurons,eNOS Signaling,FAK Signaling,G alpha (i) signalling events,G alpha (q) signalling events,G-Protein Coupled Receptor Signaling,GPCR-Mediated Nutrient Sensing in Enteroendocrine Cells,Gα12/13 Signaling,Lung Ionic Balance Signaling Path…
hsa-miR-4306	miR-185-5p (and other miRNAs w/seed GGAGAGA)	7,240	TargetScan Mouse	High (predicted)	MPZ	MPZ	1,420	EGR2 and SOX10-mediated initiation of Schwann cell myelination,Myelination Signaling Pathway
hsa-miR-4306	miR-185-5p (and other miRNAs w/seed GGAGAGA)	7,240	TargetScan Human	High (predicted)	NPL	NPL	1,935	Sialic acid metabolism
hsa-miR-4306	miR-185-5p (and other miRNAs w/seed GGAGAGA)	7,240	TargetScan Mouse,TargetScan Human	High (predicted)	RAB3D	RAB3D	1,705	Neutrophil degranulation,RAB geranylgeranylation
hsa-miR-4306	miR-185-5p (and other miRNAs w/seed GGAGAGA)	7,240	TargetScan Human	High (predicted)	RPH3A	RPH3A	-2,844	Huntington's Disease Signaling
hsa-miR-187-3p	miR-187-3p (miRNAs w/seed CGUGUCU)	-2,700	TargetScan Mouse	High (predicted)	CCN2	CCN2	4,433	ABRA Signaling Pathway,Activin Inhibin Signaling Pathway,Apelin Cardiac Fibroblast Signaling Pathway,Hepatic Fibrosis / Hepatic Stellate Cell Activation,Hepatic Fibrosis Signaling Pathway,Hepatitis B Chronic Liver Pathogenesis Signaling Pathway,ID1 Signaling Pathway,IGF-1 Signaling,Preeclampsia Signaling Pathway,Pulmonary Fibrosis Idiopathic Signaling Pathway,Role of Tissue Factor in Cancer,Shedd…
hsa-miR-187-3p	miR-187-3p (miRNAs w/seed CGUGUCU)	-2,700	TargetScan Mouse,TargetScan Human	High (predicted)	LRFN1	LRFN1	1,554	Synaptic adhesion-like molecules
hsa-miR-187-3p	miR-187-3p (miRNAs w/seed CGUGUCU)	-2,700	TargetScan Mouse	High (predicted)	TNFAIP3	TNFAIP3	-3,802	CD40 Signaling,DDX58/IFIH1-mediated induction of interferon-alpha/beta,Deubiquitination,NF-κB Signaling,NLR signaling pathways,NOD1/2 Signaling Pathway,TNF signaling,TNFR1 Signaling,TNFR2 Signaling,Toll-like Receptor Signaling
hsa-miR-188-3p	miR-188-3p (miRNAs w/seed UCCCACA)	-2,670	TargetScan Mouse	High (predicted)	DTX4	DTX4	1,365	Cytosolic sensors of pathogen-associated DNA,Notch Signaling,Signaling by NOTCH1
hsa-miR-188-3p	miR-188-3p (miRNAs w/seed UCCCACA)	-2,670	TargetScan Mouse	High (predicted)	IL6R	IL6R	1,506	Acute Phase Response Signaling,Cachexia Signaling Pathway,Cardiac Hypertrophy Signaling,Cardiac Hypertrophy Signaling (Enhanced),CDX Gastrointestinal Cancer Signaling Pathway,Colorectal Cancer Metastasis Signaling,Cyclophilin Signaling Pathway,DYRK1A Signaling Pathway,FAK Signaling,Glucocorticoid Receptor Signaling,Hepatic Cholestasis,Hepatic Fibrosis / Hepatic Stellate Cell Activation,HIF1α Sign…
hsa-miR-188-3p	miR-188-3p (miRNAs w/seed UCCCACA)	-2,670	TargetScan Mouse,TargetScan Human	High (predicted),Moderate (predicted)	NRN1	NRN1	3,732	Post-translational modification: synthesis of GPI-anchored proteins
hsa-miR-188-3p	miR-188-3p (miRNAs w/seed UCCCACA)	-2,670	TargetScan Human	High (predicted)	PPP1R3D	PPP1R3D	2,112	3-phosphoinositide Biosynthesis,3-phosphoinositide Degradation,Breast Cancer Regulation by Stathmin1,D-myo-inositol (1,4,5,6)-Tetrakisphosphate Biosynthesis,D-myo-inositol (3,4,5,6)-tetrakisphosphate Biosynthesis,D-myo-inositol-5-phosphate Metabolism,ERK/MAPK Signaling,Production of Nitric Oxide and Reactive Oxygen Species in Macrophages,Superpathway of Inositol Phosphate Compounds
hsa-miR-188-3p	miR-188-3p (miRNAs w/seed UCCCACA)	-2,670	TargetScan Human	High (predicted)	ZNF772	ZNF772	2,180	Generic Transcription Pathway
hsa-miR-188-5p	miR-188-5p (and other miRNAs w/seed AUCCCUU)	-2,020	TargetScan Mouse	High (predicted)	IFIT2	IFIT2	3,880	Activation of IRF by Cytosolic Pattern Recognition Receptors,Interferon alpha/beta signaling,Role of Hypercytokinemia/hyperchemokinemia in the Pathogenesis of Influenza,Systemic Lupus Erythematosus in B Cell Signaling Pathway
hsa-miR-2277-5p	miR-1893 (and other miRNAs w/seed GCGCGGG)	-1,230	TargetScan Mouse,TargetScan Human	High (predicted),Moderate (predicted)	JUN	JUN	-3,206	14-3-3-mediated Signaling,4-1BB Signaling in T Lymphocytes,Activation of anterior HOX genes in hindbrain during early embryogenesis,Activation of IRF by Cytosolic Pattern Recognition Receptors,Activin Inhibin Signaling Pathway,Acute Phase Response Signaling,Agrin Interactions at Neuromuscular Junction,Androgen Signaling,Apelin Endothelial Signaling Pathway,April Mediated Signaling,Aryl Hydrocarbo…
hsa-miR-2277-5p	miR-1893 (and other miRNAs w/seed GCGCGGG)	-1,230	TargetScan Human	High (predicted)	MMP25	MMP25	3,141	Activation of Matrix Metalloproteinases,Agranulocyte Adhesion and Diapedesis,Axonal Guidance Signaling,Bladder Cancer Signaling,Chaperone Mediated Autophagy Signaling Pathway,Colorectal Cancer Metastasis Signaling,Estrogen Receptor Signaling,Granulocyte Adhesion and Diapedesis,Hematoma Resolution Signaling Pathway,HEY1 Signaling Pathway,HIF1α Signaling,HOTAIR Regulatory Pathway,Inhibition of Matr…
hsa-miR-2277-5p	miR-1893 (and other miRNAs w/seed GCGCGGG)	-1,230	TargetScan Human	High (predicted)	NRN1	NRN1	3,732	Post-translational modification: synthesis of GPI-anchored proteins
hsa-miR-2277-5p	miR-1893 (and other miRNAs w/seed GCGCGGG)	-1,230	TargetScan Mouse,TargetScan Human	High (predicted),Moderate (predicted)	NTNG2	NTNG2	2,143	Axonal Guidance Signaling,Post-translational modification: synthesis of GPI-anchored proteins
hsa-miR-2277-5p	miR-1893 (and other miRNAs w/seed GCGCGGG)	-1,230	TargetScan Human	High (predicted)	OTX1	OTX1	3,776	Transcriptional Regulatory Network in Embryonic Stem Cells
hsa-miR-6769a-5p	miR-1896 (and other miRNAs w/seed GGUGGGU)	-1,930	TargetScan Human	High (predicted)	FOSL1	FOSL1	-4,585	Activin Inhibin Signaling Pathway,ERK5 Signaling,NGF-stimulated transcription,NRF2-mediated Oxidative Stress Response,Sertoli Cell-Germ Cell Junction Signaling Pathway (Enhanced),Warburg Effect Signaling Pathway
hsa-miR-6769a-5p	miR-1896 (and other miRNAs w/seed GGUGGGU)	-1,930	TargetScan Human	High (predicted)	GRM2	GRM2	-1,679	Autism Signaling Pathway,BBSome Signaling Pathway,Breast Cancer Regulation by Stathmin1,cAMP-mediated signaling,Cellular Effects of Sildenafil (Viagra),Class C/3 (Metabotropic glutamate/pheromone receptors),CREB Signaling in Neurons,FAK Signaling,G alpha (i) signalling events,G-Protein Coupled Receptor Signaling,Glutamate Receptor Signaling,Glutaminergic Receptor Signaling Pathway (Enhanced),Gαi …
hsa-miR-6769a-5p	miR-1896 (and other miRNAs w/seed GGUGGGU)	-1,930	TargetScan Human	High (predicted)	H2BC18	H2BC18	4,391	Chromatin organization,Deubiquitination
hsa-miR-6769a-5p	miR-1896 (and other miRNAs w/seed GGUGGGU)	-1,930	TargetScan Human	High (predicted)	NTNG2	NTNG2	2,143	Axonal Guidance Signaling,Post-translational modification: synthesis of GPI-anchored proteins
hsa-miR-6769a-5p	miR-1896 (and other miRNAs w/seed GGUGGGU)	-1,930	TargetScan Human	High (predicted)	PRSS33	PRSS33	3,517	IL-33 Signaling Pathway,Neuroprotective Role of THOP1 in Alzheimer's Disease
hsa-miR-6769a-5p	miR-1896 (and other miRNAs w/seed GGUGGGU)	-1,930	TargetScan Human	High (predicted)	SEMA6A	SEMA6A	5,722	Axonal Guidance Signaling,Semaphorin interactions,Semaphorin Neuronal Repulsive Signaling Pathway
hsa-miR-6769a-5p	miR-1896 (and other miRNAs w/seed GGUGGGU)	-1,930	TargetScan Human	High (predicted)	SIGLEC8	SIGLEC8	5,332	Immunoregulatory interactions between a Lymphoid and a non-Lymphoid cell
hsa-miR-6769a-5p	miR-1896 (and other miRNAs w/seed GGUGGGU)	-1,930	TargetScan Human	High (predicted)	SLC5A10	SLC5A10	-2,625	Cellular hexose transport
hsa-miR-18a-3p	miR-18a-3p (and other miRNAs w/seed CUGCCCU)	4,750	TargetScan Mouse	High (predicted)	DHRS9	DHRS9	2,730	Ethanol Degradation II,Noradrenaline and Adrenaline Degradation,RAR Activation,Retinoate Biosynthesis I,Retinol Biosynthesis,Serotonin Degradation,Signaling by Retinoic Acid,The Visual Cycle,Visual phototransduction
hsa-miR-18a-3p	miR-18a-3p (and other miRNAs w/seed CUGCCCU)	4,750	TargetScan Mouse	High (predicted)	DUSP1	DUSP1	-2,404	3-phosphoinositide Biosynthesis,3-phosphoinositide Degradation,Aldosterone Signaling in Epithelial Cells,cAMP-mediated signaling,D-myo-inositol (1,4,5,6)-Tetrakisphosphate Biosynthesis,D-myo-inositol (3,4,5,6)-tetrakisphosphate Biosynthesis,D-myo-inositol-5-phosphate Metabolism,ERK/MAPK Signaling,G-Protein Coupled Receptor Signaling,Glucocorticoid Receptor Signaling,Hematoma Resolution Signaling …
hsa-miR-18a-3p	miR-18a-3p (and other miRNAs w/seed CUGCCCU)	4,750	TargetScan Mouse	High (predicted)	LBR	LBR	1,500	Cholesterol biosynthesis,Cholesterol Biosynthesis I,Cholesterol Biosynthesis II (via 24,25-dihydrolanosterol),Cholesterol Biosynthesis III (via Desmosterol),Mitotic Metaphase and Anaphase,RHO GTPase cycle,Superpathway of Cholesterol Biosynthesis,Transcriptional Regulation by MECP2,Zymosterol Biosynthesis
hsa-miR-18a-3p	miR-18a-3p (and other miRNAs w/seed CUGCCCU)	4,750	TargetScan Human	High (predicted)	LPAR5	LPAR5	1,521	BBSome Signaling Pathway,Breast Cancer Regulation by Stathmin1,Cellular Effects of Sildenafil (Viagra),Class A/1 (Rhodopsin-like receptors),CREB Signaling in Neurons,eNOS Signaling,FAK Signaling,G alpha (i) signalling events,G alpha (q) signalling events,G-Protein Coupled Receptor Signaling,GPCR-Mediated Nutrient Sensing in Enteroendocrine Cells,Gα12/13 Signaling,Lung Ionic Balance Signaling Path…
hsa-miR-18a-3p	miR-18a-3p (and other miRNAs w/seed CUGCCCU)	4,750	TargetScan Mouse	High (predicted)	PISD	PISD	1,654	ER-Mitochondrial Communication Signaling Pathway
hsa-miR-18a-3p	miR-18a-3p (and other miRNAs w/seed CUGCCCU)	4,750	TargetScan Mouse	High (predicted)	RPH3A	RPH3A	-2,844	Huntington's Disease Signaling
hsa-miR-18a-3p	miR-18a-3p (and other miRNAs w/seed CUGCCCU)	4,750	TargetScan Human	High (predicted)	ZNF772	ZNF772	2,180	Generic Transcription Pathway
hsa-miR-18a-5p	miR-18a-5p (and other miRNAs w/seed AAGGUGC)	-2,660	TargetScan Mouse,TargetScan Human,miRecords	Experimentally Observed,Moderate (predicted)	CCN2	CCN2	4,433	ABRA Signaling Pathway,Activin Inhibin Signaling Pathway,Apelin Cardiac Fibroblast Signaling Pathway,Hepatic Fibrosis / Hepatic Stellate Cell Activation,Hepatic Fibrosis Signaling Pathway,Hepatitis B Chronic Liver Pathogenesis Signaling Pathway,ID1 Signaling Pathway,IGF-1 Signaling,Preeclampsia Signaling Pathway,Pulmonary Fibrosis Idiopathic Signaling Pathway,Role of Tissue Factor in Cancer,Shedd…
hsa-miR-18a-5p	miR-18a-5p (and other miRNAs w/seed AAGGUGC)	-2,660	Ingenuity Expert Findings	Experimentally Observed	CDKN1A	CDKN1A	-2,669	Activin Inhibin Signaling Pathway,AMPK Signaling,Antiproliferative Role of Somatostatin Receptor 2,Aryl Hydrocarbon Receptor Signaling,ATM Signaling,BAG2 Signaling Pathway,BEX2 Signaling Pathway,Bladder Cancer Signaling,Cell Cycle Checkpoints,Cell Cycle: G1/S Checkpoint Regulation,Cell Cycle: G2/M DNA Damage Checkpoint Regulation,Cerebral Malformation Signaling Pathway,CGAS-STING Signaling Pathwa…
hsa-miR-18a-5p	miR-18a-5p (and other miRNAs w/seed AAGGUGC)	-2,660	TargetScan Mouse	High (predicted)	NCF1	NCF1	1,974	Apelin Adipocyte Signaling Pathway,CDX Gastrointestinal Cancer Signaling Pathway,Class I MHC mediated antigen processing and presentation,Cyclophilin Signaling Pathway,Detoxification of Reactive Oxygen Species,Fcγ Receptor-mediated Phagocytosis in Macrophages and Monocytes,fMLP Signaling in Neutrophils,Glycation Signaling Pathway,Hepatic Fibrosis Signaling Pathway,HIF1α Signaling,ID3 Signaling Pa…
hsa-miR-18a-5p	miR-18a-5p (and other miRNAs w/seed AAGGUGC)	-2,660	TargetScan Human	High (predicted)	OLR1	OLR1	-3,637	Cell surface interactions at the vascular wall,Cyclophilin Signaling Pathway,Glycation Signaling Pathway,Neutrophil degranulation,Tuberculosis Latent Signaling Pathway
hsa-miR-18a-5p	miR-18a-5p (and other miRNAs w/seed AAGGUGC)	-2,660	TargetScan Mouse,TargetScan Human,miRecords	Experimentally Observed,Moderate (predicted)	THBS1	THBS1	-3,527	Bladder Cancer Signaling,Cerebral Malformation Signaling Pathway,Hematoma Resolution Signaling Pathway,IL-12 Signaling and Production in Macrophages,Inhibition of Angiogenesis by TSP1,Integrin cell surface interactions,Macrophage Alternative Activation Signaling Pathway,O-linked glycosylation,p53 Signaling,Pulmonary Fibrosis Idiopathic Signaling Pathway,Pulmonary Healing Signaling Pathway,Respons…
hsa-miR-1909-5p	miR-1909-5p (miRNAs w/seed GAGUGCC)	1,620	TargetScan Human	High (predicted)	EEPD1	EEPD1	1,380	NR1H2 and NR1H3-mediated signaling
hsa-miR-1909-5p	miR-1909-5p (miRNAs w/seed GAGUGCC)	1,620	TargetScan Human	High (predicted)	RAB36	RAB36	2,080	Intra-Golgi and retrograde Golgi-to-ER traffic,RAB geranylgeranylation
hsa-miR-1909-5p	miR-1909-5p (miRNAs w/seed GAGUGCC)	1,620	TargetScan Human	High (predicted)	ST8SIA4	ST8SIA4	1,445	NCAM signaling for neurite out-growth,Sialic acid metabolism
hsa-miR-190b-5p	miR-190a-5p (and other miRNAs w/seed GAUAUGU)	-2,650	TargetScan Human	High (predicted)	ADGRE3	ADGRE3	3,015	BBSome Signaling Pathway,Breast Cancer Regulation by Stathmin1,Cellular Effects of Sildenafil (Viagra),Class B/2 (Secretin family receptors),CREB Signaling in Neurons,FAK Signaling,G-Protein Coupled Receptor Signaling,Lung Ionic Balance Signaling Pathway,Molecular Mechanisms of Cancer,Neutrophil degranulation,NF1 RAS Signaling Pathway,Phagosome Formation,S100 Family Signaling Pathway,Zn Homeostas…
hsa-miR-1911-5p	miR-1911-5p (miRNAs w/seed GAGUACC)	-2,390	TargetScan Human	High (predicted)	NABP1	NABP1	2,303	RNA polymerase II transcribes snRNA genes
hsa-miR-6738-5p	miR-1914-3p (and other miRNAs w/seed GAGGGGU)	2,010	TargetScan Human	High (predicted)	CDC42EP1	CDC42EP1	-2,359	RHO GTPase cycle,RHOA Signaling,Signaling by Rho Family GTPases
hsa-miR-6738-5p	miR-1914-3p (and other miRNAs w/seed GAGGGGU)	2,010	TargetScan Human	High (predicted)	DDIT4	DDIT4	-2,327	Cachexia Signaling Pathway,CLEAR Signaling Pathway,IL-10 Signaling,mTOR Signaling,Osteoarthritis Pathway,Sheddase Signaling Pathway,TP53 Regulates Metabolic Genes
hsa-miR-6738-5p	miR-1914-3p (and other miRNAs w/seed GAGGGGU)	2,010	TargetScan Human	High (predicted)	MPZ	MPZ	1,420	EGR2 and SOX10-mediated initiation of Schwann cell myelination,Myelination Signaling Pathway
hsa-miR-6738-5p	miR-1914-3p (and other miRNAs w/seed GAGGGGU)	2,010	TargetScan Human	High (predicted)	NDEL1	NDEL1	1,605	Cell Cycle Checkpoints,Mitotic Metaphase and Anaphase,Mitotic Prometaphase,Reelin Signaling in Neurons,RHO GTPases Activate Formins
hsa-miR-6738-5p	miR-1914-3p (and other miRNAs w/seed GAGGGGU)	2,010	TargetScan Human	High (predicted)	RAB3D	RAB3D	1,705	Neutrophil degranulation,RAB geranylgeranylation
hsa-miR-6738-5p	miR-1914-3p (and other miRNAs w/seed GAGGGGU)	2,010	TargetScan Human	High (predicted)	ST6GALNAC6	ST6GALNAC6	1,611	Sialic acid metabolism,Sphingolipid metabolism
hsa-miR-6764-5p	miR-1915-3p (and other miRNAs w/seed CCCAGGG)	2,810	TargetScan Human	High (predicted)	ABCA7	ABCA7	1,390	ABC-family proteins mediated transport
hsa-miR-6764-5p	miR-1915-3p (and other miRNAs w/seed CCCAGGG)	2,810	TargetScan Human	High (predicted)	ADRA2B	ADRA2B	-8,626	Adrenergic Receptor Signaling Pathway (Enhanced),AMPK Signaling,BBSome Signaling Pathway,Breast Cancer Regulation by Stathmin1,cAMP-mediated signaling,Cardiac Hypertrophy Signaling,Cardiac Hypertrophy Signaling (Enhanced),Cellular Effects of Sildenafil (Viagra),Class A/1 (Rhodopsin-like receptors),CREB Signaling in Neurons,FAK Signaling,G alpha (i) signalling events,G alpha (z) signalling events,…
hsa-miR-6764-5p	miR-1915-3p (and other miRNAs w/seed CCCAGGG)	2,810	TargetScan Human	High (predicted)	IL18RAP	IL18RAP	1,721	Activin Inhibin Signaling Pathway,Cachexia Signaling Pathway,Cardiac Hypertrophy Signaling (Enhanced),FAK Signaling,Glucocorticoid Receptor Signaling,Granulocyte Adhesion and Diapedesis,Hepatic Cholestasis,Hepatic Fibrosis / Hepatic Stellate Cell Activation,Hepatic Fibrosis Signaling Pathway,IL-10 Signaling,IL-27 Signaling Pathway,IL-6 Signaling,Interleukin-1 family signaling,Irritable Bowel Synd…
hsa-miR-6764-5p	miR-1915-3p (and other miRNAs w/seed CCCAGGG)	2,810	TargetScan Human	High (predicted)	MAK	MAK	2,767	Pyridoxal 5'-phosphate Salvage Pathway,Salvage Pathways of Pyrimidine Ribonucleotides
hsa-miR-6764-5p	miR-1915-3p (and other miRNAs w/seed CCCAGGG)	2,810	TargetScan Human	High (predicted)	NFAM1	NFAM1	1,577	Neutrophil degranulation
hsa-miR-6764-5p	miR-1915-3p (and other miRNAs w/seed CCCAGGG)	2,810	TargetScan Human	High (predicted)	RPH3A	RPH3A	-2,844	Huntington's Disease Signaling
hsa-miR-6764-5p	miR-1915-3p (and other miRNAs w/seed CCCAGGG)	2,810	TargetScan Human	High (predicted)	TNFSF14	TNFSF14	2,579	Adrenergic Receptor Signaling Pathway (Enhanced),Airway Pathology in Chronic Obstructive Pulmonary Disease,Atherosclerosis Signaling,Autism Signaling Pathway,Cachexia Signaling Pathway,Cardiac Hypertrophy Signaling (Enhanced),CDX Gastrointestinal Cancer Signaling Pathway,CGAS-STING Signaling Pathway,Erythropoietin Signaling Pathway,FXR/RXR Activation,Glycation Signaling Pathway,Hematoma Resolutio…
hsa-miR-192-5p	miR-192-5p (and other miRNAs w/seed UGACCUA)	0,610	TargetScan Human	High (predicted)	CXCL2	CXCL2	-8,436	Agranulocyte Adhesion and Diapedesis,Class A/1 (Rhodopsin-like receptors),G alpha (i) signalling events,Granulocyte Adhesion and Diapedesis,Interleukin-10 signaling,Pathogen Induced Cytokine Storm Signaling Pathway
hsa-miR-192-5p	miR-192-5p (and other miRNAs w/seed UGACCUA)	0,610	TargetScan Mouse	High (predicted)	KCNJ15	KCNJ15	3,355	Dopamine-DARPP32 Feedback in cAMP Signaling,GABA receptor activation,Neurovascular Coupling Signaling Pathway,Potassium Channels
hsa-miR-192-5p	miR-192-5p (and other miRNAs w/seed UGACCUA)	0,610	TargetScan Mouse,TargetScan Human	High (predicted),Moderate (predicted)	RSAD2	RSAD2	3,857	Interferon alpha/beta signaling,Role of Hypercytokinemia/hyperchemokinemia in the Pathogenesis of Influenza,Role of Lipids/Lipid Rafts in the Pathogenesis of Influenza
hsa-miR-193b-3p	miR-193a-3p (and other miRNAs w/seed ACUGGCC)	-2,980	TargetScan Mouse	High (predicted)	GRM2	GRM2	-1,679	Autism Signaling Pathway,BBSome Signaling Pathway,Breast Cancer Regulation by Stathmin1,cAMP-mediated signaling,Cellular Effects of Sildenafil (Viagra),Class C/3 (Metabotropic glutamate/pheromone receptors),CREB Signaling in Neurons,FAK Signaling,G alpha (i) signalling events,G-Protein Coupled Receptor Signaling,Glutamate Receptor Signaling,Glutaminergic Receptor Signaling Pathway (Enhanced),Gαi …
hsa-miR-193b-3p	miR-193a-3p (and other miRNAs w/seed ACUGGCC)	-2,980	TargetScan Mouse,TargetScan Human,miRecords	Experimentally Observed,High (predicted)	PLAU	PLAU	-3,618	Coagulation System,Dissolution of Fibrin Clot,Glioma Invasiveness Signaling,Glucocorticoid Receptor Signaling,Multiple Sclerosis Signaling Pathway,Neutrophil degranulation,Oncostatin M Signaling,Pulmonary Fibrosis Idiopathic Signaling Pathway,RAR Activation,Role of Chondrocytes in Rheumatoid Arthritis Signaling Pathway,Sheddase Signaling Pathway,Tumor Microenvironment Pathway
hsa-miR-193a-5p	miR-193a-5p (miRNAs w/seed GGGUCUU)	1,670	TargetScan Human	High (predicted)	ARAP3	ARAP3	2,597	RHO GTPase cycle
hsa-miR-193b-5p	miR-193b-5p (miRNAs w/seed GGGGUUU)	-1,090	TargetScan Mouse	High (predicted)	BASP1	BASP1	2,098	RHO GTPase cycle
hsa-miR-193b-5p	miR-193b-5p (miRNAs w/seed GGGGUUU)	-1,090	TargetScan Human	High (predicted)	CACNB4	CACNB4	2,567	Acetylcholine Receptor Signaling Pathway,Adrenergic Receptor Signaling Pathway (Enhanced),Amyotrophic Lateral Sclerosis Signaling,Androgen Signaling,Autism Signaling Pathway,Calcium Signaling,Cardiac Hypertrophy Signaling,Cardiac Hypertrophy Signaling (Enhanced),Cardiac β-adrenergic Signaling,CCR5 Signaling in Macrophages,Cellular Effects of Sildenafil (Viagra),Circadian Rhythm Signaling,Corticot…
hsa-miR-193b-5p	miR-193b-5p (miRNAs w/seed GGGGUUU)	-1,090	TargetScan Mouse,TargetScan Human	High (predicted),Moderate (predicted)	CNIH3	CNIH3	1,628	Cargo concentration in the ER,COPII-mediated vesicle transport
hsa-miR-193b-5p	miR-193b-5p (miRNAs w/seed GGGGUUU)	-1,090	TargetScan Human	High (predicted)	DTX4	DTX4	1,365	Cytosolic sensors of pathogen-associated DNA,Notch Signaling,Signaling by NOTCH1
hsa-miR-193b-5p	miR-193b-5p (miRNAs w/seed GGGGUUU)	-1,090	TargetScan Human	High (predicted)	HBEGF	HBEGF	-3,267	Cargo recognition for clathrin-mediated endocytosis,CDX Gastrointestinal Cancer Signaling Pathway,Clathrin-mediated endocytosis,ERBB Signaling,Extra-nuclear estrogen signaling,G Beta Gamma Signaling,Gastrin-CREB signalling pathway via PKC and MAPK,GNRH Signaling,HER-2 Signaling in Breast Cancer,IL-13 Signaling Pathway,IL-8 Signaling,Neuregulin Signaling,Pancreatic Adenocarcinoma Signaling,PIP3 ac…
hsa-miR-193b-5p	miR-193b-5p (miRNAs w/seed GGGGUUU)	-1,090	TargetScan Human	High (predicted)	PTAFR	PTAFR	1,536	BBSome Signaling Pathway,Breast Cancer Regulation by Stathmin1,Cellular Effects of Sildenafil (Viagra),Class A/1 (Rhodopsin-like receptors),CREB Signaling in Neurons,FAK Signaling,G alpha (q) signalling events,G-Protein Coupled Receptor Signaling,Interferon gamma signaling,Interleukin-10 signaling,Lung Ionic Balance Signaling Pathway,Molecular Mechanisms of Cancer,Neutrophil degranulation,NF1 RAS…
hsa-miR-193b-5p	miR-193b-5p (miRNAs w/seed GGGGUUU)	-1,090	TargetScan Mouse,TargetScan Human	High (predicted)	TNFSF14	TNFSF14	2,579	Adrenergic Receptor Signaling Pathway (Enhanced),Airway Pathology in Chronic Obstructive Pulmonary Disease,Atherosclerosis Signaling,Autism Signaling Pathway,Cachexia Signaling Pathway,Cardiac Hypertrophy Signaling (Enhanced),CDX Gastrointestinal Cancer Signaling Pathway,CGAS-STING Signaling Pathway,Erythropoietin Signaling Pathway,FXR/RXR Activation,Glycation Signaling Pathway,Hematoma Resolutio…
hsa-miR-194-3p	miR-194-3p (and other miRNAs w/seed CAGUGGG)	1,800	TargetScan Mouse	High (predicted)	COL6A1	COL6A1	-1,905	Assembly of collagen fibrils and other multimeric structures,Collagen biosynthesis and modifying enzymes,Collagen chain trimerization,Collagen degradation,Extracellular matrix organization,GP6 Signaling Pathway,Hepatic Fibrosis / Hepatic Stellate Cell Activation,IL-4 Signaling,Integrin cell surface interactions,Microautophagy Signaling Pathway,NCAM signaling for neurite out-growth,Neutrophil Extr…
hsa-miR-194-3p	miR-194-3p (and other miRNAs w/seed CAGUGGG)	1,800	TargetScan Human	High (predicted)	FOSL1	FOSL1	-4,585	Activin Inhibin Signaling Pathway,ERK5 Signaling,NGF-stimulated transcription,NRF2-mediated Oxidative Stress Response,Sertoli Cell-Germ Cell Junction Signaling Pathway (Enhanced),Warburg Effect Signaling Pathway
hsa-miR-194-3p	miR-194-3p (and other miRNAs w/seed CAGUGGG)	1,800	TargetScan Mouse	High (predicted)	LRP10	LRP10	1,483	Retinoid metabolism and transport
hsa-miR-194-3p	miR-194-3p (and other miRNAs w/seed CAGUGGG)	1,800	TargetScan Mouse,TargetScan Human	High (predicted),Moderate (predicted)	PACSIN2	PACSIN2	1,389	Clathrin-mediated endocytosis
hsa-miR-194-3p	miR-194-3p (and other miRNAs w/seed CAGUGGG)	1,800	TargetScan Human	High (predicted)	WLS	WLS	1,596	WNT ligand biogenesis and trafficking
hsa-miR-194-5p	miR-194-5p (miRNAs w/seed GUAACAG)	0,920	TargetScan Mouse,TargetScan Human	High (predicted),Moderate (predicted)	HBEGF	HBEGF	-3,267	Cargo recognition for clathrin-mediated endocytosis,CDX Gastrointestinal Cancer Signaling Pathway,Clathrin-mediated endocytosis,ERBB Signaling,Extra-nuclear estrogen signaling,G Beta Gamma Signaling,Gastrin-CREB signalling pathway via PKC and MAPK,GNRH Signaling,HER-2 Signaling in Breast Cancer,IL-13 Signaling Pathway,IL-8 Signaling,Neuregulin Signaling,Pancreatic Adenocarcinoma Signaling,PIP3 ac…
hsa-miR-194-5p	miR-194-5p (miRNAs w/seed GUAACAG)	0,920	TargetScan Human	High (predicted)	PELO	PELO	1,336	Ribosomal Quality Control Signaling Pathway
hsa-miR-6739-5p	miR-1953 (and other miRNAs w/seed GGGAAAG)	3,280	TargetScan Mouse	High (predicted)	BEST1	BEST1	2,612	Ion channel transport
hsa-miR-6739-5p	miR-1953 (and other miRNAs w/seed GGGAAAG)	3,280	TargetScan Mouse	High (predicted)	NFAM1	NFAM1	1,577	Neutrophil degranulation
hsa-miR-6739-5p	miR-1953 (and other miRNAs w/seed GGGAAAG)	3,280	TargetScan Human	High (predicted)	RPH3A	RPH3A	-2,844	Huntington's Disease Signaling
hsa-miR-6739-5p	miR-1953 (and other miRNAs w/seed GGGAAAG)	3,280	TargetScan Human	High (predicted)	SULT1B1	SULT1B1	1,838	Chondroitin Sulfate Biosynthesis,Chondroitin Sulfate Biosynthesis (Late Stages),Dermatan Sulfate Biosynthesis,Dermatan Sulfate Biosynthesis (Late Stages),Dopamine Degradation,Heparan Sulfate Biosynthesis,Heparan Sulfate Biosynthesis (Late Stages),LPS/IL-1 Mediated Inhibition of RXR Function,Melatonin Degradation I,Phase II - Conjugation of compounds,Serotonin Degradation,Superpathway of Melatonin…
hsa-miR-196a-5p	miR-196a-5p (and other miRNAs w/seed AGGUAGU)	-3,960	TargetScan Mouse	High (predicted)	GCA	GCA	1,829	Neutrophil degranulation
hsa-miR-196a-5p	miR-196a-5p (and other miRNAs w/seed AGGUAGU)	-3,960	TargetScan Human,miRecords	Experimentally Observed,Moderate (predicted)	KRT5	KRT5	-3,679	Cell junction organization,Glucocorticoid Receptor Signaling,Keratinization
hsa-miR-196a-5p	miR-196a-5p (and other miRNAs w/seed AGGUAGU)	-3,960	TargetScan Mouse,TargetScan Human	High (predicted),Moderate (predicted)	NRXN1	NRXN1	5,231	Autism Signaling Pathway,Extracellular matrix organization,GABAergic Receptor Signaling Pathway (Enhanced),Neurexins and neuroligins,ROBO SLIT Signaling Pathway,Synaptogenesis Signaling Pathway
hsa-miR-196a-5p	miR-196a-5p (and other miRNAs w/seed AGGUAGU)	-3,960	TargetScan Mouse,TargetScan Human	High (predicted),Moderate (predicted)	OTX1	OTX1	3,776	Transcriptional Regulatory Network in Embryonic Stem Cells
hsa-miR-196b-3p	miR-196b-3p (miRNAs w/seed CGACAGC)	-2,110	TargetScan Mouse	High (predicted)	CCR3	CCR3	2,900	Agranulocyte Adhesion and Diapedesis,Atherosclerosis Signaling,BBSome Signaling Pathway,Breast Cancer Regulation by Stathmin1,CCR3 Signaling in Eosinophils,Cellular Effects of Sildenafil (Viagra),Chemokine Signaling,Class A/1 (Rhodopsin-like receptors),CREB Signaling in Neurons,FAK Signaling,G alpha (i) signalling events,G-Protein Coupled Receptor Signaling,GAIT Translation Signaling Pathway,Gran…
hsa-miR-197-3p	miR-197-3p (and other miRNAs w/seed UCACCAC)	0,830	TargetScan Human	High (predicted)	CACNG8	CACNG8	2,713	Acetylcholine Receptor Signaling Pathway,Adrenergic Receptor Signaling Pathway (Enhanced),Amyotrophic Lateral Sclerosis Signaling,Androgen Signaling,Autism Signaling Pathway,Calcium Signaling,Cardiac conduction,Cardiac Hypertrophy Signaling,Cardiac Hypertrophy Signaling (Enhanced),Cardiac β-adrenergic Signaling,CCR5 Signaling in Macrophages,Cellular Effects of Sildenafil (Viagra),Circadian Rhythm…
hsa-miR-197-3p	miR-197-3p (and other miRNAs w/seed UCACCAC)	0,830	TargetScan Human	High (predicted)	CEP63	CEP63	1,476	Cilia Biogenesis Signaling Pathway,Cilium Assembly,Mitotic G2-G2/M phases,Mitotic Prometaphase
hsa-miR-197-3p	miR-197-3p (and other miRNAs w/seed UCACCAC)	0,830	TargetScan Human	High (predicted)	GPR155	GPR155	1,350	BBSome Signaling Pathway,Breast Cancer Regulation by Stathmin1,Cellular Effects of Sildenafil (Viagra),CREB Signaling in Neurons,FAK Signaling,G-Protein Coupled Receptor Signaling,Lung Ionic Balance Signaling Pathway,Molecular Mechanisms of Cancer,NF1 RAS Signaling Pathway,Phagosome Formation,S100 Family Signaling Pathway,Zn Homeostasis Signaling Pathway
hsa-miR-1976	miR-1976 (and other miRNAs w/seed CUCCUGC)	7,470	TargetScan Human	High (predicted)	CACNG8	CACNG8	2,713	Acetylcholine Receptor Signaling Pathway,Adrenergic Receptor Signaling Pathway (Enhanced),Amyotrophic Lateral Sclerosis Signaling,Androgen Signaling,Autism Signaling Pathway,Calcium Signaling,Cardiac conduction,Cardiac Hypertrophy Signaling,Cardiac Hypertrophy Signaling (Enhanced),Cardiac β-adrenergic Signaling,CCR5 Signaling in Macrophages,Cellular Effects of Sildenafil (Viagra),Circadian Rhythm…
hsa-miR-1976	miR-1976 (and other miRNAs w/seed CUCCUGC)	7,470	TargetScan Human	High (predicted)	FPR1	FPR1	1,731	BBSome Signaling Pathway,Breast Cancer Regulation by Stathmin1,cAMP-mediated signaling,Cellular Effects of Sildenafil (Viagra),Class A/1 (Rhodopsin-like receptors),CREB Signaling in Neurons,FAK Signaling,fMLP Signaling in Neutrophils,G alpha (i) signalling events,G-Protein Coupled Receptor Signaling,Granulocyte Adhesion and Diapedesis,Gαi Signaling,Immunogenic Cell Death Signaling Pathway,Interle…
hsa-miR-1976	miR-1976 (and other miRNAs w/seed CUCCUGC)	7,470	TargetScan Mouse	High (predicted)	PEX12	PEX12	1,710	Class I peroxisomal membrane protein import,E3 ubiquitin ligases ubiquitinate target proteins,Peroxisomal protein import
hsa-miR-1976	miR-1976 (and other miRNAs w/seed CUCCUGC)	7,470	TargetScan Human	High (predicted)	SEPTIN5	SEPTIN5	2,876	Parkinson's Signaling Pathway,RHOA Signaling,Signaling by Rho Family GTPases
hsa-miR-199a-3p	miR-199a-3p (and other miRNAs w/seed CAGUAGU)	-7,290	TargetScan Human	High (predicted)	FCGR3B	FCGR3B	4,267	Dendritic Cell Maturation,IL-12 Signaling and Production in Macrophages,Natural Killer Cell Signaling,Neutrophil degranulation,Neutrophil Extracellular Trap Signaling Pathway,Parkinson's Signaling Pathway,Phagosome Formation,Post-translational modification: synthesis of GPI-anchored proteins,Role of NFAT in Regulation of the Immune Response,Role of Osteoclasts in Rheumatoid Arthritis Signaling Pa…
hsa-miR-199a-3p	miR-199a-3p (and other miRNAs w/seed CAGUAGU)	-7,290	TargetScan Human	High (predicted)	LPAR5	LPAR5	1,521	BBSome Signaling Pathway,Breast Cancer Regulation by Stathmin1,Cellular Effects of Sildenafil (Viagra),Class A/1 (Rhodopsin-like receptors),CREB Signaling in Neurons,eNOS Signaling,FAK Signaling,G alpha (i) signalling events,G alpha (q) signalling events,G-Protein Coupled Receptor Signaling,GPCR-Mediated Nutrient Sensing in Enteroendocrine Cells,Gα12/13 Signaling,Lung Ionic Balance Signaling Path…
hsa-miR-199b-5p	miR-199a-5p (and other miRNAs w/seed CCAGUGU)	-4,220	TargetScan Human	High (predicted)	APOL2	APOL2	1,514	GAIT Translation Signaling Pathway,Maturity Onset Diabetes of Young (MODY) Signaling
hsa-miR-199b-5p	miR-199a-5p (and other miRNAs w/seed CCAGUGU)	-4,220	TargetScan Human	High (predicted)	CD83	CD83	-4,566	Communication between Innate and Adaptive Immune Cells,Crosstalk between Dendritic Cells and Natural Killer Cells,Dendritic Cell Maturation,TREM1 Signaling
hsa-miR-199b-5p	miR-199a-5p (and other miRNAs w/seed CCAGUGU)	-4,220	TargetScan Human	High (predicted)	SNAI1	SNAI1	-4,343	Activin Inhibin Signaling Pathway,CDX Gastrointestinal Cancer Signaling Pathway,Cerebral Malformation Signaling Pathway,CSDE1 Signaling Pathway,Cyclophilin Signaling Pathway,Epithelial Adherens Junction Signaling,Epithelial-Mesenchymal Transition (EMT) during gastrulation,Estrogen Receptor Signaling,Hepatic Fibrosis Signaling Pathway,Hepatitis B Chronic Liver Pathogenesis Signaling Pathway,ILK Si…
hsa-miR-199b-5p	miR-199a-5p (and other miRNAs w/seed CCAGUGU)	-4,220	TargetScan Mouse	High (predicted)	ST8SIA4	ST8SIA4	1,445	NCAM signaling for neurite out-growth,Sialic acid metabolism
hsa-miR-199b-5p	miR-199a-5p (and other miRNAs w/seed CCAGUGU)	-4,220	TargetScan Human	High (predicted)	ZNF772	ZNF772	2,180	Generic Transcription Pathway
hsa-miR-19b-1-5p	miR-19b-1-5p (and other miRNAs w/seed GUUUUGC)	-4,200	TargetScan Human	High (predicted)	FCGR2A	FCGR2A	2,381	B Cell Receptor Signaling,Dendritic Cell Maturation,Fcgamma receptor (FCGR) dependent phagocytosis,Fcγ Receptor-mediated Phagocytosis in Macrophages and Monocytes,IL-10 Signaling,IL-12 Signaling and Production in Macrophages,Neutrophil degranulation,Parkinson's Signaling Pathway,Phagosome Formation,Phospholipase C Signaling,Role of NFAT in Regulation of the Immune Response,Role of Osteoclasts in …
hsa-miR-19b-1-5p	miR-19b-1-5p (and other miRNAs w/seed GUUUUGC)	-4,200	TargetScan Mouse,TargetScan Human	High (predicted),Moderate (predicted)	NRXN1	NRXN1	5,231	Autism Signaling Pathway,Extracellular matrix organization,GABAergic Receptor Signaling Pathway (Enhanced),Neurexins and neuroligins,ROBO SLIT Signaling Pathway,Synaptogenesis Signaling Pathway
hsa-miR-19b-1-5p	miR-19b-1-5p (and other miRNAs w/seed GUUUUGC)	-4,200	TargetScan Human	High (predicted)	RNASEL	RNASEL	1,941	Interferon alpha/beta signaling,OAS antiviral response,Role of Pattern Recognition Receptors in Recognition of Bacteria and Viruses,Stress Granule Signaling Pathway
hsa-miR-19a-3p	miR-19b-3p (and other miRNAs w/seed GUGCAAA)	-6,340	TargetScan Human	High (predicted)	ABHD5	ABHD5	1,702	Activin Inhibin Signaling Pathway,CDP-diacylglycerol Biosynthesis I,Phosphatidylglycerol Biosynthesis II (Non-plastidic),Triacylglycerol Biosynthesis,Triglyceride metabolism
hsa-miR-19a-3p	miR-19b-3p (and other miRNAs w/seed GUGCAAA)	-6,340	TargetScan Mouse,TargetScan Human,miRecords	Experimentally Observed,Moderate (predicted)	CCN2	CCN2	4,433	ABRA Signaling Pathway,Activin Inhibin Signaling Pathway,Apelin Cardiac Fibroblast Signaling Pathway,Hepatic Fibrosis / Hepatic Stellate Cell Activation,Hepatic Fibrosis Signaling Pathway,Hepatitis B Chronic Liver Pathogenesis Signaling Pathway,ID1 Signaling Pathway,IGF-1 Signaling,Preeclampsia Signaling Pathway,Pulmonary Fibrosis Idiopathic Signaling Pathway,Role of Tissue Factor in Cancer,Shedd…
hsa-miR-19a-3p	miR-19b-3p (and other miRNAs w/seed GUGCAAA)	-6,340	TargetScan Mouse,TargetScan Human	High (predicted),Moderate (predicted)	FOSL1	FOSL1	-4,585	Activin Inhibin Signaling Pathway,ERK5 Signaling,NGF-stimulated transcription,NRF2-mediated Oxidative Stress Response,Sertoli Cell-Germ Cell Junction Signaling Pathway (Enhanced),Warburg Effect Signaling Pathway
hsa-miR-19a-3p	miR-19b-3p (and other miRNAs w/seed GUGCAAA)	-6,340	TargetScan Human	High (predicted)	MXD1	MXD1	2,118	Activin Inhibin Signaling Pathway,Polyamine Regulation in Colon Cancer,VDR/RXR Activation
hsa-miR-19a-3p	miR-19b-3p (and other miRNAs w/seed GUGCAAA)	-6,340	miRecords	Experimentally Observed	NR4A2	NR4A2	-4,232	Bone Mineralization Signaling Pathway,Generic Transcription Pathway,Sleep REM Signaling Pathway,SUMOylation of intracellular receptors
hsa-miR-19a-3p	miR-19b-3p (and other miRNAs w/seed GUGCAAA)	-6,340	TargetScan Mouse,TargetScan Human,miRecords	Experimentally Observed,Moderate (predicted)	THBS1	THBS1	-3,527	Bladder Cancer Signaling,Cerebral Malformation Signaling Pathway,Hematoma Resolution Signaling Pathway,IL-12 Signaling and Production in Macrophages,Inhibition of Angiogenesis by TSP1,Integrin cell surface interactions,Macrophage Alternative Activation Signaling Pathway,O-linked glycosylation,p53 Signaling,Pulmonary Fibrosis Idiopathic Signaling Pathway,Pulmonary Healing Signaling Pathway,Respons…
hsa-miR-19a-3p	miR-19b-3p (and other miRNAs w/seed GUGCAAA)	-6,340	TargetScan Mouse,TargetScan Human	High (predicted),Moderate (predicted)	TNFAIP3	TNFAIP3	-3,802	CD40 Signaling,DDX58/IFIH1-mediated induction of interferon-alpha/beta,Deubiquitination,NF-κB Signaling,NLR signaling pathways,NOD1/2 Signaling Pathway,TNF signaling,TNFR1 Signaling,TNFR2 Signaling,Toll-like Receptor Signaling
hsa-miR-19a-3p	miR-19b-3p (and other miRNAs w/seed GUGCAAA)	-6,340	TargetScan Human	High (predicted)	ZNF772	ZNF772	2,180	Generic Transcription Pathway
hsa-miR-429	miR-200b-3p (and other miRNAs w/seed AAUACUG)	-6,040	TargetScan Human	High (predicted)	LBR	LBR	1,500	Cholesterol biosynthesis,Cholesterol Biosynthesis I,Cholesterol Biosynthesis II (via 24,25-dihydrolanosterol),Cholesterol Biosynthesis III (via Desmosterol),Mitotic Metaphase and Anaphase,RHO GTPase cycle,Superpathway of Cholesterol Biosynthesis,Transcriptional Regulation by MECP2,Zymosterol Biosynthesis
hsa-miR-429	miR-200b-3p (and other miRNAs w/seed AAUACUG)	-6,040	TargetScan Mouse	High (predicted)	ZFYVE16	ZFYVE16	1,444	Signaling by BMP
hsa-miR-202-3p	miR-202-3p (and other miRNAs w/seed GAGGUAU)	6,830	TargetScan Mouse,TargetScan Human	High (predicted)	DUSP1	DUSP1	-2,404	3-phosphoinositide Biosynthesis,3-phosphoinositide Degradation,Aldosterone Signaling in Epithelial Cells,cAMP-mediated signaling,D-myo-inositol (1,4,5,6)-Tetrakisphosphate Biosynthesis,D-myo-inositol (3,4,5,6)-tetrakisphosphate Biosynthesis,D-myo-inositol-5-phosphate Metabolism,ERK/MAPK Signaling,G-Protein Coupled Receptor Signaling,Glucocorticoid Receptor Signaling,Hematoma Resolution Signaling …
hsa-miR-202-3p	miR-202-3p (and other miRNAs w/seed GAGGUAU)	6,830	TargetScan Human	High (predicted)	ZNF200	ZNF200	1,920	Generic Transcription Pathway
hsa-miR-203a-3p	miR-203a-3p (and other miRNAs w/seed UGAAAUG)	-3,580	TargetScan Human	High (predicted)	GPR18	GPR18	1,352	BBSome Signaling Pathway,Breast Cancer Regulation by Stathmin1,Cellular Effects of Sildenafil (Viagra),Class A/1 (Rhodopsin-like receptors),CREB Signaling in Neurons,FAK Signaling,G alpha (i) signalling events,G-Protein Coupled Receptor Signaling,Lung Ionic Balance Signaling Pathway,Molecular Mechanisms of Cancer,NF1 RAS Signaling Pathway,Phagosome Formation,S100 Family Signaling Pathway,Zn Homeo…
hsa-miR-203a-3p	miR-203a-3p (and other miRNAs w/seed UGAAAUG)	-3,580	TargetScan Human	High (predicted)	KCNJ15	KCNJ15	3,355	Dopamine-DARPP32 Feedback in cAMP Signaling,GABA receptor activation,Neurovascular Coupling Signaling Pathway,Potassium Channels
hsa-miR-4646-5p	miR-204-3p (and other miRNAs w/seed CUGGGAA)	4,450	TargetScan Mouse	High (predicted)	ITGAX	ITGAX	1,624	Actin Cytoskeleton Signaling,Actin Nucleation by ARP-WASP Complex,Axonal Guidance Signaling,Cardiac Hypertrophy Signaling (Enhanced),Caveolar-mediated Endocytosis Signaling,CDC42 Signaling,Cell surface interactions at the vascular wall,Complement System,Ephrin Receptor Signaling,Epithelial Membrane Protein Signaling Pathway,ERK/MAPK Signaling,Extracellular matrix organization,FAK Signaling,Hepati…
hsa-miR-4646-5p	miR-204-3p (and other miRNAs w/seed CUGGGAA)	4,450	TargetScan Human	High (predicted)	KCNE3	KCNE3	1,489	Cardiac conduction
hsa-miR-4646-5p	miR-204-3p (and other miRNAs w/seed CUGGGAA)	4,450	TargetScan Mouse	High (predicted)	MSRB1	MSRB1	2,134	Protein repair
hsa-miR-4646-5p	miR-204-3p (and other miRNAs w/seed CUGGGAA)	4,450	TargetScan Mouse	High (predicted)	RAB3D	RAB3D	1,705	Neutrophil degranulation,RAB geranylgeranylation
hsa-miR-4646-5p	miR-204-3p (and other miRNAs w/seed CUGGGAA)	4,450	TargetScan Human	High (predicted)	RUNX3	RUNX3	-1,381	TCF dependent signaling in response to WNT,TGF-β Signaling,Th1 and Th2 Activation Pathway,Th1 Pathway,Th2 Pathway,Transcriptional regulation by RUNX3
hsa-miR-4646-5p	miR-204-3p (and other miRNAs w/seed CUGGGAA)	4,450	TargetScan Mouse	High (predicted)	TOPORS	TOPORS	1,803	SUMOylation of immune response proteins,SUMOylation of SUMOylation proteins,SUMOylation of transcription cofactors
hsa-miR-204-5p	miR-204-5p (and other miRNAs w/seed UCCCUUU)	-3,760	TargetScan Human	High (predicted)	ADGRE3	ADGRE3	3,015	BBSome Signaling Pathway,Breast Cancer Regulation by Stathmin1,Cellular Effects of Sildenafil (Viagra),Class B/2 (Secretin family receptors),CREB Signaling in Neurons,FAK Signaling,G-Protein Coupled Receptor Signaling,Lung Ionic Balance Signaling Pathway,Molecular Mechanisms of Cancer,Neutrophil degranulation,NF1 RAS Signaling Pathway,Phagosome Formation,S100 Family Signaling Pathway,Zn Homeostas…
hsa-miR-204-5p	miR-204-5p (and other miRNAs w/seed UCCCUUU)	-3,760	TargetScan Mouse	High (predicted)	CXCR2	CXCR2	4,300	Agranulocyte Adhesion and Diapedesis,cAMP-mediated signaling,Cardiac Hypertrophy Signaling (Enhanced),Class A/1 (Rhodopsin-like receptors),FAK Signaling,G alpha (i) signalling events,G-Protein Coupled Receptor Signaling,Glucocorticoid Receptor Signaling,Granulocyte Adhesion and Diapedesis,Gαi Signaling,IL-8 Signaling,Molecular Mechanisms of Cancer,Neutrophil degranulation,Neutrophil Extracellular…
hsa-miR-204-5p	miR-204-5p (and other miRNAs w/seed UCCCUUU)	-3,760	TargetScan Mouse,TargetScan Human	High (predicted)	NRBF2	NRBF2	1,778	Autophagy,CLEAR Signaling Pathway,Generic Transcription Pathway
hsa-miR-205-5p	miR-205-5p (and other miRNAs w/seed CCUUCAU)	2,480	TargetScan Human	High (predicted)	CES1	CES1	-2,070	Aspirin ADME,Cardiac conduction,Metabolism of Angiotensinogen to Angiotensins,Phase I - Functionalization of compounds,Retinol Biosynthesis,Xenobiotic Metabolism PXR Signaling Pathway,Xenobiotic Metabolism Signaling
hsa-miR-205-5p	miR-205-5p (and other miRNAs w/seed CCUUCAU)	2,480	TargetScan Mouse,TargetScan Human	High (predicted)	LRP1	LRP1	-1,598	Binding and Uptake of Ligands by Scavenger Receptors,Colorectal Cancer Metastasis Signaling,Cyclophilin Signaling Pathway,Factors Promoting Cardiogenesis in Vertebrates,Hematoma Resolution Signaling Pathway,Hepatic Fibrosis Signaling Pathway,Immunogenic Cell Death Signaling Pathway,Inhibition of Matrix Metalloproteases,Iron homeostasis signaling pathway,Molecular Mechanisms of Cancer,Osteoarthrit…
hsa-miR-205-5p	miR-205-5p (and other miRNAs w/seed CCUUCAU)	2,480	TargetScan Mouse,TargetScan Human	High (predicted),Moderate (predicted)	SULT1B1	SULT1B1	1,838	Chondroitin Sulfate Biosynthesis,Chondroitin Sulfate Biosynthesis (Late Stages),Dermatan Sulfate Biosynthesis,Dermatan Sulfate Biosynthesis (Late Stages),Dopamine Degradation,Heparan Sulfate Biosynthesis,Heparan Sulfate Biosynthesis (Late Stages),LPS/IL-1 Mediated Inhibition of RXR Function,Melatonin Degradation I,Phase II - Conjugation of compounds,Serotonin Degradation,Superpathway of Melatonin…
hsa-miR-205-5p	miR-205-5p (and other miRNAs w/seed CCUUCAU)	2,480	TargetScan Mouse,TargetScan Human	High (predicted),Moderate (predicted)	TGFA	TGFA	2,541	Autophagy,Breast Cancer Regulation by Stathmin1,Cargo concentration in the ER,Cargo recognition for clathrin-mediated endocytosis,Cilia Biogenesis Signaling Pathway,Clathrin-mediated endocytosis,CLEAR Signaling Pathway,COPII-mediated vesicle transport,CREB Signaling in Neurons,Docosahexaenoic Acid (DHA) Signaling,Ephrin A Signaling,ERBB Signaling,ESR-mediated signaling,Extra-nuclear estrogen sign…
hsa-miR-20a-3p	miR-20a-3p (miRNAs w/seed CUGCAUU)	-5,140	TargetScan Human	High (predicted)	APOL2	APOL2	1,514	GAIT Translation Signaling Pathway,Maturity Onset Diabetes of Young (MODY) Signaling
hsa-miR-20a-3p	miR-20a-3p (miRNAs w/seed CUGCAUU)	-5,140	TargetScan Mouse,TargetScan Human	High (predicted)	CACNB4	CACNB4	2,567	Acetylcholine Receptor Signaling Pathway,Adrenergic Receptor Signaling Pathway (Enhanced),Amyotrophic Lateral Sclerosis Signaling,Androgen Signaling,Autism Signaling Pathway,Calcium Signaling,Cardiac Hypertrophy Signaling,Cardiac Hypertrophy Signaling (Enhanced),Cardiac β-adrenergic Signaling,CCR5 Signaling in Macrophages,Cellular Effects of Sildenafil (Viagra),Circadian Rhythm Signaling,Corticot…
hsa-miR-590-5p	miR-21-5p (and other miRNAs w/seed AGCUUAU)	-8,450	TargetScan Mouse	High (predicted)	CCL20	CCL20	-8,024	Agranulocyte Adhesion and Diapedesis,Airway Inflammation in Asthma,Airway Pathology in Chronic Obstructive Pulmonary Disease,CGAS-STING Signaling Pathway,Class A/1 (Rhodopsin-like receptors),Docosahexaenoic Acid (DHA) Signaling,G alpha (i) signalling events,Granulocyte Adhesion and Diapedesis,IL-17 Signaling,IL-17A Signaling in Airway Cells,IL-17A Signaling in Gastric Cells,Interleukin-10 signali…
hsa-miR-590-5p	miR-21-5p (and other miRNAs w/seed AGCUUAU)	-8,450	miRecords	Experimentally Observed	CDKN1A	CDKN1A	-2,669	Activin Inhibin Signaling Pathway,AMPK Signaling,Antiproliferative Role of Somatostatin Receptor 2,Aryl Hydrocarbon Receptor Signaling,ATM Signaling,BAG2 Signaling Pathway,BEX2 Signaling Pathway,Bladder Cancer Signaling,Cell Cycle Checkpoints,Cell Cycle: G1/S Checkpoint Regulation,Cell Cycle: G2/M DNA Damage Checkpoint Regulation,Cerebral Malformation Signaling Pathway,CGAS-STING Signaling Pathwa…
hsa-miR-590-5p	miR-21-5p (and other miRNAs w/seed AGCUUAU)	-8,450	TargetScan Mouse,Ingenuity Expert Findings,miRecords	Experimentally Observed,Moderate (predicted)	IL6R	IL6R	1,506	Acute Phase Response Signaling,Cachexia Signaling Pathway,Cardiac Hypertrophy Signaling,Cardiac Hypertrophy Signaling (Enhanced),CDX Gastrointestinal Cancer Signaling Pathway,Colorectal Cancer Metastasis Signaling,Cyclophilin Signaling Pathway,DYRK1A Signaling Pathway,FAK Signaling,Glucocorticoid Receptor Signaling,Hepatic Cholestasis,Hepatic Fibrosis / Hepatic Stellate Cell Activation,HIF1α Sign…
hsa-miR-590-5p	miR-21-5p (and other miRNAs w/seed AGCUUAU)	-8,450	TargetScan Mouse,TargetScan Human	High (predicted),Moderate (predicted)	KBTBD7	KBTBD7	2,175	Class I MHC mediated antigen processing and presentation,Neddylation,RAF/MAP kinase cascade
hsa-miR-590-5p	miR-21-5p (and other miRNAs w/seed AGCUUAU)	-8,450	TargetScan Mouse,TargetScan Human	High (predicted),Moderate (predicted)	OLR1	OLR1	-3,637	Cell surface interactions at the vascular wall,Cyclophilin Signaling Pathway,Glycation Signaling Pathway,Neutrophil degranulation,Tuberculosis Latent Signaling Pathway
hsa-miR-590-5p	miR-21-5p (and other miRNAs w/seed AGCUUAU)	-8,450	TargetScan Human	High (predicted)	PPP1R3D	PPP1R3D	2,112	3-phosphoinositide Biosynthesis,3-phosphoinositide Degradation,Breast Cancer Regulation by Stathmin1,D-myo-inositol (1,4,5,6)-Tetrakisphosphate Biosynthesis,D-myo-inositol (3,4,5,6)-tetrakisphosphate Biosynthesis,D-myo-inositol-5-phosphate Metabolism,ERK/MAPK Signaling,Production of Nitric Oxide and Reactive Oxygen Species in Macrophages,Superpathway of Inositol Phosphate Compounds
hsa-miR-590-5p	miR-21-5p (and other miRNAs w/seed AGCUUAU)	-8,450	TargetScan Human	High (predicted)	RSAD2	RSAD2	3,857	Interferon alpha/beta signaling,Role of Hypercytokinemia/hyperchemokinemia in the Pathogenesis of Influenza,Role of Lipids/Lipid Rafts in the Pathogenesis of Influenza
hsa-miR-210-3p	miR-210-3p (miRNAs w/seed UGUGCGU)	1,900	TargetScan Human	High (predicted)	KCNJ15	KCNJ15	3,355	Dopamine-DARPP32 Feedback in cAMP Signaling,GABA receptor activation,Neurovascular Coupling Signaling Pathway,Potassium Channels
hsa-miR-210-3p	miR-210-3p (miRNAs w/seed UGUGCGU)	1,900	TargetScan Human	High (predicted)	RUNX3	RUNX3	-1,381	TCF dependent signaling in response to WNT,TGF-β Signaling,Th1 and Th2 Activation Pathway,Th1 Pathway,Th2 Pathway,Transcriptional regulation by RUNX3
hsa-miR-210-3p	miR-210-3p (miRNAs w/seed UGUGCGU)	1,900	TargetScan Mouse	High (predicted)	TGFA	TGFA	2,541	Autophagy,Breast Cancer Regulation by Stathmin1,Cargo concentration in the ER,Cargo recognition for clathrin-mediated endocytosis,Cilia Biogenesis Signaling Pathway,Clathrin-mediated endocytosis,CLEAR Signaling Pathway,COPII-mediated vesicle transport,CREB Signaling in Neurons,Docosahexaenoic Acid (DHA) Signaling,Ephrin A Signaling,ERBB Signaling,ESR-mediated signaling,Extra-nuclear estrogen sign…
hsa-miR-2114-3p	miR-2114-3p (and other miRNAs w/seed GAGCCUC)	-2,940	TargetScan Human	High (predicted)	CD83	CD83	-4,566	Communication between Innate and Adaptive Immune Cells,Crosstalk between Dendritic Cells and Natural Killer Cells,Dendritic Cell Maturation,TREM1 Signaling
hsa-miR-212-5p	miR-212-5p (miRNAs w/seed CCUUGGC)	-2,010	TargetScan Mouse,Ingenuity Expert Findings,TargetScan Human	Experimentally Observed,High (predicted)	BASP1	BASP1	2,098	RHO GTPase cycle
hsa-miR-212-5p	miR-212-5p (miRNAs w/seed CCUUGGC)	-2,010	TargetScan Human	High (predicted)	CACNA1E	CACNA1E	4,468	Acetylcholine Receptor Signaling Pathway,Adrenergic Receptor Signaling Pathway (Enhanced),Amyotrophic Lateral Sclerosis Signaling,Androgen Signaling,Autism Signaling Pathway,Calcium Signaling,Cardiac Hypertrophy Signaling,Cardiac Hypertrophy Signaling (Enhanced),Cardiac β-adrenergic Signaling,CCR5 Signaling in Macrophages,Cellular Effects of Sildenafil (Viagra),Circadian Rhythm Signaling,Corticot…
hsa-miR-212-5p	miR-212-5p (miRNAs w/seed CCUUGGC)	-2,010	TargetScan Mouse	High (predicted)	EPN2	EPN2	1,323	Cargo recognition for clathrin-mediated endocytosis,Clathrin-mediated endocytosis,Germ Cell-Sertoli Cell Junction Signaling,Sertoli Cell-Sertoli Cell Junction Signaling
hsa-miR-212-5p	miR-212-5p (miRNAs w/seed CCUUGGC)	-2,010	TargetScan Human	High (predicted)	FOSL1	FOSL1	-4,585	Activin Inhibin Signaling Pathway,ERK5 Signaling,NGF-stimulated transcription,NRF2-mediated Oxidative Stress Response,Sertoli Cell-Germ Cell Junction Signaling Pathway (Enhanced),Warburg Effect Signaling Pathway
hsa-miR-212-5p	miR-212-5p (miRNAs w/seed CCUUGGC)	-2,010	TargetScan Mouse	High (predicted)	RAB3D	RAB3D	1,705	Neutrophil degranulation,RAB geranylgeranylation
hsa-miR-212-5p	miR-212-5p (miRNAs w/seed CCUUGGC)	-2,010	TargetScan Mouse	High (predicted)	SLC16A3	SLC16A3	1,836	Cell surface interactions at the vascular wall,TR/RXR Activation,Transport of bile salts and organic acids, metal ions and amine compounds
hsa-miR-218-5p	miR-218-5p (and other miRNAs w/seed UGUGCUU)	-2,490	TargetScan Human	High (predicted)	IRAG1	IRAG1	2,591	Platelet homeostasis
hsa-miR-218-5p	miR-218-5p (and other miRNAs w/seed UGUGCUU)	-2,490	TargetScan Mouse,TargetScan Human	High (predicted),Moderate (predicted)	PLXNC1	PLXNC1	1,607	Axonal Guidance Signaling,BEX2 Signaling Pathway,Semaphorin interactions
hsa-miR-219b-3p	miR-219b-3p (miRNAs w/seed GAAUUGC)	-2,610	TargetScan Human	High (predicted)	ZNF200	ZNF200	1,920	Generic Transcription Pathway
hsa-miR-22-3p	miR-22-3p (miRNAs w/seed AGCUGCC)	1,980	TargetScan Mouse,TargetScan Human	High (predicted)	DDIT4	DDIT4	-2,327	Cachexia Signaling Pathway,CLEAR Signaling Pathway,IL-10 Signaling,mTOR Signaling,Osteoarthritis Pathway,Sheddase Signaling Pathway,TP53 Regulates Metabolic Genes
hsa-miR-22-3p	miR-22-3p (miRNAs w/seed AGCUGCC)	1,980	TargetScan Mouse,TargetScan Human	High (predicted)	FRAT2	FRAT2	2,832	Degradation of beta-catenin by the destruction complex,TCF dependent signaling in response to WNT
hsa-miR-22-3p	miR-22-3p (miRNAs w/seed AGCUGCC)	1,980	Ingenuity Expert Findings	Experimentally Observed	MALAT1	MALAT1	1,500	Cachexia Signaling Pathway
hsa-miR-22-3p	miR-22-3p (miRNAs w/seed AGCUGCC)	1,980	TargetScan Mouse	High (predicted)	MXD1	MXD1	2,118	Activin Inhibin Signaling Pathway,Polyamine Regulation in Colon Cancer,VDR/RXR Activation
hsa-miR-22-3p	miR-22-3p (miRNAs w/seed AGCUGCC)	1,980	TargetScan Human	High (predicted)	NDEL1	NDEL1	1,605	Cell Cycle Checkpoints,Mitotic Metaphase and Anaphase,Mitotic Prometaphase,Reelin Signaling in Neurons,RHO GTPases Activate Formins
hsa-miR-22-3p	miR-22-3p (miRNAs w/seed AGCUGCC)	1,980	TargetScan Human	High (predicted)	NLRP3	NLRP3	-2,806	CGAS-STING Signaling Pathway,Chaperone Mediated Autophagy Signaling Pathway,Coronavirus Pathogenesis Pathway,Cytoprotection by HMOX1,Deubiquitination,ER-Mitochondrial Communication Signaling Pathway,FXR/RXR Activation,Hepatitis B Chronic Liver Pathogenesis Signaling Pathway,IL-27 Signaling Pathway,Immunogenic Cell Death Signaling Pathway,Inflammasome pathway,Multiple Sclerosis Signaling Pathway,N…
hsa-miR-22-3p	miR-22-3p (miRNAs w/seed AGCUGCC)	1,980	TargetScan Human	High (predicted)	SNAI1	SNAI1	-4,343	Activin Inhibin Signaling Pathway,CDX Gastrointestinal Cancer Signaling Pathway,Cerebral Malformation Signaling Pathway,CSDE1 Signaling Pathway,Cyclophilin Signaling Pathway,Epithelial Adherens Junction Signaling,Epithelial-Mesenchymal Transition (EMT) during gastrulation,Estrogen Receptor Signaling,Hepatic Fibrosis Signaling Pathway,Hepatitis B Chronic Liver Pathogenesis Signaling Pathway,ILK Si…
hsa-miR-22-5p	miR-22-5p (and other miRNAs w/seed GUUCUUC)	-1,170	TargetScan Mouse,TargetScan Human	High (predicted),Moderate (predicted)	RGS1	RGS1	-4,897	G alpha (i) signalling events,G alpha (q) signalling events,Opioid Signaling Pathway
hsa-miR-221-3p	miR-221-3p (and other miRNAs w/seed GCUACAU)	-4,020	TargetScan Mouse	High (predicted)	CCL20	CCL20	-8,024	Agranulocyte Adhesion and Diapedesis,Airway Inflammation in Asthma,Airway Pathology in Chronic Obstructive Pulmonary Disease,CGAS-STING Signaling Pathway,Class A/1 (Rhodopsin-like receptors),Docosahexaenoic Acid (DHA) Signaling,G alpha (i) signalling events,Granulocyte Adhesion and Diapedesis,IL-17 Signaling,IL-17A Signaling in Airway Cells,IL-17A Signaling in Gastric Cells,Interleukin-10 signali…
hsa-miR-221-3p	miR-221-3p (and other miRNAs w/seed GCUACAU)	-4,020	TargetScan Mouse,Ingenuity Expert Findings,TargetScan Human,miRecords	Experimentally Observed,High (predicted),Moderate (predicted)	DDIT4	DDIT4	-2,327	Cachexia Signaling Pathway,CLEAR Signaling Pathway,IL-10 Signaling,mTOR Signaling,Osteoarthritis Pathway,Sheddase Signaling Pathway,TP53 Regulates Metabolic Genes
hsa-miR-221-3p	miR-221-3p (and other miRNAs w/seed GCUACAU)	-4,020	TargetScan Human	High (predicted)	LBR	LBR	1,500	Cholesterol biosynthesis,Cholesterol Biosynthesis I,Cholesterol Biosynthesis II (via 24,25-dihydrolanosterol),Cholesterol Biosynthesis III (via Desmosterol),Mitotic Metaphase and Anaphase,RHO GTPase cycle,Superpathway of Cholesterol Biosynthesis,Transcriptional Regulation by MECP2,Zymosterol Biosynthesis
hsa-miR-221-3p	miR-221-3p (and other miRNAs w/seed GCUACAU)	-4,020	TargetScan Mouse	High (predicted)	LRP10	LRP10	1,483	Retinoid metabolism and transport
hsa-miR-221-3p	miR-221-3p (and other miRNAs w/seed GCUACAU)	-4,020	TargetScan Human	High (predicted)	ZFYVE16	ZFYVE16	1,444	Signaling by BMP
hsa-miR-221-5p	miR-221-5p (and other miRNAs w/seed CCUGGCA)	-4,180	TargetScan Human	High (predicted)	AOC3	AOC3	4,228	Agranulocyte Adhesion and Diapedesis,Phase I - Functionalization of compounds,Phenylethylamine Degradation I
hsa-miR-221-5p	miR-221-5p (and other miRNAs w/seed CCUGGCA)	-4,180	TargetScan Human	High (predicted)	APOL2	APOL2	1,514	GAIT Translation Signaling Pathway,Maturity Onset Diabetes of Young (MODY) Signaling
hsa-miR-221-5p	miR-221-5p (and other miRNAs w/seed CCUGGCA)	-4,180	TargetScan Mouse	High (predicted)	CCN2	CCN2	4,433	ABRA Signaling Pathway,Activin Inhibin Signaling Pathway,Apelin Cardiac Fibroblast Signaling Pathway,Hepatic Fibrosis / Hepatic Stellate Cell Activation,Hepatic Fibrosis Signaling Pathway,Hepatitis B Chronic Liver Pathogenesis Signaling Pathway,ID1 Signaling Pathway,IGF-1 Signaling,Preeclampsia Signaling Pathway,Pulmonary Fibrosis Idiopathic Signaling Pathway,Role of Tissue Factor in Cancer,Shedd…
hsa-miR-221-5p	miR-221-5p (and other miRNAs w/seed CCUGGCA)	-4,180	TargetScan Human	High (predicted)	DAPK2	DAPK2	2,979	Autophagy,Caspase activation via Dependence Receptors in the absence of ligand,Immunogenic Cell Death Signaling Pathway,TR/RXR Activation
hsa-miR-221-5p	miR-221-5p (and other miRNAs w/seed CCUGGCA)	-4,180	TargetScan Human	High (predicted)	GRM2	GRM2	-1,679	Autism Signaling Pathway,BBSome Signaling Pathway,Breast Cancer Regulation by Stathmin1,cAMP-mediated signaling,Cellular Effects of Sildenafil (Viagra),Class C/3 (Metabotropic glutamate/pheromone receptors),CREB Signaling in Neurons,FAK Signaling,G alpha (i) signalling events,G-Protein Coupled Receptor Signaling,Glutamate Receptor Signaling,Glutaminergic Receptor Signaling Pathway (Enhanced),Gαi …
hsa-miR-221-5p	miR-221-5p (and other miRNAs w/seed CCUGGCA)	-4,180	TargetScan Mouse	High (predicted)	HIP1	HIP1	2,137	Clathrin-mediated endocytosis,Clathrin-mediated Endocytosis Signaling,Huntington's Disease Signaling
hsa-miR-221-5p	miR-221-5p (and other miRNAs w/seed CCUGGCA)	-4,180	TargetScan Human	High (predicted)	IFITM2	IFITM2	2,518	Coronavirus Replication Pathway,Interferon alpha/beta signaling,Interferon Signaling
hsa-miR-221-5p	miR-221-5p (and other miRNAs w/seed CCUGGCA)	-4,180	TargetScan Mouse	High (predicted)	IRAG1	IRAG1	2,591	Platelet homeostasis
hsa-miR-221-5p	miR-221-5p (and other miRNAs w/seed CCUGGCA)	-4,180	TargetScan Human	High (predicted)	NADK	NADK	1,637	NAD Phosphorylation and Dephosphorylation,NAD Signaling Pathway,Nicotinate metabolism
hsa-miR-221-5p	miR-221-5p (and other miRNAs w/seed CCUGGCA)	-4,180	TargetScan Mouse	High (predicted)	STEAP4	STEAP4	3,090	Iron uptake and transport
hsa-miR-221-5p	miR-221-5p (and other miRNAs w/seed CCUGGCA)	-4,180	TargetScan Human	High (predicted)	SULT1B1	SULT1B1	1,838	Chondroitin Sulfate Biosynthesis,Chondroitin Sulfate Biosynthesis (Late Stages),Dermatan Sulfate Biosynthesis,Dermatan Sulfate Biosynthesis (Late Stages),Dopamine Degradation,Heparan Sulfate Biosynthesis,Heparan Sulfate Biosynthesis (Late Stages),LPS/IL-1 Mediated Inhibition of RXR Function,Melatonin Degradation I,Phase II - Conjugation of compounds,Serotonin Degradation,Superpathway of Melatonin…
hsa-miR-221-5p	miR-221-5p (and other miRNAs w/seed CCUGGCA)	-4,180	TargetScan Mouse	High (predicted)	TNFSF14	TNFSF14	2,579	Adrenergic Receptor Signaling Pathway (Enhanced),Airway Pathology in Chronic Obstructive Pulmonary Disease,Atherosclerosis Signaling,Autism Signaling Pathway,Cachexia Signaling Pathway,Cardiac Hypertrophy Signaling (Enhanced),CDX Gastrointestinal Cancer Signaling Pathway,CGAS-STING Signaling Pathway,Erythropoietin Signaling Pathway,FXR/RXR Activation,Glycation Signaling Pathway,Hematoma Resolutio…
hsa-miR-223-3p	miR-223-3p (miRNAs w/seed GUCAGUU)	-1,610	TargetScan Mouse	High (predicted)	ACSS3	ACSS3	2,994	Acetate Conversion to Acetyl-CoA,Ethanol Degradation II,Ethanol Degradation IV,Ketone body metabolism,Oxidative Ethanol Degradation III
hsa-miR-223-3p	miR-223-3p (miRNAs w/seed GUCAGUU)	-1,610	TargetScan Mouse,TargetScan Human	High (predicted),Moderate (predicted)	DDIT4	DDIT4	-2,327	Cachexia Signaling Pathway,CLEAR Signaling Pathway,IL-10 Signaling,mTOR Signaling,Osteoarthritis Pathway,Sheddase Signaling Pathway,TP53 Regulates Metabolic Genes
hsa-miR-223-3p	miR-223-3p (miRNAs w/seed GUCAGUU)	-1,610	TargetScan Mouse	High (predicted)	DUSP2	DUSP2	-4,196	3-phosphoinositide Biosynthesis,3-phosphoinositide Degradation,D-myo-inositol (1,4,5,6)-Tetrakisphosphate Biosynthesis,D-myo-inositol (3,4,5,6)-tetrakisphosphate Biosynthesis,D-myo-inositol-5-phosphate Metabolism,ERK/MAPK Signaling,Protein Kinase A Signaling,RAF-independent MAPK1/3 activation,RAF/MAP kinase cascade,Superpathway of Inositol Phosphate Compounds
hsa-miR-223-3p	miR-223-3p (miRNAs w/seed GUCAGUU)	-1,610	TargetScan Mouse	High (predicted)	GPR155	GPR155	1,350	BBSome Signaling Pathway,Breast Cancer Regulation by Stathmin1,Cellular Effects of Sildenafil (Viagra),CREB Signaling in Neurons,FAK Signaling,G-Protein Coupled Receptor Signaling,Lung Ionic Balance Signaling Pathway,Molecular Mechanisms of Cancer,NF1 RAS Signaling Pathway,Phagosome Formation,S100 Family Signaling Pathway,Zn Homeostasis Signaling Pathway
hsa-miR-223-3p	miR-223-3p (miRNAs w/seed GUCAGUU)	-1,610	TargetScan Human	High (predicted)	RGS1	RGS1	-4,897	G alpha (i) signalling events,G alpha (q) signalling events,Opioid Signaling Pathway
hsa-miR-223-3p	miR-223-3p (miRNAs w/seed GUCAGUU)	-1,610	TargetScan Human	High (predicted)	VNN1	VNN1	3,492	Metabolism of water-soluble vitamins and cofactors,Neutrophil degranulation,Post-translational modification: synthesis of GPI-anchored proteins
hsa-miR-223-3p	miR-223-3p (miRNAs w/seed GUCAGUU)	-1,610	TargetScan Human	High (predicted)	ZNF772	ZNF772	2,180	Generic Transcription Pathway
hsa-miR-223-5p	miR-223-5p (miRNAs w/seed GUGUAUU)	-4,810	TargetScan Mouse	High (predicted)	CNGA4	CNGA4	2,964	cAMP-mediated signaling,Cellular Effects of Sildenafil (Viagra),Cilium Assembly,eNOS Signaling,G-Protein Coupled Receptor Signaling,Gαs Signaling,Lung Ionic Balance Signaling Pathway,Olfactory Signaling Pathway,Protein Kinase A Signaling,RAR Activation,Regulation of Cellular Mechanics by Calpain Protease,Sperm Motility
hsa-miR-223-5p	miR-223-5p (miRNAs w/seed GUGUAUU)	-4,810	TargetScan Human	High (predicted)	TNFSF14	TNFSF14	2,579	Adrenergic Receptor Signaling Pathway (Enhanced),Airway Pathology in Chronic Obstructive Pulmonary Disease,Atherosclerosis Signaling,Autism Signaling Pathway,Cachexia Signaling Pathway,Cardiac Hypertrophy Signaling (Enhanced),CDX Gastrointestinal Cancer Signaling Pathway,CGAS-STING Signaling Pathway,Erythropoietin Signaling Pathway,FXR/RXR Activation,Glycation Signaling Pathway,Hematoma Resolutio…
hsa-miR-2276-3p	miR-2276-3p (miRNAs w/seed CUGCAAG)	2,380	TargetScan Human	High (predicted)	IL1R1	IL1R1	2,288	Activin Inhibin Signaling Pathway,Acute Phase Response Signaling,Agranulocyte Adhesion and Diapedesis,Cachexia Signaling Pathway,Cardiac Hypertrophy Signaling (Enhanced),FAK Signaling,Glucocorticoid Receptor Signaling,Granulocyte Adhesion and Diapedesis,Hepatic Cholestasis,Hepatic Fibrosis / Hepatic Stellate Cell Activation,Hepatic Fibrosis Signaling Pathway,HMGB1 Signaling,IL-1 Signaling,IL-10 S…
hsa-miR-2355-3p	miR-2355-3p (miRNAs w/seed UUGUCCU)	-5,360	TargetScan Human	High (predicted)	APOL2	APOL2	1,514	GAIT Translation Signaling Pathway,Maturity Onset Diabetes of Young (MODY) Signaling
hsa-miR-2355-3p	miR-2355-3p (miRNAs w/seed UUGUCCU)	-5,360	TargetScan Human	High (predicted)	TNFSF14	TNFSF14	2,579	Adrenergic Receptor Signaling Pathway (Enhanced),Airway Pathology in Chronic Obstructive Pulmonary Disease,Atherosclerosis Signaling,Autism Signaling Pathway,Cachexia Signaling Pathway,Cardiac Hypertrophy Signaling (Enhanced),CDX Gastrointestinal Cancer Signaling Pathway,CGAS-STING Signaling Pathway,Erythropoietin Signaling Pathway,FXR/RXR Activation,Glycation Signaling Pathway,Hematoma Resolutio…
hsa-miR-2355-5p	miR-2355-5p (miRNAs w/seed UCCCCAG)	-4,270	TargetScan Human	High (predicted)	CCL3L1	CCL3L1	-9,650	Agranulocyte Adhesion and Diapedesis,Class A/1 (Rhodopsin-like receptors),Granulocyte Adhesion and Diapedesis,Interleukin-10 signaling,Pathogen Induced Cytokine Storm Signaling Pathway
hsa-miR-2355-5p	miR-2355-5p (miRNAs w/seed UCCCCAG)	-4,270	TargetScan Human	High (predicted)	CEACAM3	CEACAM3	4,422	Cell surface interactions at the vascular wall,Neutrophil degranulation
hsa-miR-2355-5p	miR-2355-5p (miRNAs w/seed UCCCCAG)	-4,270	TargetScan Human	High (predicted)	CES1	CES1	-2,070	Aspirin ADME,Cardiac conduction,Metabolism of Angiotensinogen to Angiotensins,Phase I - Functionalization of compounds,Retinol Biosynthesis,Xenobiotic Metabolism PXR Signaling Pathway,Xenobiotic Metabolism Signaling
hsa-miR-2355-5p	miR-2355-5p (miRNAs w/seed UCCCCAG)	-4,270	TargetScan Human	High (predicted)	KCNE3	KCNE3	1,489	Cardiac conduction
hsa-miR-2355-5p	miR-2355-5p (miRNAs w/seed UCCCCAG)	-4,270	TargetScan Human	High (predicted)	TREML2	TREML2	2,133	Immunoregulatory interactions between a Lymphoid and a non-Lymphoid cell
hsa-miR-23c	miR-23a-3p (and other miRNAs w/seed UCACAUU)	-3,850	Ingenuity Expert Findings,TargetScan Human	Experimentally Observed,Moderate (predicted)	IL6R	IL6R	1,506	Acute Phase Response Signaling,Cachexia Signaling Pathway,Cardiac Hypertrophy Signaling,Cardiac Hypertrophy Signaling (Enhanced),CDX Gastrointestinal Cancer Signaling Pathway,Colorectal Cancer Metastasis Signaling,Cyclophilin Signaling Pathway,DYRK1A Signaling Pathway,FAK Signaling,Glucocorticoid Receptor Signaling,Hepatic Cholestasis,Hepatic Fibrosis / Hepatic Stellate Cell Activation,HIF1α Sign…
hsa-miR-23c	miR-23a-3p (and other miRNAs w/seed UCACAUU)	-3,850	TargetScan Mouse,TargetScan Human,miRecords	Experimentally Observed,Moderate (predicted)	PLAU	PLAU	-3,618	Coagulation System,Dissolution of Fibrin Clot,Glioma Invasiveness Signaling,Glucocorticoid Receptor Signaling,Multiple Sclerosis Signaling Pathway,Neutrophil degranulation,Oncostatin M Signaling,Pulmonary Fibrosis Idiopathic Signaling Pathway,RAR Activation,Role of Chondrocytes in Rheumatoid Arthritis Signaling Pathway,Sheddase Signaling Pathway,Tumor Microenvironment Pathway
hsa-miR-23c	miR-23a-3p (and other miRNAs w/seed UCACAUU)	-3,850	TargetScan Mouse,Ingenuity Expert Findings,TargetScan Human	Experimentally Observed,Moderate (predicted)	TNFAIP3	TNFAIP3	-3,802	CD40 Signaling,DDX58/IFIH1-mediated induction of interferon-alpha/beta,Deubiquitination,NF-κB Signaling,NLR signaling pathways,NOD1/2 Signaling Pathway,TNF signaling,TNFR1 Signaling,TNFR2 Signaling,Toll-like Receptor Signaling
hsa-miR-23c	miR-23a-3p (and other miRNAs w/seed UCACAUU)	-3,850	TargetScan Human	High (predicted)	ZNF486	ZNF486	1,690	Generic Transcription Pathway
hsa-miR-23a-5p	miR-23a-5p (and other miRNAs w/seed GGGUUCC)	-2,170	TargetScan Human	High (predicted)	CLDN9	CLDN9	4,216	Agranulocyte Adhesion and Diapedesis,Cell junction organization,Granulocyte Adhesion and Diapedesis,Leukocyte Extravasation Signaling,Sertoli Cell-Germ Cell Junction Signaling Pathway (Enhanced),Sertoli Cell-Sertoli Cell Junction Signaling,Tight Junction Signaling
hsa-miR-23a-5p	miR-23a-5p (and other miRNAs w/seed GGGUUCC)	-2,170	TargetScan Mouse	High (predicted)	GALNT14	GALNT14	3,359	O-linked glycosylation
hsa-miR-23a-5p	miR-23a-5p (and other miRNAs w/seed GGGUUCC)	-2,170	TargetScan Human	High (predicted)	KCNE3	KCNE3	1,489	Cardiac conduction
hsa-miR-23a-5p	miR-23a-5p (and other miRNAs w/seed GGGUUCC)	-2,170	TargetScan Human	High (predicted)	PRSS33	PRSS33	3,517	IL-33 Signaling Pathway,Neuroprotective Role of THOP1 in Alzheimer's Disease
hsa-miR-23a-5p	miR-23a-5p (and other miRNAs w/seed GGGUUCC)	-2,170	TargetScan Mouse	High (predicted)	RNASEL	RNASEL	1,941	Interferon alpha/beta signaling,OAS antiviral response,Role of Pattern Recognition Receptors in Recognition of Bacteria and Viruses,Stress Granule Signaling Pathway
hsa-miR-24-2-5p	miR-24-1-5p (and other miRNAs w/seed GCCUACU)	-4,620	TargetScan Human	High (predicted)	CD34	CD34	-2,186	Agranulocyte Adhesion and Diapedesis,Immunoregulatory interactions between a Lymphoid and a non-Lymphoid cell
hsa-miR-24-2-5p	miR-24-1-5p (and other miRNAs w/seed GCCUACU)	-4,620	TargetScan Human	High (predicted)	ENTPD1	ENTPD1	1,401	IL-27 Signaling Pathway,Neurovascular Coupling Signaling Pathway,Nucleotide catabolism,Pyrimidine Ribonucleotides De Novo Biosynthesis,Pyrimidine Ribonucleotides Interconversion
hsa-miR-24-2-5p	miR-24-1-5p (and other miRNAs w/seed GCCUACU)	-4,620	TargetScan Human	High (predicted)	ZNF772	ZNF772	2,180	Generic Transcription Pathway
hsa-miR-24-3p	miR-24-3p (and other miRNAs w/seed GGCUCAG)	-3,060	TargetScan Mouse,TargetScan Human	High (predicted),Moderate (predicted)	AOC3	AOC3	4,228	Agranulocyte Adhesion and Diapedesis,Phase I - Functionalization of compounds,Phenylethylamine Degradation I
hsa-miR-24-3p	miR-24-3p (and other miRNAs w/seed GGCUCAG)	-3,060	TargetScan Mouse	High (predicted)	CNIH3	CNIH3	1,628	Cargo concentration in the ER,COPII-mediated vesicle transport
hsa-miR-24-3p	miR-24-3p (and other miRNAs w/seed GGCUCAG)	-3,060	TargetScan Human	High (predicted)	CXCR2	CXCR2	4,300	Agranulocyte Adhesion and Diapedesis,cAMP-mediated signaling,Cardiac Hypertrophy Signaling (Enhanced),Class A/1 (Rhodopsin-like receptors),FAK Signaling,G alpha (i) signalling events,G-Protein Coupled Receptor Signaling,Glucocorticoid Receptor Signaling,Granulocyte Adhesion and Diapedesis,Gαi Signaling,IL-8 Signaling,Molecular Mechanisms of Cancer,Neutrophil degranulation,Neutrophil Extracellular…
hsa-miR-24-3p	miR-24-3p (and other miRNAs w/seed GGCUCAG)	-3,060	TargetScan Mouse	High (predicted)	DGAT2	DGAT2	2,441	Glycerophospholipid biosynthesis,Triacylglycerol Biosynthesis,Triglyceride metabolism
hsa-miR-24-3p	miR-24-3p (and other miRNAs w/seed GGCUCAG)	-3,060	Ingenuity Expert Findings	Experimentally Observed	DUSP1	DUSP1	-2,404	3-phosphoinositide Biosynthesis,3-phosphoinositide Degradation,Aldosterone Signaling in Epithelial Cells,cAMP-mediated signaling,D-myo-inositol (1,4,5,6)-Tetrakisphosphate Biosynthesis,D-myo-inositol (3,4,5,6)-tetrakisphosphate Biosynthesis,D-myo-inositol-5-phosphate Metabolism,ERK/MAPK Signaling,G-Protein Coupled Receptor Signaling,Glucocorticoid Receptor Signaling,Hematoma Resolution Signaling …
hsa-miR-24-3p	miR-24-3p (and other miRNAs w/seed GGCUCAG)	-3,060	TargetScan Human	High (predicted)	IL10RB	IL10RB	1,830	Cardiac Hypertrophy Signaling (Enhanced),FAK Signaling,Glucocorticoid Receptor Signaling,IL-10 Signaling,IL-12 Signaling and Production in Macrophages,IL-22 Signaling,Interleukin-10 signaling,Interleukin-20 family signaling,Irritable Bowel Syndrome Signaling Pathway,ISGylation Signaling Pathway,Macrophage Alternative Activation Signaling Pathway,Molecular Mechanisms of Cancer,Other interleukin si…
hsa-miR-6781-3p	miR-2682-3p (and other miRNAs w/seed GCCUCUU)	3,410	TargetScan Mouse	High (predicted)	ST6GALNAC2	ST6GALNAC2	2,963	O-linked glycosylation,Sialic acid metabolism
hsa-miR-1297	miR-26a-5p (and other miRNAs w/seed UCAAGUA)	-3,870	TargetScan Mouse,TargetScan Human	High (predicted)	FRAT2	FRAT2	2,832	Degradation of beta-catenin by the destruction complex,TCF dependent signaling in response to WNT
hsa-miR-1297	miR-26a-5p (and other miRNAs w/seed UCAAGUA)	-3,870	TargetScan Mouse,TargetScan Human	High (predicted)	NABP1	NABP1	2,303	RNA polymerase II transcribes snRNA genes
hsa-miR-26b-3p	miR-26b-3p (and other miRNAs w/seed CUGUUCU)	-1,060	TargetScan Human	High (predicted)	CCL20	CCL20	-8,024	Agranulocyte Adhesion and Diapedesis,Airway Inflammation in Asthma,Airway Pathology in Chronic Obstructive Pulmonary Disease,CGAS-STING Signaling Pathway,Class A/1 (Rhodopsin-like receptors),Docosahexaenoic Acid (DHA) Signaling,G alpha (i) signalling events,Granulocyte Adhesion and Diapedesis,IL-17 Signaling,IL-17A Signaling in Airway Cells,IL-17A Signaling in Gastric Cells,Interleukin-10 signali…
hsa-miR-26b-3p	miR-26b-3p (and other miRNAs w/seed CUGUUCU)	-1,060	TargetScan Human	High (predicted)	CXCL2	CXCL2	-8,436	Agranulocyte Adhesion and Diapedesis,Class A/1 (Rhodopsin-like receptors),G alpha (i) signalling events,Granulocyte Adhesion and Diapedesis,Interleukin-10 signaling,Pathogen Induced Cytokine Storm Signaling Pathway
hsa-miR-26b-3p	miR-26b-3p (and other miRNAs w/seed CUGUUCU)	-1,060	TargetScan Mouse	High (predicted)	IL1B	IL1B	-4,934	Activin Inhibin Signaling Pathway,Acute Phase Response Signaling,Adrenergic Receptor Signaling Pathway (Enhanced),Adrenomedullin signaling pathway,Agranulocyte Adhesion and Diapedesis,Airway Pathology in Chronic Obstructive Pulmonary Disease,Altered T Cell and B Cell Signaling in Rheumatoid Arthritis,Aryl Hydrocarbon Receptor Signaling,Atherosclerosis Signaling,Autism Signaling Pathway,C-type lec…
hsa-miR-26b-3p	miR-26b-3p (and other miRNAs w/seed CUGUUCU)	-1,060	TargetScan Mouse	High (predicted)	MGAM	MGAM	4,126	Digestion,Glycogen Degradation III,Neutrophil degranulation
hsa-miR-27a-3p	miR-27a-3p (and other miRNAs w/seed UCACAGU)	-5,970	TargetScan Mouse,TargetScan Human	High (predicted),Moderate (predicted)	EEPD1	EEPD1	1,380	NR1H2 and NR1H3-mediated signaling
hsa-miR-27a-3p	miR-27a-3p (and other miRNAs w/seed UCACAGU)	-5,970	TargetScan Human,miRecords	Experimentally Observed,High (predicted)	GCA	GCA	1,829	Neutrophil degranulation
hsa-miR-27a-3p	miR-27a-3p (and other miRNAs w/seed UCACAGU)	-5,970	TargetScan Mouse,TargetScan Human	High (predicted)	HBEGF	HBEGF	-3,267	Cargo recognition for clathrin-mediated endocytosis,CDX Gastrointestinal Cancer Signaling Pathway,Clathrin-mediated endocytosis,ERBB Signaling,Extra-nuclear estrogen signaling,G Beta Gamma Signaling,Gastrin-CREB signalling pathway via PKC and MAPK,GNRH Signaling,HER-2 Signaling in Breast Cancer,IL-13 Signaling Pathway,IL-8 Signaling,Neuregulin Signaling,Pancreatic Adenocarcinoma Signaling,PIP3 ac…
hsa-miR-27a-3p	miR-27a-3p (and other miRNAs w/seed UCACAGU)	-5,970	TargetScan Mouse,TargetScan Human	High (predicted)	NABP1	NABP1	2,303	RNA polymerase II transcribes snRNA genes
hsa-miR-27a-3p	miR-27a-3p (and other miRNAs w/seed UCACAGU)	-5,970	TargetScan Mouse,TargetScan Human	High (predicted),Moderate (predicted)	RGS1	RGS1	-4,897	G alpha (i) signalling events,G alpha (q) signalling events,Opioid Signaling Pathway
hsa-miR-27a-3p	miR-27a-3p (and other miRNAs w/seed UCACAGU)	-5,970	TargetScan Mouse,TargetScan Human	High (predicted),Moderate (predicted)	SORL1	SORL1	1,607	Amyloid fiber formation
hsa-miR-27a-5p	miR-27a-5p (miRNAs w/seed GGGCUUA)	-6,890	TargetScan Human	High (predicted)	CSF3R	CSF3R	2,433	Acute Myeloid Leukemia Signaling,Granulocyte Adhesion and Diapedesis,NF1 RAS Signaling Pathway,Other interleukin signaling,Signaling by CSF3 (G-CSF),Transcriptional regulation of granulopoiesis
hsa-miR-27a-5p	miR-27a-5p (miRNAs w/seed GGGCUUA)	-6,890	TargetScan Mouse	High (predicted)	IL10RB	IL10RB	1,830	Cardiac Hypertrophy Signaling (Enhanced),FAK Signaling,Glucocorticoid Receptor Signaling,IL-10 Signaling,IL-12 Signaling and Production in Macrophages,IL-22 Signaling,Interleukin-10 signaling,Interleukin-20 family signaling,Irritable Bowel Syndrome Signaling Pathway,ISGylation Signaling Pathway,Macrophage Alternative Activation Signaling Pathway,Molecular Mechanisms of Cancer,Other interleukin si…
hsa-miR-27a-5p	miR-27a-5p (miRNAs w/seed GGGCUUA)	-6,890	TargetScan Human	High (predicted)	NR4A1	NR4A1	-4,271	Calcium-induced T Lymphocyte Apoptosis,Corticotropin Releasing Hormone Signaling,Generic Transcription Pathway,NUR77 Signaling in T Lymphocytes,PIP3 activates AKT signaling
hsa-miR-27a-5p	miR-27a-5p (miRNAs w/seed GGGCUUA)	-6,890	TargetScan Human	High (predicted)	ST8SIA4	ST8SIA4	1,445	NCAM signaling for neurite out-growth,Sialic acid metabolism
hsa-miR-27b-5p	miR-27b-5p (miRNAs w/seed GAGCUUA)	-3,020	TargetScan Mouse	High (predicted)	CCL20	CCL20	-8,024	Agranulocyte Adhesion and Diapedesis,Airway Inflammation in Asthma,Airway Pathology in Chronic Obstructive Pulmonary Disease,CGAS-STING Signaling Pathway,Class A/1 (Rhodopsin-like receptors),Docosahexaenoic Acid (DHA) Signaling,G alpha (i) signalling events,Granulocyte Adhesion and Diapedesis,IL-17 Signaling,IL-17A Signaling in Airway Cells,IL-17A Signaling in Gastric Cells,Interleukin-10 signali…
hsa-miR-27b-5p	miR-27b-5p (miRNAs w/seed GAGCUUA)	-3,020	TargetScan Mouse	High (predicted)	DGAT2	DGAT2	2,441	Glycerophospholipid biosynthesis,Triacylglycerol Biosynthesis,Triglyceride metabolism
hsa-miR-27b-5p	miR-27b-5p (miRNAs w/seed GAGCUUA)	-3,020	TargetScan Human	High (predicted)	IL1B	IL1B	-4,934	Activin Inhibin Signaling Pathway,Acute Phase Response Signaling,Adrenergic Receptor Signaling Pathway (Enhanced),Adrenomedullin signaling pathway,Agranulocyte Adhesion and Diapedesis,Airway Pathology in Chronic Obstructive Pulmonary Disease,Altered T Cell and B Cell Signaling in Rheumatoid Arthritis,Aryl Hydrocarbon Receptor Signaling,Atherosclerosis Signaling,Autism Signaling Pathway,C-type lec…
hsa-miR-27b-5p	miR-27b-5p (miRNAs w/seed GAGCUUA)	-3,020	TargetScan Human	High (predicted)	MXD1	MXD1	2,118	Activin Inhibin Signaling Pathway,Polyamine Regulation in Colon Cancer,VDR/RXR Activation
hsa-miR-27b-5p	miR-27b-5p (miRNAs w/seed GAGCUUA)	-3,020	TargetScan Human	High (predicted)	PLEKHG3	PLEKHG3	1,395	RHO GTPase cycle
hsa-miR-27b-5p	miR-27b-5p (miRNAs w/seed GAGCUUA)	-3,020	TargetScan Mouse	High (predicted)	SMO	SMO	-2,515	Adipogenesis pathway,Aldosterone Signaling in Epithelial Cells,Autism Signaling Pathway,Axonal Guidance Signaling,Basal Cell Carcinoma Signaling,BBSome Signaling Pathway,Bone Mineralization Signaling Pathway,Breast Cancer Regulation by Stathmin1,Cardiac Hypertrophy Signaling (Enhanced),CDX Gastrointestinal Cancer Signaling Pathway,Cellular Effects of Sildenafil (Viagra),Centrosomal KIAA0586 Signa…
hsa-miR-27b-5p	miR-27b-5p (miRNAs w/seed GAGCUUA)	-3,020	TargetScan Human	High (predicted)	TRIM25	TRIM25	1,598	Coronavirus Pathogenesis Pathway,DDX58/IFIH1-mediated induction of interferon-alpha/beta,Deubiquitination,DNA Damage Bypass,Interferon gamma signaling,ISG15 antiviral mechanism,ISGylation Signaling Pathway,PKR-mediated signaling,Role of RIG1-like Receptors in Antiviral Innate Immunity
hsa-miR-371b-5p	miR-292b-5p (and other miRNAs w/seed CUCAAAA)	-3,220	TargetScan Mouse,TargetScan Human	High (predicted),Moderate (predicted)	OLR1	OLR1	-3,637	Cell surface interactions at the vascular wall,Cyclophilin Signaling Pathway,Glycation Signaling Pathway,Neutrophil degranulation,Tuberculosis Latent Signaling Pathway
hsa-miR-296-3p	miR-296-3p (miRNAs w/seed AGGGUUG)	-1,650	TargetScan Human	High (predicted)	CCR3	CCR3	2,900	Agranulocyte Adhesion and Diapedesis,Atherosclerosis Signaling,BBSome Signaling Pathway,Breast Cancer Regulation by Stathmin1,CCR3 Signaling in Eosinophils,Cellular Effects of Sildenafil (Viagra),Chemokine Signaling,Class A/1 (Rhodopsin-like receptors),CREB Signaling in Neurons,FAK Signaling,G alpha (i) signalling events,G-Protein Coupled Receptor Signaling,GAIT Translation Signaling Pathway,Gran…
hsa-miR-296-3p	miR-296-3p (miRNAs w/seed AGGGUUG)	-1,650	TargetScan Human	High (predicted)	FOSL1	FOSL1	-4,585	Activin Inhibin Signaling Pathway,ERK5 Signaling,NGF-stimulated transcription,NRF2-mediated Oxidative Stress Response,Sertoli Cell-Germ Cell Junction Signaling Pathway (Enhanced),Warburg Effect Signaling Pathway
hsa-miR-296-3p	miR-296-3p (miRNAs w/seed AGGGUUG)	-1,650	Ingenuity Expert Findings	Experimentally Observed	JUNB	JUNB	-2,080	ABRA Signaling Pathway,Epithelial Membrane Protein Signaling Pathway,Interleukin-4 and Interleukin-13 signaling,NGF-stimulated transcription,NRF2-mediated Oxidative Stress Response,PCP (Planar Cell Polarity) Pathway,Preeclampsia Signaling Pathway,Role of JAK family kinases in IL-6-type Cytokine Signaling,Transcriptional activity of SMAD2/SMAD3:SMAD4 heterotrimer
hsa-miR-296-3p	miR-296-3p (miRNAs w/seed AGGGUUG)	-1,650	TargetScan Human	High (predicted)	ZNF486	ZNF486	1,690	Generic Transcription Pathway
hsa-miR-296-5p	miR-296-5p (miRNAs w/seed GGGCCCC)	3,930	TargetScan Mouse	High (predicted)	ADRA2B	ADRA2B	-8,626	Adrenergic Receptor Signaling Pathway (Enhanced),AMPK Signaling,BBSome Signaling Pathway,Breast Cancer Regulation by Stathmin1,cAMP-mediated signaling,Cardiac Hypertrophy Signaling,Cardiac Hypertrophy Signaling (Enhanced),Cellular Effects of Sildenafil (Viagra),Class A/1 (Rhodopsin-like receptors),CREB Signaling in Neurons,FAK Signaling,G alpha (i) signalling events,G alpha (z) signalling events,…
hsa-miR-296-5p	miR-296-5p (miRNAs w/seed GGGCCCC)	3,930	TargetScan Mouse	High (predicted)	AOC3	AOC3	4,228	Agranulocyte Adhesion and Diapedesis,Phase I - Functionalization of compounds,Phenylethylamine Degradation I
hsa-miR-296-5p	miR-296-5p (miRNAs w/seed GGGCCCC)	3,930	TargetScan Human	High (predicted)	CACNG8	CACNG8	2,713	Acetylcholine Receptor Signaling Pathway,Adrenergic Receptor Signaling Pathway (Enhanced),Amyotrophic Lateral Sclerosis Signaling,Androgen Signaling,Autism Signaling Pathway,Calcium Signaling,Cardiac conduction,Cardiac Hypertrophy Signaling,Cardiac Hypertrophy Signaling (Enhanced),Cardiac β-adrenergic Signaling,CCR5 Signaling in Macrophages,Cellular Effects of Sildenafil (Viagra),Circadian Rhythm…
hsa-miR-296-5p	miR-296-5p (miRNAs w/seed GGGCCCC)	3,930	TargetScan Mouse,TargetScan Human	High (predicted),Moderate (predicted)	CD34	CD34	-2,186	Agranulocyte Adhesion and Diapedesis,Immunoregulatory interactions between a Lymphoid and a non-Lymphoid cell
hsa-miR-296-5p	miR-296-5p (miRNAs w/seed GGGCCCC)	3,930	TargetScan Human	High (predicted)	NFAM1	NFAM1	1,577	Neutrophil degranulation
hsa-miR-296-5p	miR-296-5p (miRNAs w/seed GGGCCCC)	3,930	TargetScan Mouse,TargetScan Human	High (predicted),Moderate (predicted)	PANX2	PANX2	2,518	Transmission across Electrical Synapses
hsa-miR-296-5p	miR-296-5p (miRNAs w/seed GGGCCCC)	3,930	TargetScan Human	High (predicted)	RASGRP4	RASGRP4	1,509	Fc epsilon receptor (FCERI) signaling,RAF/MAP kinase cascade
hsa-miR-296-5p	miR-296-5p (miRNAs w/seed GGGCCCC)	3,930	TargetScan Human	High (predicted)	SLC16A3	SLC16A3	1,836	Cell surface interactions at the vascular wall,TR/RXR Activation,Transport of bile salts and organic acids, metal ions and amine compounds
hsa-miR-296-5p	miR-296-5p (miRNAs w/seed GGGCCCC)	3,930	TargetScan Mouse,TargetScan Human	High (predicted)	SNAI1	SNAI1	-4,343	Activin Inhibin Signaling Pathway,CDX Gastrointestinal Cancer Signaling Pathway,Cerebral Malformation Signaling Pathway,CSDE1 Signaling Pathway,Cyclophilin Signaling Pathway,Epithelial Adherens Junction Signaling,Epithelial-Mesenchymal Transition (EMT) during gastrulation,Estrogen Receptor Signaling,Hepatic Fibrosis Signaling Pathway,Hepatitis B Chronic Liver Pathogenesis Signaling Pathway,ILK Si…
hsa-miR-296-5p	miR-296-5p (miRNAs w/seed GGGCCCC)	3,930	TargetScan Human	High (predicted)	TREML2	TREML2	2,133	Immunoregulatory interactions between a Lymphoid and a non-Lymphoid cell
hsa-miR-299-3p	miR-299a-3p (and other miRNAs w/seed AUGUGGG)	-7,740	TargetScan Mouse	High (predicted)	ADGRG3	ADGRG3	2,844	BBSome Signaling Pathway,Breast Cancer Regulation by Stathmin1,Cellular Effects of Sildenafil (Viagra),CREB Signaling in Neurons,FAK Signaling,G-Protein Coupled Receptor Signaling,Lung Ionic Balance Signaling Pathway,Molecular Mechanisms of Cancer,Neutrophil degranulation,NF1 RAS Signaling Pathway,Phagosome Formation,S100 Family Signaling Pathway,Zn Homeostasis Signaling Pathway
hsa-miR-299-3p	miR-299a-3p (and other miRNAs w/seed AUGUGGG)	-7,740	TargetScan Human	High (predicted)	IKBIP	IKBIP	1,649	TAK1-dependent IKK and NF-kappa-B activation
hsa-miR-29a-5p	miR-29a-5p (miRNAs w/seed CUGAUUU)	-7,640	TargetScan Human	High (predicted)	FPR2	FPR2	2,791	BBSome Signaling Pathway,Breast Cancer Regulation by Stathmin1,cAMP-mediated signaling,Cellular Effects of Sildenafil (Viagra),Class A/1 (Rhodopsin-like receptors),CREB Signaling in Neurons,Eicosanoid Signaling,FAK Signaling,fMLP Signaling in Neutrophils,G alpha (i) signalling events,G alpha (q) signalling events,G-Protein Coupled Receptor Signaling,Granulocyte Adhesion and Diapedesis,Gαi Signali…
hsa-miR-29a-5p	miR-29a-5p (miRNAs w/seed CUGAUUU)	-7,640	TargetScan Mouse	High (predicted)	IDO1	IDO1	2,847	CGAS-STING Signaling Pathway,CTLA4 Signaling in Cytotoxic T Lymphocytes,NAD biosynthesis II (from tryptophan),Tryptophan catabolism,Tryptophan Degradation III (Eukaryotic),Tryptophan Degradation to 2-amino-3-carboxymuconate Semialdehyde,Tumor Microenvironment Pathway
hsa-miR-29c-3p	miR-29b-3p (and other miRNAs w/seed AGCACCA)	-6,110	TargetScan Mouse,TargetScan Human,miRecords	Experimentally Observed,High (predicted),Moderate (predicted)	DUSP2	DUSP2	-4,196	3-phosphoinositide Biosynthesis,3-phosphoinositide Degradation,D-myo-inositol (1,4,5,6)-Tetrakisphosphate Biosynthesis,D-myo-inositol (3,4,5,6)-tetrakisphosphate Biosynthesis,D-myo-inositol-5-phosphate Metabolism,ERK/MAPK Signaling,Protein Kinase A Signaling,RAF-independent MAPK1/3 activation,RAF/MAP kinase cascade,Superpathway of Inositol Phosphate Compounds
hsa-miR-29c-3p	miR-29b-3p (and other miRNAs w/seed AGCACCA)	-6,110	TargetScan Mouse,Ingenuity Expert Findings,TargetScan Human	Experimentally Observed,High (predicted)	FRAT2	FRAT2	2,832	Degradation of beta-catenin by the destruction complex,TCF dependent signaling in response to WNT
hsa-miR-29c-3p	miR-29b-3p (and other miRNAs w/seed AGCACCA)	-6,110	TargetScan Human	High (predicted)	ID1	ID1	-5,039	Cellular Effects of Sildenafil (Viagra),Human Embryonic Stem Cell Pluripotency,ID1 Signaling Pathway,Molecular Mechanisms of Cancer,Mouse Embryonic Stem Cell Pluripotency,NGF-stimulated transcription,Oncogene Induced Senescence,Preeclampsia Signaling Pathway,Transcriptional and post-translational regulation of MITF-M expression and activity
hsa-miR-29c-3p	miR-29b-3p (and other miRNAs w/seed AGCACCA)	-6,110	TargetScan Mouse	High (predicted)	NFE2	NFE2	2,759	Factors involved in megakaryocyte development and platelet production,RUNX1 regulates megakaryocyte differentiation and platelet function
hsa-miR-29c-3p	miR-29b-3p (and other miRNAs w/seed AGCACCA)	-6,110	TargetScan Mouse,TargetScan Human	High (predicted)	PPP1R3D	PPP1R3D	2,112	3-phosphoinositide Biosynthesis,3-phosphoinositide Degradation,Breast Cancer Regulation by Stathmin1,D-myo-inositol (1,4,5,6)-Tetrakisphosphate Biosynthesis,D-myo-inositol (3,4,5,6)-tetrakisphosphate Biosynthesis,D-myo-inositol-5-phosphate Metabolism,ERK/MAPK Signaling,Production of Nitric Oxide and Reactive Oxygen Species in Macrophages,Superpathway of Inositol Phosphate Compounds
hsa-miR-29c-3p	miR-29b-3p (and other miRNAs w/seed AGCACCA)	-6,110	TargetScan Human	High (predicted)	RGS1	RGS1	-4,897	G alpha (i) signalling events,G alpha (q) signalling events,Opioid Signaling Pathway
hsa-miR-29c-3p	miR-29b-3p (and other miRNAs w/seed AGCACCA)	-6,110	TargetScan Mouse,TargetScan Human	High (predicted),Moderate (predicted)	RNASEL	RNASEL	1,941	Interferon alpha/beta signaling,OAS antiviral response,Role of Pattern Recognition Receptors in Recognition of Bacteria and Viruses,Stress Granule Signaling Pathway
hsa-miR-29c-3p	miR-29b-3p (and other miRNAs w/seed AGCACCA)	-6,110	Ingenuity Expert Findings,TargetScan Human	Experimentally Observed,High (predicted)	TNFAIP3	TNFAIP3	-3,802	CD40 Signaling,DDX58/IFIH1-mediated induction of interferon-alpha/beta,Deubiquitination,NF-κB Signaling,NLR signaling pathways,NOD1/2 Signaling Pathway,TNF signaling,TNFR1 Signaling,TNFR2 Signaling,Toll-like Receptor Signaling
hsa-miR-29c-3p	miR-29b-3p (and other miRNAs w/seed AGCACCA)	-6,110	TargetScan Mouse,TargetScan Human	High (predicted)	TNFRSF1A	TNFRSF1A	1,436	14-3-3-mediated Signaling,Activin Inhibin Signaling Pathway,Acute Phase Response Signaling,Adipogenesis pathway,Agranulocyte Adhesion and Diapedesis,Apoptosis Signaling,Autophagy,Cachexia Signaling Pathway,Cardiac Hypertrophy Signaling (Enhanced),Ceramide Signaling,CLEAR Signaling Pathway,Colorectal Cancer Metastasis Signaling,Death Receptor Signaling,Dendritic Cell Maturation,Docosahexaenoic Aci…
hsa-miR-4709-3p	miR-300-5p (and other miRNAs w/seed UGAAGAG)	-2,120	TargetScan Human	High (predicted)	OLR1	OLR1	-3,637	Cell surface interactions at the vascular wall,Cyclophilin Signaling Pathway,Glycation Signaling Pathway,Neutrophil degranulation,Tuberculosis Latent Signaling Pathway
hsa-miR-3064-5p	miR-3064-5p (and other miRNAs w/seed CUGGCUG)	-1,910	TargetScan Mouse	High (predicted)	OLR1	OLR1	-3,637	Cell surface interactions at the vascular wall,Cyclophilin Signaling Pathway,Glycation Signaling Pathway,Neutrophil degranulation,Tuberculosis Latent Signaling Pathway
hsa-miR-3064-5p	miR-3064-5p (and other miRNAs w/seed CUGGCUG)	-1,910	TargetScan Human	High (predicted)	RAB11FIP1	RAB11FIP1	1,569	Protein Sorting Signaling Pathway
hsa-miR-3064-5p	miR-3064-5p (and other miRNAs w/seed CUGGCUG)	-1,910	TargetScan Mouse	High (predicted)	REPS2	REPS2	2,252	Cargo recognition for clathrin-mediated endocytosis,Clathrin-mediated endocytosis
hsa-miR-3064-5p	miR-3064-5p (and other miRNAs w/seed CUGGCUG)	-1,910	TargetScan Human	High (predicted)	ZNF772	ZNF772	2,180	Generic Transcription Pathway
hsa-miR-3065-3p	miR-3065-3p (miRNAs w/seed CAGCACC)	-4,260	TargetScan Mouse,TargetScan Human	High (predicted),Moderate (predicted)	B3GNT8	B3GNT8	2,422	O-linked glycosylation
hsa-miR-3065-3p	miR-3065-3p (miRNAs w/seed CAGCACC)	-4,260	TargetScan Human	High (predicted)	CYP4F12	CYP4F12	2,750	Phase I - Functionalization of compounds,α-tocopherol Degradation
hsa-miR-3065-3p	miR-3065-3p (miRNAs w/seed CAGCACC)	-4,260	TargetScan Human	High (predicted)	DTX4	DTX4	1,365	Cytosolic sensors of pathogen-associated DNA,Notch Signaling,Signaling by NOTCH1
hsa-miR-3065-3p	miR-3065-3p (miRNAs w/seed CAGCACC)	-4,260	TargetScan Mouse	High (predicted)	DUSP2	DUSP2	-4,196	3-phosphoinositide Biosynthesis,3-phosphoinositide Degradation,D-myo-inositol (1,4,5,6)-Tetrakisphosphate Biosynthesis,D-myo-inositol (3,4,5,6)-tetrakisphosphate Biosynthesis,D-myo-inositol-5-phosphate Metabolism,ERK/MAPK Signaling,Protein Kinase A Signaling,RAF-independent MAPK1/3 activation,RAF/MAP kinase cascade,Superpathway of Inositol Phosphate Compounds
hsa-miR-3065-3p	miR-3065-3p (miRNAs w/seed CAGCACC)	-4,260	TargetScan Human	High (predicted)	IFITM2	IFITM2	2,518	Coronavirus Replication Pathway,Interferon alpha/beta signaling,Interferon Signaling
hsa-miR-3065-3p	miR-3065-3p (miRNAs w/seed CAGCACC)	-4,260	TargetScan Mouse,TargetScan Human	High (predicted),Moderate (predicted)	PPP1R3D	PPP1R3D	2,112	3-phosphoinositide Biosynthesis,3-phosphoinositide Degradation,Breast Cancer Regulation by Stathmin1,D-myo-inositol (1,4,5,6)-Tetrakisphosphate Biosynthesis,D-myo-inositol (3,4,5,6)-tetrakisphosphate Biosynthesis,D-myo-inositol-5-phosphate Metabolism,ERK/MAPK Signaling,Production of Nitric Oxide and Reactive Oxygen Species in Macrophages,Superpathway of Inositol Phosphate Compounds
hsa-miR-3065-3p	miR-3065-3p (miRNAs w/seed CAGCACC)	-4,260	TargetScan Mouse,TargetScan Human	High (predicted),Moderate (predicted)	RNASEL	RNASEL	1,941	Interferon alpha/beta signaling,OAS antiviral response,Role of Pattern Recognition Receptors in Recognition of Bacteria and Viruses,Stress Granule Signaling Pathway
hsa-miR-3065-5p	miR-3065-5p (and other miRNAs w/seed CAACAAA)	-4,170	TargetScan Mouse,TargetScan Human	High (predicted),Moderate (predicted)	HBEGF	HBEGF	-3,267	Cargo recognition for clathrin-mediated endocytosis,CDX Gastrointestinal Cancer Signaling Pathway,Clathrin-mediated endocytosis,ERBB Signaling,Extra-nuclear estrogen signaling,G Beta Gamma Signaling,Gastrin-CREB signalling pathway via PKC and MAPK,GNRH Signaling,HER-2 Signaling in Breast Cancer,IL-13 Signaling Pathway,IL-8 Signaling,Neuregulin Signaling,Pancreatic Adenocarcinoma Signaling,PIP3 ac…
hsa-miR-210-5p	miR-3070-5p (and other miRNAs w/seed GCCCCUG)	3,890	TargetScan Mouse	High (predicted)	AOC3	AOC3	4,228	Agranulocyte Adhesion and Diapedesis,Phase I - Functionalization of compounds,Phenylethylamine Degradation I
hsa-miR-210-5p	miR-3070-5p (and other miRNAs w/seed GCCCCUG)	3,890	TargetScan Human	High (predicted)	ARHGAP25	ARHGAP25	1,411	RHO GTPase cycle
hsa-miR-210-5p	miR-3070-5p (and other miRNAs w/seed GCCCCUG)	3,890	TargetScan Human	High (predicted)	CACNG8	CACNG8	2,713	Acetylcholine Receptor Signaling Pathway,Adrenergic Receptor Signaling Pathway (Enhanced),Amyotrophic Lateral Sclerosis Signaling,Androgen Signaling,Autism Signaling Pathway,Calcium Signaling,Cardiac conduction,Cardiac Hypertrophy Signaling,Cardiac Hypertrophy Signaling (Enhanced),Cardiac β-adrenergic Signaling,CCR5 Signaling in Macrophages,Cellular Effects of Sildenafil (Viagra),Circadian Rhythm…
hsa-miR-210-5p	miR-3070-5p (and other miRNAs w/seed GCCCCUG)	3,890	TargetScan Mouse,TargetScan Human	High (predicted),Moderate (predicted)	IL6R	IL6R	1,506	Acute Phase Response Signaling,Cachexia Signaling Pathway,Cardiac Hypertrophy Signaling,Cardiac Hypertrophy Signaling (Enhanced),CDX Gastrointestinal Cancer Signaling Pathway,Colorectal Cancer Metastasis Signaling,Cyclophilin Signaling Pathway,DYRK1A Signaling Pathway,FAK Signaling,Glucocorticoid Receptor Signaling,Hepatic Cholestasis,Hepatic Fibrosis / Hepatic Stellate Cell Activation,HIF1α Sign…
hsa-miR-210-5p	miR-3070-5p (and other miRNAs w/seed GCCCCUG)	3,890	TargetScan Human	High (predicted)	OXER1	OXER1	2,072	Class A/1 (Rhodopsin-like receptors),G alpha (i) signalling events
hsa-miR-210-5p	miR-3070-5p (and other miRNAs w/seed GCCCCUG)	3,890	TargetScan Human	High (predicted)	TNFRSF1A	TNFRSF1A	1,436	14-3-3-mediated Signaling,Activin Inhibin Signaling Pathway,Acute Phase Response Signaling,Adipogenesis pathway,Agranulocyte Adhesion and Diapedesis,Apoptosis Signaling,Autophagy,Cachexia Signaling Pathway,Cardiac Hypertrophy Signaling (Enhanced),Ceramide Signaling,CLEAR Signaling Pathway,Colorectal Cancer Metastasis Signaling,Death Receptor Signaling,Dendritic Cell Maturation,Docosahexaenoic Aci…
hsa-miR-3074-5p	miR-3074-5p (miRNAs w/seed UUCCUGC)	3,380	TargetScan Human	High (predicted)	FCGR3B	FCGR3B	4,267	Dendritic Cell Maturation,IL-12 Signaling and Production in Macrophages,Natural Killer Cell Signaling,Neutrophil degranulation,Neutrophil Extracellular Trap Signaling Pathway,Parkinson's Signaling Pathway,Phagosome Formation,Post-translational modification: synthesis of GPI-anchored proteins,Role of NFAT in Regulation of the Immune Response,Role of Osteoclasts in Rheumatoid Arthritis Signaling Pa…
hsa-miR-3074-5p	miR-3074-5p (miRNAs w/seed UUCCUGC)	3,380	TargetScan Human	High (predicted)	MPZ	MPZ	1,420	EGR2 and SOX10-mediated initiation of Schwann cell myelination,Myelination Signaling Pathway
hsa-miR-4754	miR-3077-5p (and other miRNAs w/seed UGCGGAC)	3,070	TargetScan Human	High (predicted)	PANX2	PANX2	2,518	Transmission across Electrical Synapses
hsa-miR-7706	miR-3080-5p (and other miRNAs w/seed GAAGCGC)	3,470	TargetScan Mouse	High (predicted)	DDIT4	DDIT4	-2,327	Cachexia Signaling Pathway,CLEAR Signaling Pathway,IL-10 Signaling,mTOR Signaling,Osteoarthritis Pathway,Sheddase Signaling Pathway,TP53 Regulates Metabolic Genes
hsa-miR-7706	miR-3080-5p (and other miRNAs w/seed GAAGCGC)	3,470	TargetScan Mouse	High (predicted)	SLC5A10	SLC5A10	-2,625	Cellular hexose transport
hsa-miR-942-3p	miR-3082-3p (and other miRNAs w/seed ACAUGGC)	3,640	TargetScan Mouse	High (predicted)	DGAT2	DGAT2	2,441	Glycerophospholipid biosynthesis,Triacylglycerol Biosynthesis,Triglyceride metabolism
hsa-miR-942-3p	miR-3082-3p (and other miRNAs w/seed ACAUGGC)	3,640	TargetScan Mouse,TargetScan Human	High (predicted),Moderate (predicted)	HBEGF	HBEGF	-3,267	Cargo recognition for clathrin-mediated endocytosis,CDX Gastrointestinal Cancer Signaling Pathway,Clathrin-mediated endocytosis,ERBB Signaling,Extra-nuclear estrogen signaling,G Beta Gamma Signaling,Gastrin-CREB signalling pathway via PKC and MAPK,GNRH Signaling,HER-2 Signaling in Breast Cancer,IL-13 Signaling Pathway,IL-8 Signaling,Neuregulin Signaling,Pancreatic Adenocarcinoma Signaling,PIP3 ac…
hsa-miR-942-3p	miR-3082-3p (and other miRNAs w/seed ACAUGGC)	3,640	TargetScan Mouse	High (predicted)	KCNJ15	KCNJ15	3,355	Dopamine-DARPP32 Feedback in cAMP Signaling,GABA receptor activation,Neurovascular Coupling Signaling Pathway,Potassium Channels
hsa-miR-4797-5p	miR-3082-5p (and other miRNAs w/seed ACAGAGU)	3,300	TargetScan Human	High (predicted)	CREB5	CREB5	2,365	Acetylcholine Receptor Signaling Pathway,AMPK Signaling,ATM Signaling,Autophagy,B Cell Receptor Signaling,Breast Cancer Regulation by Stathmin1,Calcium Signaling,cAMP-mediated signaling,Cellular Effects of Sildenafil (Viagra),Circadian Rhythm Signaling,CLEAR Signaling Pathway,Corticotropin Releasing Hormone Signaling,CREB Signaling in Neurons,Cyclophilin Signaling Pathway,Dendritic Cell Maturatio…
hsa-miR-4797-5p	miR-3082-5p (and other miRNAs w/seed ACAGAGU)	3,300	TargetScan Mouse	High (predicted)	KCNJ15	KCNJ15	3,355	Dopamine-DARPP32 Feedback in cAMP Signaling,GABA receptor activation,Neurovascular Coupling Signaling Pathway,Potassium Channels
hsa-miR-30d-3p	miR-30a-3p (and other miRNAs w/seed UUUCAGU)	-2,770	TargetScan Human	High (predicted)	IL1B	IL1B	-4,934	Activin Inhibin Signaling Pathway,Acute Phase Response Signaling,Adrenergic Receptor Signaling Pathway (Enhanced),Adrenomedullin signaling pathway,Agranulocyte Adhesion and Diapedesis,Airway Pathology in Chronic Obstructive Pulmonary Disease,Altered T Cell and B Cell Signaling in Rheumatoid Arthritis,Aryl Hydrocarbon Receptor Signaling,Atherosclerosis Signaling,Autism Signaling Pathway,C-type lec…
hsa-miR-30d-3p	miR-30a-3p (and other miRNAs w/seed UUUCAGU)	-2,770	TargetScan Mouse,TargetScan Human	High (predicted),Moderate (predicted)	NABP1	NABP1	2,303	RNA polymerase II transcribes snRNA genes
hsa-miR-30d-3p	miR-30a-3p (and other miRNAs w/seed UUUCAGU)	-2,770	TarBase,miRecords	Experimentally Observed	THBS1	THBS1	-3,527	Bladder Cancer Signaling,Cerebral Malformation Signaling Pathway,Hematoma Resolution Signaling Pathway,IL-12 Signaling and Production in Macrophages,Inhibition of Angiogenesis by TSP1,Integrin cell surface interactions,Macrophage Alternative Activation Signaling Pathway,O-linked glycosylation,p53 Signaling,Pulmonary Fibrosis Idiopathic Signaling Pathway,Pulmonary Healing Signaling Pathway,Respons…
hsa-miR-30d-3p	miR-30a-3p (and other miRNAs w/seed UUUCAGU)	-2,770	TargetScan Human	High (predicted)	ZNF486	ZNF486	1,690	Generic Transcription Pathway
hsa-miR-30e-5p	miR-30c-5p (and other miRNAs w/seed GUAAACA)	-2,760	Ingenuity Expert Findings	Experimentally Observed	CCN2	CCN2	4,433	ABRA Signaling Pathway,Activin Inhibin Signaling Pathway,Apelin Cardiac Fibroblast Signaling Pathway,Hepatic Fibrosis / Hepatic Stellate Cell Activation,Hepatic Fibrosis Signaling Pathway,Hepatitis B Chronic Liver Pathogenesis Signaling Pathway,ID1 Signaling Pathway,IGF-1 Signaling,Preeclampsia Signaling Pathway,Pulmonary Fibrosis Idiopathic Signaling Pathway,Role of Tissue Factor in Cancer,Shedd…
hsa-miR-30e-5p	miR-30c-5p (and other miRNAs w/seed GUAAACA)	-2,760	TarBase	Experimentally Observed	JUN	JUN	-3,206	14-3-3-mediated Signaling,4-1BB Signaling in T Lymphocytes,Activation of anterior HOX genes in hindbrain during early embryogenesis,Activation of IRF by Cytosolic Pattern Recognition Receptors,Activin Inhibin Signaling Pathway,Acute Phase Response Signaling,Agrin Interactions at Neuromuscular Junction,Androgen Signaling,Apelin Endothelial Signaling Pathway,April Mediated Signaling,Aryl Hydrocarbo…
hsa-miR-30e-5p	miR-30c-5p (and other miRNAs w/seed GUAAACA)	-2,760	TargetScan Mouse,TargetScan Human	High (predicted),Moderate (predicted)	NR4A2	NR4A2	-4,232	Bone Mineralization Signaling Pathway,Generic Transcription Pathway,Sleep REM Signaling Pathway,SUMOylation of intracellular receptors
hsa-miR-30e-5p	miR-30c-5p (and other miRNAs w/seed GUAAACA)	-2,760	TargetScan Mouse,TargetScan Human	High (predicted)	SNAI1	SNAI1	-4,343	Activin Inhibin Signaling Pathway,CDX Gastrointestinal Cancer Signaling Pathway,Cerebral Malformation Signaling Pathway,CSDE1 Signaling Pathway,Cyclophilin Signaling Pathway,Epithelial Adherens Junction Signaling,Epithelial-Mesenchymal Transition (EMT) during gastrulation,Estrogen Receptor Signaling,Hepatic Fibrosis Signaling Pathway,Hepatitis B Chronic Liver Pathogenesis Signaling Pathway,ILK Si…
hsa-miR-31-3p	miR-31-3p (and other miRNAs w/seed GCUAUGC)	-6,370	TargetScan Mouse	High (predicted)	CXCR2	CXCR2	4,300	Agranulocyte Adhesion and Diapedesis,cAMP-mediated signaling,Cardiac Hypertrophy Signaling (Enhanced),Class A/1 (Rhodopsin-like receptors),FAK Signaling,G alpha (i) signalling events,G-Protein Coupled Receptor Signaling,Glucocorticoid Receptor Signaling,Granulocyte Adhesion and Diapedesis,Gαi Signaling,IL-8 Signaling,Molecular Mechanisms of Cancer,Neutrophil degranulation,Neutrophil Extracellular…
hsa-miR-31-3p	miR-31-3p (and other miRNAs w/seed GCUAUGC)	-6,370	TargetScan Mouse	High (predicted)	GCA	GCA	1,829	Neutrophil degranulation
hsa-miR-31-5p	miR-31-5p (and other miRNAs w/seed GGCAAGA)	-5,640	TargetScan Mouse	High (predicted)	DHRS9	DHRS9	2,730	Ethanol Degradation II,Noradrenaline and Adrenaline Degradation,RAR Activation,Retinoate Biosynthesis I,Retinol Biosynthesis,Serotonin Degradation,Signaling by Retinoic Acid,The Visual Cycle,Visual phototransduction
hsa-miR-31-5p	miR-31-5p (and other miRNAs w/seed GGCAAGA)	-5,640	TargetScan Mouse,TargetScan Human	High (predicted),Moderate (predicted)	PPP1R3D	PPP1R3D	2,112	3-phosphoinositide Biosynthesis,3-phosphoinositide Degradation,Breast Cancer Regulation by Stathmin1,D-myo-inositol (1,4,5,6)-Tetrakisphosphate Biosynthesis,D-myo-inositol (3,4,5,6)-tetrakisphosphate Biosynthesis,D-myo-inositol-5-phosphate Metabolism,ERK/MAPK Signaling,Production of Nitric Oxide and Reactive Oxygen Species in Macrophages,Superpathway of Inositol Phosphate Compounds
hsa-miR-6129	miR-3103-5p (and other miRNAs w/seed GAGGGAG)	-2,600	TargetScan Human	High (predicted)	ADGRG3	ADGRG3	2,844	BBSome Signaling Pathway,Breast Cancer Regulation by Stathmin1,Cellular Effects of Sildenafil (Viagra),CREB Signaling in Neurons,FAK Signaling,G-Protein Coupled Receptor Signaling,Lung Ionic Balance Signaling Pathway,Molecular Mechanisms of Cancer,Neutrophil degranulation,NF1 RAS Signaling Pathway,Phagosome Formation,S100 Family Signaling Pathway,Zn Homeostasis Signaling Pathway
hsa-miR-6129	miR-3103-5p (and other miRNAs w/seed GAGGGAG)	-2,600	TargetScan Mouse,TargetScan Human	High (predicted),Moderate (predicted)	AOC3	AOC3	4,228	Agranulocyte Adhesion and Diapedesis,Phase I - Functionalization of compounds,Phenylethylamine Degradation I
hsa-miR-6129	miR-3103-5p (and other miRNAs w/seed GAGGGAG)	-2,600	TargetScan Human	High (predicted)	CD34	CD34	-2,186	Agranulocyte Adhesion and Diapedesis,Immunoregulatory interactions between a Lymphoid and a non-Lymphoid cell
hsa-miR-6129	miR-3103-5p (and other miRNAs w/seed GAGGGAG)	-2,600	TargetScan Mouse,TargetScan Human	High (predicted),Moderate (predicted)	DTX4	DTX4	1,365	Cytosolic sensors of pathogen-associated DNA,Notch Signaling,Signaling by NOTCH1
hsa-miR-6129	miR-3103-5p (and other miRNAs w/seed GAGGGAG)	-2,600	TargetScan Mouse,TargetScan Human	High (predicted),Moderate (predicted)	DUSP2	DUSP2	-4,196	3-phosphoinositide Biosynthesis,3-phosphoinositide Degradation,D-myo-inositol (1,4,5,6)-Tetrakisphosphate Biosynthesis,D-myo-inositol (3,4,5,6)-tetrakisphosphate Biosynthesis,D-myo-inositol-5-phosphate Metabolism,ERK/MAPK Signaling,Protein Kinase A Signaling,RAF-independent MAPK1/3 activation,RAF/MAP kinase cascade,Superpathway of Inositol Phosphate Compounds
hsa-miR-6129	miR-3103-5p (and other miRNAs w/seed GAGGGAG)	-2,600	TargetScan Mouse,TargetScan Human	High (predicted),Moderate (predicted)	EIF1	EIF1	-1,350	Cachexia Signaling Pathway,EIF2 Signaling,GAIT Translation Signaling Pathway,Insulin Secretion Signaling Pathway,Regulation of eIF4 and p70S6K Signaling,Stress Granule Signaling Pathway,VEGF Signaling
hsa-miR-6129	miR-3103-5p (and other miRNAs w/seed GAGGGAG)	-2,600	TargetScan Mouse	High (predicted)	EPHB1	EPHB1	2,621	Axonal Guidance Signaling,EPH-Ephrin signaling,Ephrin B Signaling,Ephrin Receptor Signaling,IL-15 Production,Sperm Motility,Synaptogenesis Signaling Pathway
hsa-miR-6129	miR-3103-5p (and other miRNAs w/seed GAGGGAG)	-2,600	TargetScan Human	High (predicted)	KCNE3	KCNE3	1,489	Cardiac conduction
hsa-miR-6129	miR-3103-5p (and other miRNAs w/seed GAGGGAG)	-2,600	TargetScan Mouse	High (predicted)	KCNJ15	KCNJ15	3,355	Dopamine-DARPP32 Feedback in cAMP Signaling,GABA receptor activation,Neurovascular Coupling Signaling Pathway,Potassium Channels
hsa-miR-6129	miR-3103-5p (and other miRNAs w/seed GAGGGAG)	-2,600	TargetScan Mouse	High (predicted)	LPAR2	LPAR2	1,770	BBSome Signaling Pathway,Breast Cancer Regulation by Stathmin1,Cellular Effects of Sildenafil (Viagra),Class A/1 (Rhodopsin-like receptors),CREB Signaling in Neurons,eNOS Signaling,FAK Signaling,G alpha (i) signalling events,G alpha (q) signalling events,G-Protein Coupled Receptor Signaling,Gα12/13 Signaling,Lung Ionic Balance Signaling Pathway,Molecular Mechanisms of Cancer,NF1 RAS Signaling Pat…
hsa-miR-6129	miR-3103-5p (and other miRNAs w/seed GAGGGAG)	-2,600	TargetScan Mouse,TargetScan Human	High (predicted),Moderate (predicted)	LPAR5	LPAR5	1,521	BBSome Signaling Pathway,Breast Cancer Regulation by Stathmin1,Cellular Effects of Sildenafil (Viagra),Class A/1 (Rhodopsin-like receptors),CREB Signaling in Neurons,eNOS Signaling,FAK Signaling,G alpha (i) signalling events,G alpha (q) signalling events,G-Protein Coupled Receptor Signaling,GPCR-Mediated Nutrient Sensing in Enteroendocrine Cells,Gα12/13 Signaling,Lung Ionic Balance Signaling Path…
hsa-miR-6129	miR-3103-5p (and other miRNAs w/seed GAGGGAG)	-2,600	TargetScan Human	High (predicted)	NFAM1	NFAM1	1,577	Neutrophil degranulation
hsa-miR-6129	miR-3103-5p (and other miRNAs w/seed GAGGGAG)	-2,600	TargetScan Mouse	High (predicted)	NFE2	NFE2	2,759	Factors involved in megakaryocyte development and platelet production,RUNX1 regulates megakaryocyte differentiation and platelet function
hsa-miR-6129	miR-3103-5p (and other miRNAs w/seed GAGGGAG)	-2,600	TargetScan Human	High (predicted)	PADI2	PADI2	2,090	Chromatin organization,Neutrophil degranulation,Protein Citrullination
hsa-miR-6129	miR-3103-5p (and other miRNAs w/seed GAGGGAG)	-2,600	TargetScan Human	High (predicted)	PLPP6	PLPP6	1,349	3-phosphoinositide Biosynthesis,3-phosphoinositide Degradation,Cholesterol biosynthesis,D-myo-inositol (1,4,5,6)-Tetrakisphosphate Biosynthesis,D-myo-inositol (3,4,5,6)-tetrakisphosphate Biosynthesis,D-myo-inositol-5-phosphate Metabolism,Superpathway of Inositol Phosphate Compounds,Triacylglycerol Biosynthesis
hsa-miR-6129	miR-3103-5p (and other miRNAs w/seed GAGGGAG)	-2,600	TargetScan Mouse,TargetScan Human	High (predicted)	PPP1R12B	PPP1R12B	2,267	3-phosphoinositide Biosynthesis,3-phosphoinositide Degradation,Actin Cytoskeleton Signaling,Actin Nucleation by ARP-WASP Complex,CCR3 Signaling in Eosinophils,CDC42 Signaling,Cellular Effects of Sildenafil (Viagra),Chemokine Signaling,D-myo-inositol (1,4,5,6)-Tetrakisphosphate Biosynthesis,D-myo-inositol (3,4,5,6)-tetrakisphosphate Biosynthesis,D-myo-inositol-5-phosphate Metabolism,Estrogen Recep…
hsa-miR-6129	miR-3103-5p (and other miRNAs w/seed GAGGGAG)	-2,600	TargetScan Human	High (predicted)	RAB11FIP1	RAB11FIP1	1,569	Protein Sorting Signaling Pathway
hsa-miR-6129	miR-3103-5p (and other miRNAs w/seed GAGGGAG)	-2,600	TargetScan Human	High (predicted)	RPH3A	RPH3A	-2,844	Huntington's Disease Signaling
hsa-miR-6129	miR-3103-5p (and other miRNAs w/seed GAGGGAG)	-2,600	TargetScan Human	High (predicted)	SELL	SELL	1,536	Agranulocyte Adhesion and Diapedesis,Cell surface interactions at the vascular wall,Granulocyte Adhesion and Diapedesis,Immunoregulatory interactions between a Lymphoid and a non-Lymphoid cell,Neutrophil degranulation
hsa-miR-6129	miR-3103-5p (and other miRNAs w/seed GAGGGAG)	-2,600	TargetScan Human	High (predicted)	SLC5A10	SLC5A10	-2,625	Cellular hexose transport
hsa-miR-6805-5p	miR-3104-5p (and other miRNAs w/seed AGGGGGC)	1,850	TargetScan Human	High (predicted)	CD34	CD34	-2,186	Agranulocyte Adhesion and Diapedesis,Immunoregulatory interactions between a Lymphoid and a non-Lymphoid cell
hsa-miR-6805-5p	miR-3104-5p (and other miRNAs w/seed AGGGGGC)	1,850	TargetScan Human	High (predicted)	CDKN1A	CDKN1A	-2,669	Activin Inhibin Signaling Pathway,AMPK Signaling,Antiproliferative Role of Somatostatin Receptor 2,Aryl Hydrocarbon Receptor Signaling,ATM Signaling,BAG2 Signaling Pathway,BEX2 Signaling Pathway,Bladder Cancer Signaling,Cell Cycle Checkpoints,Cell Cycle: G1/S Checkpoint Regulation,Cell Cycle: G2/M DNA Damage Checkpoint Regulation,Cerebral Malformation Signaling Pathway,CGAS-STING Signaling Pathwa…
hsa-miR-6805-5p	miR-3104-5p (and other miRNAs w/seed AGGGGGC)	1,850	TargetScan Mouse	High (predicted)	CLDN9	CLDN9	4,216	Agranulocyte Adhesion and Diapedesis,Cell junction organization,Granulocyte Adhesion and Diapedesis,Leukocyte Extravasation Signaling,Sertoli Cell-Germ Cell Junction Signaling Pathway (Enhanced),Sertoli Cell-Sertoli Cell Junction Signaling,Tight Junction Signaling
hsa-miR-6805-5p	miR-3104-5p (and other miRNAs w/seed AGGGGGC)	1,850	TargetScan Human	High (predicted)	DPEP3	DPEP3	3,361	Arachidonic acid metabolism,Eicosanoid Signaling,Leukotriene Biosynthesis
hsa-miR-6805-5p	miR-3104-5p (and other miRNAs w/seed AGGGGGC)	1,850	TargetScan Mouse	High (predicted)	ELF3	ELF3	-2,802	ERK/MAPK Signaling,FAK Signaling,HER-2 Signaling in Breast Cancer,HGF Signaling,IL-17A Signaling in Fibroblasts,MSP-RON Signaling in Cancer Cells Pathway,Osteoarthritis Pathway,Pre-NOTCH Expression and Processing,Senescence Pathway,Sheddase Signaling Pathway,Telomerase Signaling
hsa-miR-6805-5p	miR-3104-5p (and other miRNAs w/seed AGGGGGC)	1,850	TargetScan Human	High (predicted)	FOSL1	FOSL1	-4,585	Activin Inhibin Signaling Pathway,ERK5 Signaling,NGF-stimulated transcription,NRF2-mediated Oxidative Stress Response,Sertoli Cell-Germ Cell Junction Signaling Pathway (Enhanced),Warburg Effect Signaling Pathway
hsa-miR-6805-5p	miR-3104-5p (and other miRNAs w/seed AGGGGGC)	1,850	TargetScan Human	High (predicted)	GBP6	GBP6	4,639	Interferon gamma signaling
hsa-miR-6805-5p	miR-3104-5p (and other miRNAs w/seed AGGGGGC)	1,850	TargetScan Mouse,TargetScan Human	High (predicted)	JUNB	JUNB	-2,080	ABRA Signaling Pathway,Epithelial Membrane Protein Signaling Pathway,Interleukin-4 and Interleukin-13 signaling,NGF-stimulated transcription,NRF2-mediated Oxidative Stress Response,PCP (Planar Cell Polarity) Pathway,Preeclampsia Signaling Pathway,Role of JAK family kinases in IL-6-type Cytokine Signaling,Transcriptional activity of SMAD2/SMAD3:SMAD4 heterotrimer
hsa-miR-6805-5p	miR-3104-5p (and other miRNAs w/seed AGGGGGC)	1,850	TargetScan Human	High (predicted)	LRFN1	LRFN1	1,554	Synaptic adhesion-like molecules
hsa-miR-6805-5p	miR-3104-5p (and other miRNAs w/seed AGGGGGC)	1,850	TargetScan Mouse,TargetScan Human	High (predicted),Moderate (predicted)	LRP1	LRP1	-1,598	Binding and Uptake of Ligands by Scavenger Receptors,Colorectal Cancer Metastasis Signaling,Cyclophilin Signaling Pathway,Factors Promoting Cardiogenesis in Vertebrates,Hematoma Resolution Signaling Pathway,Hepatic Fibrosis Signaling Pathway,Immunogenic Cell Death Signaling Pathway,Inhibition of Matrix Metalloproteases,Iron homeostasis signaling pathway,Molecular Mechanisms of Cancer,Osteoarthrit…
hsa-miR-6805-5p	miR-3104-5p (and other miRNAs w/seed AGGGGGC)	1,850	TargetScan Mouse,TargetScan Human	High (predicted),Moderate (predicted)	MSRB1	MSRB1	2,134	Protein repair
hsa-miR-6805-5p	miR-3104-5p (and other miRNAs w/seed AGGGGGC)	1,850	TargetScan Human	High (predicted)	MX2	MX2	1,832	Interferon alpha/beta signaling,ISG15 antiviral mechanism
hsa-miR-6805-5p	miR-3104-5p (and other miRNAs w/seed AGGGGGC)	1,850	TargetScan Mouse	High (predicted)	MXD1	MXD1	2,118	Activin Inhibin Signaling Pathway,Polyamine Regulation in Colon Cancer,VDR/RXR Activation
hsa-miR-6805-5p	miR-3104-5p (and other miRNAs w/seed AGGGGGC)	1,850	TargetScan Human	High (predicted)	NR4A2	NR4A2	-4,232	Bone Mineralization Signaling Pathway,Generic Transcription Pathway,Sleep REM Signaling Pathway,SUMOylation of intracellular receptors
hsa-miR-6805-5p	miR-3104-5p (and other miRNAs w/seed AGGGGGC)	1,850	TargetScan Human	High (predicted)	RUNX3	RUNX3	-1,381	TCF dependent signaling in response to WNT,TGF-β Signaling,Th1 and Th2 Activation Pathway,Th1 Pathway,Th2 Pathway,Transcriptional regulation by RUNX3
hsa-miR-6805-5p	miR-3104-5p (and other miRNAs w/seed AGGGGGC)	1,850	TargetScan Mouse	High (predicted)	TGFA	TGFA	2,541	Autophagy,Breast Cancer Regulation by Stathmin1,Cargo concentration in the ER,Cargo recognition for clathrin-mediated endocytosis,Cilia Biogenesis Signaling Pathway,Clathrin-mediated endocytosis,CLEAR Signaling Pathway,COPII-mediated vesicle transport,CREB Signaling in Neurons,Docosahexaenoic Acid (DHA) Signaling,Ephrin A Signaling,ERBB Signaling,ESR-mediated signaling,Extra-nuclear estrogen sign…
hsa-miR-5001-3p	miR-3110-5p (and other miRNAs w/seed UCUGCCU)	1,870	TargetScan Human	High (predicted)	ABCG1	ABCG1	1,846	ABC-family proteins mediated transport,LPS/IL-1 Mediated Inhibition of RXR Function,LXR/RXR Activation,NR1H2 and NR1H3-mediated signaling,Plasma lipoprotein assembly, remodeling, and clearance,UFMylation Signaling Pathway
hsa-miR-5001-3p	miR-3110-5p (and other miRNAs w/seed UCUGCCU)	1,870	TargetScan Human	High (predicted)	CACNG8	CACNG8	2,713	Acetylcholine Receptor Signaling Pathway,Adrenergic Receptor Signaling Pathway (Enhanced),Amyotrophic Lateral Sclerosis Signaling,Androgen Signaling,Autism Signaling Pathway,Calcium Signaling,Cardiac conduction,Cardiac Hypertrophy Signaling,Cardiac Hypertrophy Signaling (Enhanced),Cardiac β-adrenergic Signaling,CCR5 Signaling in Macrophages,Cellular Effects of Sildenafil (Viagra),Circadian Rhythm…
hsa-miR-5001-3p	miR-3110-5p (and other miRNAs w/seed UCUGCCU)	1,870	TargetScan Human	High (predicted)	NFAM1	NFAM1	1,577	Neutrophil degranulation
hsa-miR-3116	miR-3116 (miRNAs w/seed GCCUGGA)	-2,590	TargetScan Human	High (predicted)	ATF3	ATF3	-3,262	ATF4 activates genes in response to endoplasmic reticulum stress,EIF2 Signaling,Endocannabinoid Cancer Inhibition Pathway,ID1 Signaling Pathway,PI3K Signaling in B Lymphocytes,Response of EIF2AK1 (HRI) to heme deficiency,Response of EIF2AK4 (GCN2) to amino acid deficiency,Role of PKR in Interferon Induction and Antiviral Response,Senescence Pathway
hsa-miR-3116	miR-3116 (miRNAs w/seed GCCUGGA)	-2,590	TargetScan Human	High (predicted)	NFAM1	NFAM1	1,577	Neutrophil degranulation
hsa-miR-3116	miR-3116 (miRNAs w/seed GCCUGGA)	-2,590	TargetScan Human	High (predicted)	PTAFR	PTAFR	1,536	BBSome Signaling Pathway,Breast Cancer Regulation by Stathmin1,Cellular Effects of Sildenafil (Viagra),Class A/1 (Rhodopsin-like receptors),CREB Signaling in Neurons,FAK Signaling,G alpha (q) signalling events,G-Protein Coupled Receptor Signaling,Interferon gamma signaling,Interleukin-10 signaling,Lung Ionic Balance Signaling Pathway,Molecular Mechanisms of Cancer,Neutrophil degranulation,NF1 RAS…
hsa-miR-3116	miR-3116 (miRNAs w/seed GCCUGGA)	-2,590	TargetScan Human	High (predicted)	RSAD2	RSAD2	3,857	Interferon alpha/beta signaling,Role of Hypercytokinemia/hyperchemokinemia in the Pathogenesis of Influenza,Role of Lipids/Lipid Rafts in the Pathogenesis of Influenza
hsa-miR-3117-3p	miR-3117-3p (miRNAs w/seed UAGGACU)	2,760	TargetScan Human	High (predicted)	SLC22A1	SLC22A1	3,403	Abacavir ADME,Neurotransmitter clearance,Neurotransmitter release cycle,Transport of bile salts and organic acids, metal ions and amine compounds
hsa-miR-3117-3p	miR-3117-3p (miRNAs w/seed UAGGACU)	2,760	TargetScan Human	High (predicted)	VNN2	VNN2	2,560	Metabolism of water-soluble vitamins and cofactors,Post-translational modification: synthesis of GPI-anchored proteins
hsa-miR-134-5p	miR-3118 (and other miRNAs w/seed GUGACUG)	-2,540	TargetScan Mouse	High (predicted)	CCR3	CCR3	2,900	Agranulocyte Adhesion and Diapedesis,Atherosclerosis Signaling,BBSome Signaling Pathway,Breast Cancer Regulation by Stathmin1,CCR3 Signaling in Eosinophils,Cellular Effects of Sildenafil (Viagra),Chemokine Signaling,Class A/1 (Rhodopsin-like receptors),CREB Signaling in Neurons,FAK Signaling,G alpha (i) signalling events,G-Protein Coupled Receptor Signaling,GAIT Translation Signaling Pathway,Gran…
hsa-miR-134-5p	miR-3118 (and other miRNAs w/seed GUGACUG)	-2,540	TargetScan Human	High (predicted)	CXCR2	CXCR2	4,300	Agranulocyte Adhesion and Diapedesis,cAMP-mediated signaling,Cardiac Hypertrophy Signaling (Enhanced),Class A/1 (Rhodopsin-like receptors),FAK Signaling,G alpha (i) signalling events,G-Protein Coupled Receptor Signaling,Glucocorticoid Receptor Signaling,Granulocyte Adhesion and Diapedesis,Gαi Signaling,IL-8 Signaling,Molecular Mechanisms of Cancer,Neutrophil degranulation,Neutrophil Extracellular…
hsa-miR-134-5p	miR-3118 (and other miRNAs w/seed GUGACUG)	-2,540	TargetScan Mouse	High (predicted)	DUSP1	DUSP1	-2,404	3-phosphoinositide Biosynthesis,3-phosphoinositide Degradation,Aldosterone Signaling in Epithelial Cells,cAMP-mediated signaling,D-myo-inositol (1,4,5,6)-Tetrakisphosphate Biosynthesis,D-myo-inositol (3,4,5,6)-tetrakisphosphate Biosynthesis,D-myo-inositol-5-phosphate Metabolism,ERK/MAPK Signaling,G-Protein Coupled Receptor Signaling,Glucocorticoid Receptor Signaling,Hematoma Resolution Signaling …
hsa-miR-134-5p	miR-3118 (and other miRNAs w/seed GUGACUG)	-2,540	TargetScan Human	High (predicted)	TNFSF14	TNFSF14	2,579	Adrenergic Receptor Signaling Pathway (Enhanced),Airway Pathology in Chronic Obstructive Pulmonary Disease,Atherosclerosis Signaling,Autism Signaling Pathway,Cachexia Signaling Pathway,Cardiac Hypertrophy Signaling (Enhanced),CDX Gastrointestinal Cancer Signaling Pathway,CGAS-STING Signaling Pathway,Erythropoietin Signaling Pathway,FXR/RXR Activation,Glycation Signaling Pathway,Hematoma Resolutio…
hsa-miR-3120-5p	miR-3120-5p (miRNAs w/seed CUGUCUG)	-2,760	TargetScan Human	High (predicted)	G0S2	G0S2	-5,995	Regulation of lipid metabolism by PPARalpha
hsa-miR-3120-5p	miR-3120-5p (miRNAs w/seed CUGUCUG)	-2,760	TargetScan Human	High (predicted)	OLR1	OLR1	-3,637	Cell surface interactions at the vascular wall,Cyclophilin Signaling Pathway,Glycation Signaling Pathway,Neutrophil degranulation,Tuberculosis Latent Signaling Pathway
hsa-miR-3120-5p	miR-3120-5p (miRNAs w/seed CUGUCUG)	-2,760	TargetScan Human	High (predicted)	STX3	STX3	2,371	BBSome Signaling Pathway,Other interleukin signaling
hsa-miR-3120-5p	miR-3120-5p (miRNAs w/seed CUGUCUG)	-2,760	TargetScan Human	High (predicted)	TNFSF14	TNFSF14	2,579	Adrenergic Receptor Signaling Pathway (Enhanced),Airway Pathology in Chronic Obstructive Pulmonary Disease,Atherosclerosis Signaling,Autism Signaling Pathway,Cachexia Signaling Pathway,Cardiac Hypertrophy Signaling (Enhanced),CDX Gastrointestinal Cancer Signaling Pathway,CGAS-STING Signaling Pathway,Erythropoietin Signaling Pathway,FXR/RXR Activation,Glycation Signaling Pathway,Hematoma Resolutio…
hsa-miR-3120-5p	miR-3120-5p (miRNAs w/seed CUGUCUG)	-2,760	TargetScan Human	High (predicted)	TREML2	TREML2	2,133	Immunoregulatory interactions between a Lymphoid and a non-Lymphoid cell
hsa-miR-3124-3p	miR-3124-3p (and other miRNAs w/seed CUUUCCU)	3,720	TargetScan Human	High (predicted)	HBEGF	HBEGF	-3,267	Cargo recognition for clathrin-mediated endocytosis,CDX Gastrointestinal Cancer Signaling Pathway,Clathrin-mediated endocytosis,ERBB Signaling,Extra-nuclear estrogen signaling,G Beta Gamma Signaling,Gastrin-CREB signalling pathway via PKC and MAPK,GNRH Signaling,HER-2 Signaling in Breast Cancer,IL-13 Signaling Pathway,IL-8 Signaling,Neuregulin Signaling,Pancreatic Adenocarcinoma Signaling,PIP3 ac…
hsa-miR-3124-3p	miR-3124-3p (and other miRNAs w/seed CUUUCCU)	3,720	TargetScan Human	High (predicted)	STEAP4	STEAP4	3,090	Iron uptake and transport
hsa-miR-3124-5p	miR-3124-5p (miRNAs w/seed UCGCGGG)	2,920	TargetScan Human	High (predicted)	FRAT1	FRAT1	1,726	Degradation of beta-catenin by the destruction complex,TCF dependent signaling in response to WNT,WNT/β-catenin Signaling
hsa-miR-3124-5p	miR-3124-5p (miRNAs w/seed UCGCGGG)	2,920	TargetScan Human	High (predicted)	ITGAX	ITGAX	1,624	Actin Cytoskeleton Signaling,Actin Nucleation by ARP-WASP Complex,Axonal Guidance Signaling,Cardiac Hypertrophy Signaling (Enhanced),Caveolar-mediated Endocytosis Signaling,CDC42 Signaling,Cell surface interactions at the vascular wall,Complement System,Ephrin Receptor Signaling,Epithelial Membrane Protein Signaling Pathway,ERK/MAPK Signaling,Extracellular matrix organization,FAK Signaling,Hepati…
hsa-miR-6875-5p	miR-3126-5p (and other miRNAs w/seed GAGGGAC)	3,090	TargetScan Human	High (predicted)	EIF1	EIF1	-1,350	Cachexia Signaling Pathway,EIF2 Signaling,GAIT Translation Signaling Pathway,Insulin Secretion Signaling Pathway,Regulation of eIF4 and p70S6K Signaling,Stress Granule Signaling Pathway,VEGF Signaling
hsa-miR-6875-5p	miR-3126-5p (and other miRNAs w/seed GAGGGAC)	3,090	TargetScan Human	High (predicted)	LRP10	LRP10	1,483	Retinoid metabolism and transport
hsa-miR-6875-5p	miR-3126-5p (and other miRNAs w/seed GAGGGAC)	3,090	TargetScan Human	High (predicted)	PLPP6	PLPP6	1,349	3-phosphoinositide Biosynthesis,3-phosphoinositide Degradation,Cholesterol biosynthesis,D-myo-inositol (1,4,5,6)-Tetrakisphosphate Biosynthesis,D-myo-inositol (3,4,5,6)-tetrakisphosphate Biosynthesis,D-myo-inositol-5-phosphate Metabolism,Superpathway of Inositol Phosphate Compounds,Triacylglycerol Biosynthesis
hsa-miR-3127-3p	miR-3127-3p (and other miRNAs w/seed CCCCUUC)	2,650	TargetScan Human	High (predicted)	C5AR2	C5AR2	2,499	BBSome Signaling Pathway,Breast Cancer Regulation by Stathmin1,Cellular Effects of Sildenafil (Viagra),Class A/1 (Rhodopsin-like receptors),Complement cascade,CREB Signaling in Neurons,FAK Signaling,G-Protein Coupled Receptor Signaling,Lung Ionic Balance Signaling Pathway,Molecular Mechanisms of Cancer,NF1 RAS Signaling Pathway,Phagosome Formation,S100 Family Signaling Pathway,Zn Homeostasis Sign…
hsa-miR-3127-3p	miR-3127-3p (and other miRNAs w/seed CCCCUUC)	2,650	TargetScan Human	High (predicted)	CDKN1A	CDKN1A	-2,669	Activin Inhibin Signaling Pathway,AMPK Signaling,Antiproliferative Role of Somatostatin Receptor 2,Aryl Hydrocarbon Receptor Signaling,ATM Signaling,BAG2 Signaling Pathway,BEX2 Signaling Pathway,Bladder Cancer Signaling,Cell Cycle Checkpoints,Cell Cycle: G1/S Checkpoint Regulation,Cell Cycle: G2/M DNA Damage Checkpoint Regulation,Cerebral Malformation Signaling Pathway,CGAS-STING Signaling Pathwa…
hsa-miR-3127-3p	miR-3127-3p (and other miRNAs w/seed CCCCUUC)	2,650	TargetScan Human	High (predicted)	SLC25A37	SLC25A37	3,009	Iron homeostasis signaling pathway,Mitochondrial iron-sulfur cluster biogenesis
hsa-miR-3127-5p	miR-3127-5p (miRNAs w/seed UCAGGGC)	2,670	TargetScan Human	High (predicted)	LFNG	LFNG	1,491	Nephron development,Notch Signaling,Pre-NOTCH Expression and Processing,Somitogenesis
hsa-miR-3127-5p	miR-3127-5p (miRNAs w/seed UCAGGGC)	2,670	TargetScan Human	High (predicted)	PRSS33	PRSS33	3,517	IL-33 Signaling Pathway,Neuroprotective Role of THOP1 in Alzheimer's Disease
hsa-miR-3136-5p	miR-3136-5p (and other miRNAs w/seed UGACUGA)	-1,460	TargetScan Human	High (predicted)	ADGRE3	ADGRE3	3,015	BBSome Signaling Pathway,Breast Cancer Regulation by Stathmin1,Cellular Effects of Sildenafil (Viagra),Class B/2 (Secretin family receptors),CREB Signaling in Neurons,FAK Signaling,G-Protein Coupled Receptor Signaling,Lung Ionic Balance Signaling Pathway,Molecular Mechanisms of Cancer,Neutrophil degranulation,NF1 RAS Signaling Pathway,Phagosome Formation,S100 Family Signaling Pathway,Zn Homeostas…
hsa-miR-3136-5p	miR-3136-5p (and other miRNAs w/seed UGACUGA)	-1,460	TargetScan Human	High (predicted)	BASP1	BASP1	2,098	RHO GTPase cycle
hsa-miR-3137	miR-3137 (miRNAs w/seed CUGUAGC)	2,430	TargetScan Human	High (predicted)	NFE2	NFE2	2,759	Factors involved in megakaryocyte development and platelet production,RUNX1 regulates megakaryocyte differentiation and platelet function
hsa-miR-3146	miR-3146 (miRNAs w/seed AUGCUAG)	1,030	TargetScan Human	High (predicted)	MNDA	MNDA	2,095	Neutrophil degranulation
hsa-miR-3150a-3p	miR-3150a-3p (and other miRNAs w/seed UGGGGAG)	3,010	TargetScan Human	High (predicted)	CDKN1A	CDKN1A	-2,669	Activin Inhibin Signaling Pathway,AMPK Signaling,Antiproliferative Role of Somatostatin Receptor 2,Aryl Hydrocarbon Receptor Signaling,ATM Signaling,BAG2 Signaling Pathway,BEX2 Signaling Pathway,Bladder Cancer Signaling,Cell Cycle Checkpoints,Cell Cycle: G1/S Checkpoint Regulation,Cell Cycle: G2/M DNA Damage Checkpoint Regulation,Cerebral Malformation Signaling Pathway,CGAS-STING Signaling Pathwa…
hsa-miR-3150a-3p	miR-3150a-3p (and other miRNAs w/seed UGGGGAG)	3,010	TargetScan Human	High (predicted)	CLDN9	CLDN9	4,216	Agranulocyte Adhesion and Diapedesis,Cell junction organization,Granulocyte Adhesion and Diapedesis,Leukocyte Extravasation Signaling,Sertoli Cell-Germ Cell Junction Signaling Pathway (Enhanced),Sertoli Cell-Sertoli Cell Junction Signaling,Tight Junction Signaling
hsa-miR-3150a-3p	miR-3150a-3p (and other miRNAs w/seed UGGGGAG)	3,010	TargetScan Mouse,TargetScan Human	High (predicted),Moderate (predicted)	DUSP2	DUSP2	-4,196	3-phosphoinositide Biosynthesis,3-phosphoinositide Degradation,D-myo-inositol (1,4,5,6)-Tetrakisphosphate Biosynthesis,D-myo-inositol (3,4,5,6)-tetrakisphosphate Biosynthesis,D-myo-inositol-5-phosphate Metabolism,ERK/MAPK Signaling,Protein Kinase A Signaling,RAF-independent MAPK1/3 activation,RAF/MAP kinase cascade,Superpathway of Inositol Phosphate Compounds
hsa-miR-3150a-3p	miR-3150a-3p (and other miRNAs w/seed UGGGGAG)	3,010	TargetScan Human	High (predicted)	IRAG1	IRAG1	2,591	Platelet homeostasis
hsa-miR-3150a-3p	miR-3150a-3p (and other miRNAs w/seed UGGGGAG)	3,010	TargetScan Human	High (predicted)	NFE2	NFE2	2,759	Factors involved in megakaryocyte development and platelet production,RUNX1 regulates megakaryocyte differentiation and platelet function
hsa-miR-3150a-3p	miR-3150a-3p (and other miRNAs w/seed UGGGGAG)	3,010	TargetScan Human	High (predicted)	PADI2	PADI2	2,090	Chromatin organization,Neutrophil degranulation,Protein Citrullination
hsa-miR-3150a-3p	miR-3150a-3p (and other miRNAs w/seed UGGGGAG)	3,010	TargetScan Mouse	High (predicted)	PISD	PISD	1,654	ER-Mitochondrial Communication Signaling Pathway
hsa-miR-3150a-3p	miR-3150a-3p (and other miRNAs w/seed UGGGGAG)	3,010	TargetScan Human	High (predicted)	PRSS33	PRSS33	3,517	IL-33 Signaling Pathway,Neuroprotective Role of THOP1 in Alzheimer's Disease
hsa-miR-3150a-3p	miR-3150a-3p (and other miRNAs w/seed UGGGGAG)	3,010	TargetScan Mouse	High (predicted)	RASGRP4	RASGRP4	1,509	Fc epsilon receptor (FCERI) signaling,RAF/MAP kinase cascade
hsa-miR-3150a-3p	miR-3150a-3p (and other miRNAs w/seed UGGGGAG)	3,010	TargetScan Mouse,TargetScan Human	High (predicted)	RPH3A	RPH3A	-2,844	Huntington's Disease Signaling
hsa-miR-3150a-3p	miR-3150a-3p (and other miRNAs w/seed UGGGGAG)	3,010	TargetScan Mouse,TargetScan Human	High (predicted),Moderate (predicted)	SEPTIN5	SEPTIN5	2,876	Parkinson's Signaling Pathway,RHOA Signaling,Signaling by Rho Family GTPases
hsa-miR-3150a-3p	miR-3150a-3p (and other miRNAs w/seed UGGGGAG)	3,010	TargetScan Human	High (predicted)	SLC25A37	SLC25A37	3,009	Iron homeostasis signaling pathway,Mitochondrial iron-sulfur cluster biogenesis
hsa-miR-3150a-3p	miR-3150a-3p (and other miRNAs w/seed UGGGGAG)	3,010	TargetScan Human	High (predicted)	VNN1	VNN1	3,492	Metabolism of water-soluble vitamins and cofactors,Neutrophil degranulation,Post-translational modification: synthesis of GPI-anchored proteins
hsa-miR-4784	miR-3150b-3p (and other miRNAs w/seed GAGGAGA)	2,950	TargetScan Human	High (predicted)	BASP1	BASP1	2,098	RHO GTPase cycle
hsa-miR-4784	miR-3150b-3p (and other miRNAs w/seed GAGGAGA)	2,950	TargetScan Human	High (predicted)	CDKN1A	CDKN1A	-2,669	Activin Inhibin Signaling Pathway,AMPK Signaling,Antiproliferative Role of Somatostatin Receptor 2,Aryl Hydrocarbon Receptor Signaling,ATM Signaling,BAG2 Signaling Pathway,BEX2 Signaling Pathway,Bladder Cancer Signaling,Cell Cycle Checkpoints,Cell Cycle: G1/S Checkpoint Regulation,Cell Cycle: G2/M DNA Damage Checkpoint Regulation,Cerebral Malformation Signaling Pathway,CGAS-STING Signaling Pathwa…
hsa-miR-4784	miR-3150b-3p (and other miRNAs w/seed GAGGAGA)	2,950	TargetScan Human	High (predicted)	COL6A1	COL6A1	-1,905	Assembly of collagen fibrils and other multimeric structures,Collagen biosynthesis and modifying enzymes,Collagen chain trimerization,Collagen degradation,Extracellular matrix organization,GP6 Signaling Pathway,Hepatic Fibrosis / Hepatic Stellate Cell Activation,IL-4 Signaling,Integrin cell surface interactions,Microautophagy Signaling Pathway,NCAM signaling for neurite out-growth,Neutrophil Extr…
hsa-miR-4784	miR-3150b-3p (and other miRNAs w/seed GAGGAGA)	2,950	TargetScan Human	High (predicted)	LPAR5	LPAR5	1,521	BBSome Signaling Pathway,Breast Cancer Regulation by Stathmin1,Cellular Effects of Sildenafil (Viagra),Class A/1 (Rhodopsin-like receptors),CREB Signaling in Neurons,eNOS Signaling,FAK Signaling,G alpha (i) signalling events,G alpha (q) signalling events,G-Protein Coupled Receptor Signaling,GPCR-Mediated Nutrient Sensing in Enteroendocrine Cells,Gα12/13 Signaling,Lung Ionic Balance Signaling Path…
hsa-miR-3154	miR-3154 (miRNAs w/seed AGAAGGG)	-1,010	TargetScan Mouse	High (predicted)	B3GNT8	B3GNT8	2,422	O-linked glycosylation
hsa-miR-3154	miR-3154 (miRNAs w/seed AGAAGGG)	-1,010	TargetScan Mouse,TargetScan Human	High (predicted),Moderate (predicted)	EIF1	EIF1	-1,350	Cachexia Signaling Pathway,EIF2 Signaling,GAIT Translation Signaling Pathway,Insulin Secretion Signaling Pathway,Regulation of eIF4 and p70S6K Signaling,Stress Granule Signaling Pathway,VEGF Signaling
hsa-miR-3154	miR-3154 (miRNAs w/seed AGAAGGG)	-1,010	TargetScan Human	High (predicted)	NPL	NPL	1,935	Sialic acid metabolism
hsa-miR-3154	miR-3154 (miRNAs w/seed AGAAGGG)	-1,010	TargetScan Human	High (predicted)	NRBF2	NRBF2	1,778	Autophagy,CLEAR Signaling Pathway,Generic Transcription Pathway
hsa-miR-3154	miR-3154 (miRNAs w/seed AGAAGGG)	-1,010	TargetScan Human	High (predicted)	ZNF772	ZNF772	2,180	Generic Transcription Pathway
hsa-miR-3157-3p	miR-3157-3p (miRNAs w/seed UGCCCUA)	1,590	TargetScan Human	High (predicted)	IL1R1	IL1R1	2,288	Activin Inhibin Signaling Pathway,Acute Phase Response Signaling,Agranulocyte Adhesion and Diapedesis,Cachexia Signaling Pathway,Cardiac Hypertrophy Signaling (Enhanced),FAK Signaling,Glucocorticoid Receptor Signaling,Granulocyte Adhesion and Diapedesis,Hepatic Cholestasis,Hepatic Fibrosis / Hepatic Stellate Cell Activation,Hepatic Fibrosis Signaling Pathway,HMGB1 Signaling,IL-1 Signaling,IL-10 S…
hsa-miR-3157-5p	miR-3157-5p (miRNAs w/seed UCAGCCA)	2,210	TargetScan Human	High (predicted)	VNN2	VNN2	2,560	Metabolism of water-soluble vitamins and cofactors,Post-translational modification: synthesis of GPI-anchored proteins
hsa-miR-3158-5p	miR-3158-5p (and other miRNAs w/seed CUGCAGA)	5,120	TargetScan Human	High (predicted)	CXCR2	CXCR2	4,300	Agranulocyte Adhesion and Diapedesis,cAMP-mediated signaling,Cardiac Hypertrophy Signaling (Enhanced),Class A/1 (Rhodopsin-like receptors),FAK Signaling,G alpha (i) signalling events,G-Protein Coupled Receptor Signaling,Glucocorticoid Receptor Signaling,Granulocyte Adhesion and Diapedesis,Gαi Signaling,IL-8 Signaling,Molecular Mechanisms of Cancer,Neutrophil degranulation,Neutrophil Extracellular…
hsa-miR-3158-5p	miR-3158-5p (and other miRNAs w/seed CUGCAGA)	5,120	TargetScan Human	High (predicted)	SLC22A1	SLC22A1	3,403	Abacavir ADME,Neurotransmitter clearance,Neurotransmitter release cycle,Transport of bile salts and organic acids, metal ions and amine compounds
hsa-miR-3159	miR-3159 (miRNAs w/seed AGGAUUA)	-1,400	TargetScan Human	High (predicted)	PLPP6	PLPP6	1,349	3-phosphoinositide Biosynthesis,3-phosphoinositide Degradation,Cholesterol biosynthesis,D-myo-inositol (1,4,5,6)-Tetrakisphosphate Biosynthesis,D-myo-inositol (3,4,5,6)-tetrakisphosphate Biosynthesis,D-myo-inositol-5-phosphate Metabolism,Superpathway of Inositol Phosphate Compounds,Triacylglycerol Biosynthesis
hsa-miR-3162-3p	miR-3162-3p (miRNAs w/seed CCCUACC)	4,400	TargetScan Human	High (predicted)	CHI3L1	CHI3L1	3,240	IL-13 Signaling Pathway,Neutrophil degranulation,Oncostatin M Signaling
hsa-miR-3162-5p	miR-3162-5p (miRNAs w/seed UAGGGAG)	2,090	TargetScan Human	High (predicted)	ELF3	ELF3	-2,802	ERK/MAPK Signaling,FAK Signaling,HER-2 Signaling in Breast Cancer,HGF Signaling,IL-17A Signaling in Fibroblasts,MSP-RON Signaling in Cancer Cells Pathway,Osteoarthritis Pathway,Pre-NOTCH Expression and Processing,Senescence Pathway,Sheddase Signaling Pathway,Telomerase Signaling
hsa-miR-3162-5p	miR-3162-5p (miRNAs w/seed UAGGGAG)	2,090	TargetScan Human	High (predicted)	FOSL1	FOSL1	-4,585	Activin Inhibin Signaling Pathway,ERK5 Signaling,NGF-stimulated transcription,NRF2-mediated Oxidative Stress Response,Sertoli Cell-Germ Cell Junction Signaling Pathway (Enhanced),Warburg Effect Signaling Pathway
hsa-miR-3162-5p	miR-3162-5p (miRNAs w/seed UAGGGAG)	2,090	TargetScan Human	High (predicted)	KBTBD7	KBTBD7	2,175	Class I MHC mediated antigen processing and presentation,Neddylation,RAF/MAP kinase cascade
hsa-miR-3162-5p	miR-3162-5p (miRNAs w/seed UAGGGAG)	2,090	TargetScan Human	High (predicted)	MADCAM1	MADCAM1	1,913	Agranulocyte Adhesion and Diapedesis,Immunoregulatory interactions between a Lymphoid and a non-Lymphoid cell,Integrin cell surface interactions
hsa-miR-3162-5p	miR-3162-5p (miRNAs w/seed UAGGGAG)	2,090	TargetScan Human	High (predicted)	PPP1R12B	PPP1R12B	2,267	3-phosphoinositide Biosynthesis,3-phosphoinositide Degradation,Actin Cytoskeleton Signaling,Actin Nucleation by ARP-WASP Complex,CCR3 Signaling in Eosinophils,CDC42 Signaling,Cellular Effects of Sildenafil (Viagra),Chemokine Signaling,D-myo-inositol (1,4,5,6)-Tetrakisphosphate Biosynthesis,D-myo-inositol (3,4,5,6)-tetrakisphosphate Biosynthesis,D-myo-inositol-5-phosphate Metabolism,Estrogen Recep…
hsa-miR-6820-3p	miR-3164 (and other miRNAs w/seed GUGACUU)	4,840	TargetScan Human	High (predicted)	ATF3	ATF3	-3,262	ATF4 activates genes in response to endoplasmic reticulum stress,EIF2 Signaling,Endocannabinoid Cancer Inhibition Pathway,ID1 Signaling Pathway,PI3K Signaling in B Lymphocytes,Response of EIF2AK1 (HRI) to heme deficiency,Response of EIF2AK4 (GCN2) to amino acid deficiency,Role of PKR in Interferon Induction and Antiviral Response,Senescence Pathway
hsa-miR-3165	miR-3165 (miRNAs w/seed GGUGGAU)	2,110	TargetScan Human	High (predicted)	G0S2	G0S2	-5,995	Regulation of lipid metabolism by PPARalpha
hsa-miR-3165	miR-3165 (miRNAs w/seed GGUGGAU)	2,110	TargetScan Human	High (predicted)	HAL	HAL	2,371	Histidine catabolism,Histidine Degradation III,Histidine Degradation VI
hsa-miR-3165	miR-3165 (miRNAs w/seed GGUGGAU)	2,110	TargetScan Human	High (predicted)	IFIT2	IFIT2	3,880	Activation of IRF by Cytosolic Pattern Recognition Receptors,Interferon alpha/beta signaling,Role of Hypercytokinemia/hyperchemokinemia in the Pathogenesis of Influenza,Systemic Lupus Erythematosus in B Cell Signaling Pathway
hsa-miR-6855-5p	miR-3170 (and other miRNAs w/seed UGGGGUU)	2,370	TargetScan Human	High (predicted)	CACNB4	CACNB4	2,567	Acetylcholine Receptor Signaling Pathway,Adrenergic Receptor Signaling Pathway (Enhanced),Amyotrophic Lateral Sclerosis Signaling,Androgen Signaling,Autism Signaling Pathway,Calcium Signaling,Cardiac Hypertrophy Signaling,Cardiac Hypertrophy Signaling (Enhanced),Cardiac β-adrenergic Signaling,CCR5 Signaling in Macrophages,Cellular Effects of Sildenafil (Viagra),Circadian Rhythm Signaling,Corticot…
hsa-miR-6855-5p	miR-3170 (and other miRNAs w/seed UGGGGUU)	2,370	TargetScan Human	High (predicted)	TUT7	TUT7	1,438	Deadenylation-dependent mRNA decay,MicroRNA Biogenesis Signaling Pathway,mRNA 3 Prime End Processing Signaling Pathway,Z-decay: degradation of maternal mRNAs by zygotically expressed factors,Zygotic genome activation (ZGA)
hsa-miR-6799-3p	miR-3173-5p (and other miRNAs w/seed GCCCUGC)	5,650	TargetScan Mouse	High (predicted)	BEST1	BEST1	2,612	Ion channel transport
hsa-miR-6799-3p	miR-3173-5p (and other miRNAs w/seed GCCCUGC)	5,650	TargetScan Human	High (predicted)	CACNG8	CACNG8	2,713	Acetylcholine Receptor Signaling Pathway,Adrenergic Receptor Signaling Pathway (Enhanced),Amyotrophic Lateral Sclerosis Signaling,Androgen Signaling,Autism Signaling Pathway,Calcium Signaling,Cardiac conduction,Cardiac Hypertrophy Signaling,Cardiac Hypertrophy Signaling (Enhanced),Cardiac β-adrenergic Signaling,CCR5 Signaling in Macrophages,Cellular Effects of Sildenafil (Viagra),Circadian Rhythm…
hsa-miR-6799-3p	miR-3173-5p (and other miRNAs w/seed GCCCUGC)	5,650	TargetScan Human	High (predicted)	KCNE3	KCNE3	1,489	Cardiac conduction
hsa-miR-6799-3p	miR-3173-5p (and other miRNAs w/seed GCCCUGC)	5,650	TargetScan Mouse,TargetScan Human	High (predicted),Moderate (predicted)	LPAR5	LPAR5	1,521	BBSome Signaling Pathway,Breast Cancer Regulation by Stathmin1,Cellular Effects of Sildenafil (Viagra),Class A/1 (Rhodopsin-like receptors),CREB Signaling in Neurons,eNOS Signaling,FAK Signaling,G alpha (i) signalling events,G alpha (q) signalling events,G-Protein Coupled Receptor Signaling,GPCR-Mediated Nutrient Sensing in Enteroendocrine Cells,Gα12/13 Signaling,Lung Ionic Balance Signaling Path…
hsa-miR-6799-3p	miR-3173-5p (and other miRNAs w/seed GCCCUGC)	5,650	TargetScan Human	High (predicted)	NFAM1	NFAM1	1,577	Neutrophil degranulation
hsa-miR-6799-3p	miR-3173-5p (and other miRNAs w/seed GCCCUGC)	5,650	TargetScan Mouse	High (predicted)	PISD	PISD	1,654	ER-Mitochondrial Communication Signaling Pathway
hsa-miR-6799-3p	miR-3173-5p (and other miRNAs w/seed GCCCUGC)	5,650	TargetScan Human	High (predicted)	PLAU	PLAU	-3,618	Coagulation System,Dissolution of Fibrin Clot,Glioma Invasiveness Signaling,Glucocorticoid Receptor Signaling,Multiple Sclerosis Signaling Pathway,Neutrophil degranulation,Oncostatin M Signaling,Pulmonary Fibrosis Idiopathic Signaling Pathway,RAR Activation,Role of Chondrocytes in Rheumatoid Arthritis Signaling Pathway,Sheddase Signaling Pathway,Tumor Microenvironment Pathway
hsa-miR-6799-3p	miR-3173-5p (and other miRNAs w/seed GCCCUGC)	5,650	TargetScan Mouse	High (predicted)	PPP1R3D	PPP1R3D	2,112	3-phosphoinositide Biosynthesis,3-phosphoinositide Degradation,Breast Cancer Regulation by Stathmin1,D-myo-inositol (1,4,5,6)-Tetrakisphosphate Biosynthesis,D-myo-inositol (3,4,5,6)-tetrakisphosphate Biosynthesis,D-myo-inositol-5-phosphate Metabolism,ERK/MAPK Signaling,Production of Nitric Oxide and Reactive Oxygen Species in Macrophages,Superpathway of Inositol Phosphate Compounds
hsa-miR-6799-3p	miR-3173-5p (and other miRNAs w/seed GCCCUGC)	5,650	TargetScan Mouse,TargetScan Human	High (predicted),Moderate (predicted)	SLC16A3	SLC16A3	1,836	Cell surface interactions at the vascular wall,TR/RXR Activation,Transport of bile salts and organic acids, metal ions and amine compounds
hsa-miR-3175	miR-3175 (miRNAs w/seed GGGGAGA)	3,620	TargetScan Human	High (predicted)	ADRA2B	ADRA2B	-8,626	Adrenergic Receptor Signaling Pathway (Enhanced),AMPK Signaling,BBSome Signaling Pathway,Breast Cancer Regulation by Stathmin1,cAMP-mediated signaling,Cardiac Hypertrophy Signaling,Cardiac Hypertrophy Signaling (Enhanced),Cellular Effects of Sildenafil (Viagra),Class A/1 (Rhodopsin-like receptors),CREB Signaling in Neurons,FAK Signaling,G alpha (i) signalling events,G alpha (z) signalling events,…
hsa-miR-3175	miR-3175 (miRNAs w/seed GGGGAGA)	3,620	TargetScan Human	High (predicted)	CACNA1E	CACNA1E	4,468	Acetylcholine Receptor Signaling Pathway,Adrenergic Receptor Signaling Pathway (Enhanced),Amyotrophic Lateral Sclerosis Signaling,Androgen Signaling,Autism Signaling Pathway,Calcium Signaling,Cardiac Hypertrophy Signaling,Cardiac Hypertrophy Signaling (Enhanced),Cardiac β-adrenergic Signaling,CCR5 Signaling in Macrophages,Cellular Effects of Sildenafil (Viagra),Circadian Rhythm Signaling,Corticot…
hsa-miR-3175	miR-3175 (miRNAs w/seed GGGGAGA)	3,620	TargetScan Human	High (predicted)	CDKN1A	CDKN1A	-2,669	Activin Inhibin Signaling Pathway,AMPK Signaling,Antiproliferative Role of Somatostatin Receptor 2,Aryl Hydrocarbon Receptor Signaling,ATM Signaling,BAG2 Signaling Pathway,BEX2 Signaling Pathway,Bladder Cancer Signaling,Cell Cycle Checkpoints,Cell Cycle: G1/S Checkpoint Regulation,Cell Cycle: G2/M DNA Damage Checkpoint Regulation,Cerebral Malformation Signaling Pathway,CGAS-STING Signaling Pathwa…
hsa-miR-3175	miR-3175 (miRNAs w/seed GGGGAGA)	3,620	TargetScan Human	High (predicted)	CLDN9	CLDN9	4,216	Agranulocyte Adhesion and Diapedesis,Cell junction organization,Granulocyte Adhesion and Diapedesis,Leukocyte Extravasation Signaling,Sertoli Cell-Germ Cell Junction Signaling Pathway (Enhanced),Sertoli Cell-Sertoli Cell Junction Signaling,Tight Junction Signaling
hsa-miR-3175	miR-3175 (miRNAs w/seed GGGGAGA)	3,620	TargetScan Human	High (predicted)	DUSP2	DUSP2	-4,196	3-phosphoinositide Biosynthesis,3-phosphoinositide Degradation,D-myo-inositol (1,4,5,6)-Tetrakisphosphate Biosynthesis,D-myo-inositol (3,4,5,6)-tetrakisphosphate Biosynthesis,D-myo-inositol-5-phosphate Metabolism,ERK/MAPK Signaling,Protein Kinase A Signaling,RAF-independent MAPK1/3 activation,RAF/MAP kinase cascade,Superpathway of Inositol Phosphate Compounds
hsa-miR-3175	miR-3175 (miRNAs w/seed GGGGAGA)	3,620	TargetScan Human	High (predicted)	IL5RA	IL5RA	2,557	Cardiac Hypertrophy Signaling (Enhanced),FAK Signaling,Glucocorticoid Receptor Signaling,IL-15 Signaling,Interleukin-2 family signaling,Interleukin-3, Interleukin-5 and GM-CSF signaling,Molecular Mechanisms of Cancer,PI3K/AKT Signaling,RAF/MAP kinase cascade,STAT3 Pathway
hsa-miR-3175	miR-3175 (miRNAs w/seed GGGGAGA)	3,620	TargetScan Human	High (predicted)	IRAG1	IRAG1	2,591	Platelet homeostasis
hsa-miR-3175	miR-3175 (miRNAs w/seed GGGGAGA)	3,620	TargetScan Human	High (predicted)	KCNK17	KCNK17	-3,842	Cardiac conduction,Potassium Channels
hsa-miR-3175	miR-3175 (miRNAs w/seed GGGGAGA)	3,620	TargetScan Human	High (predicted)	SIRPB1	SIRPB1	1,574	DAP12 interactions,Neutrophil degranulation,Signal regulatory protein family interactions
hsa-miR-3175	miR-3175 (miRNAs w/seed GGGGAGA)	3,620	TargetScan Human	High (predicted)	ST6GALNAC6	ST6GALNAC6	1,611	Sialic acid metabolism,Sphingolipid metabolism
hsa-miR-3175	miR-3175 (miRNAs w/seed GGGGAGA)	3,620	TargetScan Human	High (predicted)	VNN1	VNN1	3,492	Metabolism of water-soluble vitamins and cofactors,Neutrophil degranulation,Post-translational modification: synthesis of GPI-anchored proteins
hsa-miR-3175	miR-3175 (miRNAs w/seed GGGGAGA)	3,620	TargetScan Human	High (predicted)	WNT7A	WNT7A	-1,653	Autism Signaling Pathway,Axonal Guidance Signaling,Basal Cell Carcinoma Signaling,Bone Mineralization Signaling Pathway,Cardiac Hypertrophy Signaling (Enhanced),CDX Gastrointestinal Cancer Signaling Pathway,Chronic Myeloid Leukemia Signaling,Class B/2 (Secretin family receptors),Colorectal Cancer Metastasis Signaling,Cyclophilin Signaling Pathway,Factors Promoting Cardiogenesis in Vertebrates,Gli…
hsa-miR-3179	miR-3179 (miRNAs w/seed GAAGGGG)	3,690	TargetScan Human	High (predicted)	EIF1	EIF1	-1,350	Cachexia Signaling Pathway,EIF2 Signaling,GAIT Translation Signaling Pathway,Insulin Secretion Signaling Pathway,Regulation of eIF4 and p70S6K Signaling,Stress Granule Signaling Pathway,VEGF Signaling
hsa-miR-3179	miR-3179 (miRNAs w/seed GAAGGGG)	3,690	TargetScan Human	High (predicted)	FOSL1	FOSL1	-4,585	Activin Inhibin Signaling Pathway,ERK5 Signaling,NGF-stimulated transcription,NRF2-mediated Oxidative Stress Response,Sertoli Cell-Germ Cell Junction Signaling Pathway (Enhanced),Warburg Effect Signaling Pathway
hsa-miR-3179	miR-3179 (miRNAs w/seed GAAGGGG)	3,690	TargetScan Human	High (predicted)	MADCAM1	MADCAM1	1,913	Agranulocyte Adhesion and Diapedesis,Immunoregulatory interactions between a Lymphoid and a non-Lymphoid cell,Integrin cell surface interactions
hsa-miR-3179	miR-3179 (miRNAs w/seed GAAGGGG)	3,690	TargetScan Human	High (predicted)	OTX1	OTX1	3,776	Transcriptional Regulatory Network in Embryonic Stem Cells
hsa-miR-3179	miR-3179 (miRNAs w/seed GAAGGGG)	3,690	TargetScan Human	High (predicted)	PPP1R12B	PPP1R12B	2,267	3-phosphoinositide Biosynthesis,3-phosphoinositide Degradation,Actin Cytoskeleton Signaling,Actin Nucleation by ARP-WASP Complex,CCR3 Signaling in Eosinophils,CDC42 Signaling,Cellular Effects of Sildenafil (Viagra),Chemokine Signaling,D-myo-inositol (1,4,5,6)-Tetrakisphosphate Biosynthesis,D-myo-inositol (3,4,5,6)-tetrakisphosphate Biosynthesis,D-myo-inositol-5-phosphate Metabolism,Estrogen Recep…
hsa-miR-3179	miR-3179 (miRNAs w/seed GAAGGGG)	3,690	TargetScan Human	High (predicted)	RAB36	RAB36	2,080	Intra-Golgi and retrograde Golgi-to-ER traffic,RAB geranylgeranylation
hsa-miR-3179	miR-3179 (miRNAs w/seed GAAGGGG)	3,690	TargetScan Human	High (predicted)	RASGRP4	RASGRP4	1,509	Fc epsilon receptor (FCERI) signaling,RAF/MAP kinase cascade
hsa-miR-3179	miR-3179 (miRNAs w/seed GAAGGGG)	3,690	TargetScan Human	High (predicted)	TGFA	TGFA	2,541	Autophagy,Breast Cancer Regulation by Stathmin1,Cargo concentration in the ER,Cargo recognition for clathrin-mediated endocytosis,Cilia Biogenesis Signaling Pathway,Clathrin-mediated endocytosis,CLEAR Signaling Pathway,COPII-mediated vesicle transport,CREB Signaling in Neurons,Docosahexaenoic Acid (DHA) Signaling,Ephrin A Signaling,ERBB Signaling,ESR-mediated signaling,Extra-nuclear estrogen sign…
hsa-miR-3180-3p	miR-3180-3p (and other miRNAs w/seed GGGGCGG)	2,700	TargetScan Human	High (predicted)	CDC42EP1	CDC42EP1	-2,359	RHO GTPase cycle,RHOA Signaling,Signaling by Rho Family GTPases
hsa-miR-3180-3p	miR-3180-3p (and other miRNAs w/seed GGGGCGG)	2,700	TargetScan Human	High (predicted)	CDKN1A	CDKN1A	-2,669	Activin Inhibin Signaling Pathway,AMPK Signaling,Antiproliferative Role of Somatostatin Receptor 2,Aryl Hydrocarbon Receptor Signaling,ATM Signaling,BAG2 Signaling Pathway,BEX2 Signaling Pathway,Bladder Cancer Signaling,Cell Cycle Checkpoints,Cell Cycle: G1/S Checkpoint Regulation,Cell Cycle: G2/M DNA Damage Checkpoint Regulation,Cerebral Malformation Signaling Pathway,CGAS-STING Signaling Pathwa…
hsa-miR-3180-3p	miR-3180-3p (and other miRNAs w/seed GGGGCGG)	2,700	TargetScan Human	High (predicted)	NCF1	NCF1	1,974	Apelin Adipocyte Signaling Pathway,CDX Gastrointestinal Cancer Signaling Pathway,Class I MHC mediated antigen processing and presentation,Cyclophilin Signaling Pathway,Detoxification of Reactive Oxygen Species,Fcγ Receptor-mediated Phagocytosis in Macrophages and Monocytes,fMLP Signaling in Neutrophils,Glycation Signaling Pathway,Hepatic Fibrosis Signaling Pathway,HIF1α Signaling,ID3 Signaling Pa…
hsa-miR-3180-3p	miR-3180-3p (and other miRNAs w/seed GGGGCGG)	2,700	TargetScan Human	High (predicted)	OTX1	OTX1	3,776	Transcriptional Regulatory Network in Embryonic Stem Cells
hsa-miR-3180-3p	miR-3180-3p (and other miRNAs w/seed GGGGCGG)	2,700	TargetScan Human	High (predicted)	UBN1	UBN1	1,469	DNA Damage/Telomere Stress Induced Senescence
hsa-miR-4723-3p	miR-3183 (and other miRNAs w/seed CCUCUCU)	2,700	TargetScan Human	High (predicted)	CACNG8	CACNG8	2,713	Acetylcholine Receptor Signaling Pathway,Adrenergic Receptor Signaling Pathway (Enhanced),Amyotrophic Lateral Sclerosis Signaling,Androgen Signaling,Autism Signaling Pathway,Calcium Signaling,Cardiac conduction,Cardiac Hypertrophy Signaling,Cardiac Hypertrophy Signaling (Enhanced),Cardiac β-adrenergic Signaling,CCR5 Signaling in Macrophages,Cellular Effects of Sildenafil (Viagra),Circadian Rhythm…
hsa-miR-4723-3p	miR-3183 (and other miRNAs w/seed CCUCUCU)	2,700	TargetScan Human	High (predicted)	CD83	CD83	-4,566	Communication between Innate and Adaptive Immune Cells,Crosstalk between Dendritic Cells and Natural Killer Cells,Dendritic Cell Maturation,TREM1 Signaling
hsa-miR-4723-3p	miR-3183 (and other miRNAs w/seed CCUCUCU)	2,700	TargetScan Human	High (predicted)	G0S2	G0S2	-5,995	Regulation of lipid metabolism by PPARalpha
hsa-miR-4723-3p	miR-3183 (and other miRNAs w/seed CCUCUCU)	2,700	TargetScan Human	High (predicted)	NCF4	NCF4	2,543	Class I MHC mediated antigen processing and presentation,Detoxification of Reactive Oxygen Species,Leukocyte Extravasation Signaling,Production of Nitric Oxide and Reactive Oxygen Species in Macrophages,RHO GTPase cycle,RHO GTPases Activate NADPH Oxidases,Signaling by VEGF,Tuberculosis Active Signaling Pathway,Zn Homeostasis Signaling Pathway
hsa-miR-4723-3p	miR-3183 (and other miRNAs w/seed CCUCUCU)	2,700	TargetScan Human	High (predicted)	NRXN1	NRXN1	5,231	Autism Signaling Pathway,Extracellular matrix organization,GABAergic Receptor Signaling Pathway (Enhanced),Neurexins and neuroligins,ROBO SLIT Signaling Pathway,Synaptogenesis Signaling Pathway
hsa-miR-4723-3p	miR-3183 (and other miRNAs w/seed CCUCUCU)	2,700	TargetScan Human	High (predicted)	PPP1R12B	PPP1R12B	2,267	3-phosphoinositide Biosynthesis,3-phosphoinositide Degradation,Actin Cytoskeleton Signaling,Actin Nucleation by ARP-WASP Complex,CCR3 Signaling in Eosinophils,CDC42 Signaling,Cellular Effects of Sildenafil (Viagra),Chemokine Signaling,D-myo-inositol (1,4,5,6)-Tetrakisphosphate Biosynthesis,D-myo-inositol (3,4,5,6)-tetrakisphosphate Biosynthesis,D-myo-inositol-5-phosphate Metabolism,Estrogen Recep…
hsa-miR-4723-3p	miR-3183 (and other miRNAs w/seed CCUCUCU)	2,700	TargetScan Human	High (predicted)	WNT7A	WNT7A	-1,653	Autism Signaling Pathway,Axonal Guidance Signaling,Basal Cell Carcinoma Signaling,Bone Mineralization Signaling Pathway,Cardiac Hypertrophy Signaling (Enhanced),CDX Gastrointestinal Cancer Signaling Pathway,Chronic Myeloid Leukemia Signaling,Class B/2 (Secretin family receptors),Colorectal Cancer Metastasis Signaling,Cyclophilin Signaling Pathway,Factors Promoting Cardiogenesis in Vertebrates,Gli…
hsa-miR-3187-3p	miR-3187-3p (miRNAs w/seed UGGCCAU)	2,700	TargetScan Human	High (predicted)	AOC3	AOC3	4,228	Agranulocyte Adhesion and Diapedesis,Phase I - Functionalization of compounds,Phenylethylamine Degradation I
hsa-miR-3190-3p	miR-3190-3p (and other miRNAs w/seed GUGGAAG)	0,940	TargetScan Human	High (predicted)	CACNB4	CACNB4	2,567	Acetylcholine Receptor Signaling Pathway,Adrenergic Receptor Signaling Pathway (Enhanced),Amyotrophic Lateral Sclerosis Signaling,Androgen Signaling,Autism Signaling Pathway,Calcium Signaling,Cardiac Hypertrophy Signaling,Cardiac Hypertrophy Signaling (Enhanced),Cardiac β-adrenergic Signaling,CCR5 Signaling in Macrophages,Cellular Effects of Sildenafil (Viagra),Circadian Rhythm Signaling,Corticot…
hsa-miR-3190-3p	miR-3190-3p (and other miRNAs w/seed GUGGAAG)	0,940	TargetScan Human	High (predicted)	CCR3	CCR3	2,900	Agranulocyte Adhesion and Diapedesis,Atherosclerosis Signaling,BBSome Signaling Pathway,Breast Cancer Regulation by Stathmin1,CCR3 Signaling in Eosinophils,Cellular Effects of Sildenafil (Viagra),Chemokine Signaling,Class A/1 (Rhodopsin-like receptors),CREB Signaling in Neurons,FAK Signaling,G alpha (i) signalling events,G-Protein Coupled Receptor Signaling,GAIT Translation Signaling Pathway,Gran…
hsa-miR-3190-3p	miR-3190-3p (and other miRNAs w/seed GUGGAAG)	0,940	TargetScan Human	High (predicted)	FCGR2A	FCGR2A	2,381	B Cell Receptor Signaling,Dendritic Cell Maturation,Fcgamma receptor (FCGR) dependent phagocytosis,Fcγ Receptor-mediated Phagocytosis in Macrophages and Monocytes,IL-10 Signaling,IL-12 Signaling and Production in Macrophages,Neutrophil degranulation,Parkinson's Signaling Pathway,Phagosome Formation,Phospholipase C Signaling,Role of NFAT in Regulation of the Immune Response,Role of Osteoclasts in …
hsa-miR-3190-3p	miR-3190-3p (and other miRNAs w/seed GUGGAAG)	0,940	TargetScan Human	High (predicted)	JUNB	JUNB	-2,080	ABRA Signaling Pathway,Epithelial Membrane Protein Signaling Pathway,Interleukin-4 and Interleukin-13 signaling,NGF-stimulated transcription,NRF2-mediated Oxidative Stress Response,PCP (Planar Cell Polarity) Pathway,Preeclampsia Signaling Pathway,Role of JAK family kinases in IL-6-type Cytokine Signaling,Transcriptional activity of SMAD2/SMAD3:SMAD4 heterotrimer
hsa-miR-3190-3p	miR-3190-3p (and other miRNAs w/seed GUGGAAG)	0,940	TargetScan Mouse,TargetScan Human	High (predicted),Moderate (predicted)	NRN1	NRN1	3,732	Post-translational modification: synthesis of GPI-anchored proteins
hsa-miR-3190-3p	miR-3190-3p (and other miRNAs w/seed GUGGAAG)	0,940	TargetScan Human	High (predicted)	SULT1B1	SULT1B1	1,838	Chondroitin Sulfate Biosynthesis,Chondroitin Sulfate Biosynthesis (Late Stages),Dermatan Sulfate Biosynthesis,Dermatan Sulfate Biosynthesis (Late Stages),Dopamine Degradation,Heparan Sulfate Biosynthesis,Heparan Sulfate Biosynthesis (Late Stages),LPS/IL-1 Mediated Inhibition of RXR Function,Melatonin Degradation I,Phase II - Conjugation of compounds,Serotonin Degradation,Superpathway of Melatonin…
hsa-miR-3191-5p	miR-3191-5p (miRNAs w/seed UCUCUGG)	1,590	TargetScan Human	High (predicted)	CACNG8	CACNG8	2,713	Acetylcholine Receptor Signaling Pathway,Adrenergic Receptor Signaling Pathway (Enhanced),Amyotrophic Lateral Sclerosis Signaling,Androgen Signaling,Autism Signaling Pathway,Calcium Signaling,Cardiac conduction,Cardiac Hypertrophy Signaling,Cardiac Hypertrophy Signaling (Enhanced),Cardiac β-adrenergic Signaling,CCR5 Signaling in Macrophages,Cellular Effects of Sildenafil (Viagra),Circadian Rhythm…
hsa-miR-3191-5p	miR-3191-5p (miRNAs w/seed UCUCUGG)	1,590	TargetScan Human	High (predicted)	CD34	CD34	-2,186	Agranulocyte Adhesion and Diapedesis,Immunoregulatory interactions between a Lymphoid and a non-Lymphoid cell
hsa-miR-3191-5p	miR-3191-5p (miRNAs w/seed UCUCUGG)	1,590	TargetScan Human	High (predicted)	FRAT2	FRAT2	2,832	Degradation of beta-catenin by the destruction complex,TCF dependent signaling in response to WNT
hsa-miR-3191-5p	miR-3191-5p (miRNAs w/seed UCUCUGG)	1,590	TargetScan Human	High (predicted)	ZNF772	ZNF772	2,180	Generic Transcription Pathway
hsa-miR-3194-3p	miR-3194-3p (miRNAs w/seed GCUCUGC)	-2,590	TargetScan Human	High (predicted)	ATF3	ATF3	-3,262	ATF4 activates genes in response to endoplasmic reticulum stress,EIF2 Signaling,Endocannabinoid Cancer Inhibition Pathway,ID1 Signaling Pathway,PI3K Signaling in B Lymphocytes,Response of EIF2AK1 (HRI) to heme deficiency,Response of EIF2AK4 (GCN2) to amino acid deficiency,Role of PKR in Interferon Induction and Antiviral Response,Senescence Pathway
hsa-miR-3194-3p	miR-3194-3p (miRNAs w/seed GCUCUGC)	-2,590	TargetScan Human	High (predicted)	CACNG8	CACNG8	2,713	Acetylcholine Receptor Signaling Pathway,Adrenergic Receptor Signaling Pathway (Enhanced),Amyotrophic Lateral Sclerosis Signaling,Androgen Signaling,Autism Signaling Pathway,Calcium Signaling,Cardiac conduction,Cardiac Hypertrophy Signaling,Cardiac Hypertrophy Signaling (Enhanced),Cardiac β-adrenergic Signaling,CCR5 Signaling in Macrophages,Cellular Effects of Sildenafil (Viagra),Circadian Rhythm…
hsa-miR-3194-3p	miR-3194-3p (miRNAs w/seed GCUCUGC)	-2,590	TargetScan Human	High (predicted)	UBN1	UBN1	1,469	DNA Damage/Telomere Stress Induced Senescence
hsa-miR-3194-5p	miR-3194-5p (miRNAs w/seed GCCAGCC)	-3,770	TargetScan Human	High (predicted)	ABCA7	ABCA7	1,390	ABC-family proteins mediated transport
hsa-miR-3194-5p	miR-3194-5p (miRNAs w/seed GCCAGCC)	-3,770	TargetScan Human	High (predicted)	IL1B	IL1B	-4,934	Activin Inhibin Signaling Pathway,Acute Phase Response Signaling,Adrenergic Receptor Signaling Pathway (Enhanced),Adrenomedullin signaling pathway,Agranulocyte Adhesion and Diapedesis,Airway Pathology in Chronic Obstructive Pulmonary Disease,Altered T Cell and B Cell Signaling in Rheumatoid Arthritis,Aryl Hydrocarbon Receptor Signaling,Atherosclerosis Signaling,Autism Signaling Pathway,C-type lec…
hsa-miR-3200-3p	miR-3200-3p (miRNAs w/seed ACCUUGC)	4,610	TargetScan Human	High (predicted)	ABCA7	ABCA7	1,390	ABC-family proteins mediated transport
hsa-miR-3200-3p	miR-3200-3p (miRNAs w/seed ACCUUGC)	4,610	TargetScan Human	High (predicted)	APOL2	APOL2	1,514	GAIT Translation Signaling Pathway,Maturity Onset Diabetes of Young (MODY) Signaling
hsa-miR-3200-3p	miR-3200-3p (miRNAs w/seed ACCUUGC)	4,610	TargetScan Human	High (predicted)	KIAA0319	KIAA0319	3,658	Cargo recognition for clathrin-mediated endocytosis,Clathrin-mediated endocytosis
hsa-miR-4791	miR-3201 (and other miRNAs w/seed GGAUAUG)	-8,940	TargetScan Human	High (predicted)	ADGRE3	ADGRE3	3,015	BBSome Signaling Pathway,Breast Cancer Regulation by Stathmin1,Cellular Effects of Sildenafil (Viagra),Class B/2 (Secretin family receptors),CREB Signaling in Neurons,FAK Signaling,G-Protein Coupled Receptor Signaling,Lung Ionic Balance Signaling Pathway,Molecular Mechanisms of Cancer,Neutrophil degranulation,NF1 RAS Signaling Pathway,Phagosome Formation,S100 Family Signaling Pathway,Zn Homeostas…
hsa-miR-320a-3p	miR-320b (and other miRNAs w/seed AAAGCUG)	1,950	TargetScan Human	High (predicted)	NABP1	NABP1	2,303	RNA polymerase II transcribes snRNA genes
hsa-miR-320e	miR-320e (miRNAs w/seed AAGCUGG)	1,880	TargetScan Human	High (predicted)	IL6R	IL6R	1,506	Acute Phase Response Signaling,Cachexia Signaling Pathway,Cardiac Hypertrophy Signaling,Cardiac Hypertrophy Signaling (Enhanced),CDX Gastrointestinal Cancer Signaling Pathway,Colorectal Cancer Metastasis Signaling,Cyclophilin Signaling Pathway,DYRK1A Signaling Pathway,FAK Signaling,Glucocorticoid Receptor Signaling,Hepatic Cholestasis,Hepatic Fibrosis / Hepatic Stellate Cell Activation,HIF1α Sign…
hsa-miR-320e	miR-320e (miRNAs w/seed AAGCUGG)	1,880	TargetScan Human	High (predicted)	SULT1B1	SULT1B1	1,838	Chondroitin Sulfate Biosynthesis,Chondroitin Sulfate Biosynthesis (Late Stages),Dermatan Sulfate Biosynthesis,Dermatan Sulfate Biosynthesis (Late Stages),Dopamine Degradation,Heparan Sulfate Biosynthesis,Heparan Sulfate Biosynthesis (Late Stages),LPS/IL-1 Mediated Inhibition of RXR Function,Melatonin Degradation I,Phase II - Conjugation of compounds,Serotonin Degradation,Superpathway of Melatonin…
hsa-miR-323a-3p	miR-323-3p (and other miRNAs w/seed ACAUUAC)	-1,470	TargetScan Mouse,TargetScan Human	High (predicted)	EIF1	EIF1	-1,350	Cachexia Signaling Pathway,EIF2 Signaling,GAIT Translation Signaling Pathway,Insulin Secretion Signaling Pathway,Regulation of eIF4 and p70S6K Signaling,Stress Granule Signaling Pathway,VEGF Signaling
hsa-miR-323a-3p	miR-323-3p (and other miRNAs w/seed ACAUUAC)	-1,470	TargetScan Mouse,TargetScan Human	High (predicted),Moderate (predicted)	TGFA	TGFA	2,541	Autophagy,Breast Cancer Regulation by Stathmin1,Cargo concentration in the ER,Cargo recognition for clathrin-mediated endocytosis,Cilia Biogenesis Signaling Pathway,Clathrin-mediated endocytosis,CLEAR Signaling Pathway,COPII-mediated vesicle transport,CREB Signaling in Neurons,Docosahexaenoic Acid (DHA) Signaling,Ephrin A Signaling,ERBB Signaling,ESR-mediated signaling,Extra-nuclear estrogen sign…
hsa-miR-323a-5p	miR-323-5p (and other miRNAs w/seed GGUGGUC)	-2,230	TargetScan Human	High (predicted)	G0S2	G0S2	-5,995	Regulation of lipid metabolism by PPARalpha
hsa-miR-323a-5p	miR-323-5p (and other miRNAs w/seed GGUGGUC)	-2,230	TargetScan Human	High (predicted)	RGL3	RGL3	3,156	RAF/MAP kinase cascade
hsa-miR-324-3p	miR-324-3p (miRNAs w/seed CCACUGC)	2,980	TargetScan Human	High (predicted)	FCGR3B	FCGR3B	4,267	Dendritic Cell Maturation,IL-12 Signaling and Production in Macrophages,Natural Killer Cell Signaling,Neutrophil degranulation,Neutrophil Extracellular Trap Signaling Pathway,Parkinson's Signaling Pathway,Phagosome Formation,Post-translational modification: synthesis of GPI-anchored proteins,Role of NFAT in Regulation of the Immune Response,Role of Osteoclasts in Rheumatoid Arthritis Signaling Pa…
hsa-miR-324-3p	miR-324-3p (miRNAs w/seed CCACUGC)	2,980	TargetScan Human	High (predicted)	ZNF772	ZNF772	2,180	Generic Transcription Pathway
hsa-miR-324-5p	miR-324-5p (miRNAs w/seed GCAUCCC)	1,630	TargetScan Human	High (predicted)	CACNG8	CACNG8	2,713	Acetylcholine Receptor Signaling Pathway,Adrenergic Receptor Signaling Pathway (Enhanced),Amyotrophic Lateral Sclerosis Signaling,Androgen Signaling,Autism Signaling Pathway,Calcium Signaling,Cardiac conduction,Cardiac Hypertrophy Signaling,Cardiac Hypertrophy Signaling (Enhanced),Cardiac β-adrenergic Signaling,CCR5 Signaling in Macrophages,Cellular Effects of Sildenafil (Viagra),Circadian Rhythm…
hsa-miR-324-5p	miR-324-5p (miRNAs w/seed GCAUCCC)	1,630	TargetScan Mouse	High (predicted)	CD83	CD83	-4,566	Communication between Innate and Adaptive Immune Cells,Crosstalk between Dendritic Cells and Natural Killer Cells,Dendritic Cell Maturation,TREM1 Signaling
hsa-miR-324-5p	miR-324-5p (miRNAs w/seed GCAUCCC)	1,630	TargetScan Human	High (predicted)	P2RY13	P2RY13	2,216	BBSome Signaling Pathway,Breast Cancer Regulation by Stathmin1,cAMP-mediated signaling,Cellular Effects of Sildenafil (Viagra),Class A/1 (Rhodopsin-like receptors),CREB Signaling in Neurons,FAK Signaling,G alpha (i) signalling events,G-Protein Coupled Receptor Signaling,Gap Junction Signaling,Gustation Pathway,Gαi Signaling,Lung Ionic Balance Signaling Pathway,Molecular Mechanisms of Cancer,NF1 R…
hsa-miR-324-5p	miR-324-5p (miRNAs w/seed GCAUCCC)	1,630	TargetScan Mouse	High (predicted)	PTAFR	PTAFR	1,536	BBSome Signaling Pathway,Breast Cancer Regulation by Stathmin1,Cellular Effects of Sildenafil (Viagra),Class A/1 (Rhodopsin-like receptors),CREB Signaling in Neurons,FAK Signaling,G alpha (q) signalling events,G-Protein Coupled Receptor Signaling,Interferon gamma signaling,Interleukin-10 signaling,Lung Ionic Balance Signaling Pathway,Molecular Mechanisms of Cancer,Neutrophil degranulation,NF1 RAS…
hsa-miR-324-5p	miR-324-5p (miRNAs w/seed GCAUCCC)	1,630	miRecords	Experimentally Observed	SMO	SMO	-2,515	Adipogenesis pathway,Aldosterone Signaling in Epithelial Cells,Autism Signaling Pathway,Axonal Guidance Signaling,Basal Cell Carcinoma Signaling,BBSome Signaling Pathway,Bone Mineralization Signaling Pathway,Breast Cancer Regulation by Stathmin1,Cardiac Hypertrophy Signaling (Enhanced),CDX Gastrointestinal Cancer Signaling Pathway,Cellular Effects of Sildenafil (Viagra),Centrosomal KIAA0586 Signa…
hsa-miR-324-5p	miR-324-5p (miRNAs w/seed GCAUCCC)	1,630	TargetScan Mouse	High (predicted)	TNFRSF1A	TNFRSF1A	1,436	14-3-3-mediated Signaling,Activin Inhibin Signaling Pathway,Acute Phase Response Signaling,Adipogenesis pathway,Agranulocyte Adhesion and Diapedesis,Apoptosis Signaling,Autophagy,Cachexia Signaling Pathway,Cardiac Hypertrophy Signaling (Enhanced),Ceramide Signaling,CLEAR Signaling Pathway,Colorectal Cancer Metastasis Signaling,Death Receptor Signaling,Dendritic Cell Maturation,Docosahexaenoic Aci…
hsa-miR-328-3p	miR-328-3p (and other miRNAs w/seed UGGCCCU)	2,260	TargetScan Human	High (predicted)	CACNG8	CACNG8	2,713	Acetylcholine Receptor Signaling Pathway,Adrenergic Receptor Signaling Pathway (Enhanced),Amyotrophic Lateral Sclerosis Signaling,Androgen Signaling,Autism Signaling Pathway,Calcium Signaling,Cardiac conduction,Cardiac Hypertrophy Signaling,Cardiac Hypertrophy Signaling (Enhanced),Cardiac β-adrenergic Signaling,CCR5 Signaling in Macrophages,Cellular Effects of Sildenafil (Viagra),Circadian Rhythm…
hsa-miR-328-3p	miR-328-3p (and other miRNAs w/seed UGGCCCU)	2,260	TargetScan Human	High (predicted)	CXCL8	CXCL8	-4,978	Adrenergic Receptor Signaling Pathway (Enhanced),Agranulocyte Adhesion and Diapedesis,Airway Inflammation in Asthma,Airway Pathology in Chronic Obstructive Pulmonary Disease,ATF4 activates genes in response to endoplasmic reticulum stress,Atherosclerosis Signaling,Autism Signaling Pathway,Bladder Cancer Signaling,Cachexia Signaling Pathway,Cardiac Hypertrophy Signaling (Enhanced),CDX Gastrointest…
hsa-miR-328-3p	miR-328-3p (and other miRNAs w/seed UGGCCCU)	2,260	TargetScan Human	High (predicted)	FRAT1	FRAT1	1,726	Degradation of beta-catenin by the destruction complex,TCF dependent signaling in response to WNT,WNT/β-catenin Signaling
hsa-miR-328-3p	miR-328-3p (and other miRNAs w/seed UGGCCCU)	2,260	TargetScan Human	High (predicted)	IL10RB	IL10RB	1,830	Cardiac Hypertrophy Signaling (Enhanced),FAK Signaling,Glucocorticoid Receptor Signaling,IL-10 Signaling,IL-12 Signaling and Production in Macrophages,IL-22 Signaling,Interleukin-10 signaling,Interleukin-20 family signaling,Irritable Bowel Syndrome Signaling Pathway,ISGylation Signaling Pathway,Macrophage Alternative Activation Signaling Pathway,Molecular Mechanisms of Cancer,Other interleukin si…
hsa-miR-328-3p	miR-328-3p (and other miRNAs w/seed UGGCCCU)	2,260	TargetScan Human	High (predicted)	IL1B	IL1B	-4,934	Activin Inhibin Signaling Pathway,Acute Phase Response Signaling,Adrenergic Receptor Signaling Pathway (Enhanced),Adrenomedullin signaling pathway,Agranulocyte Adhesion and Diapedesis,Airway Pathology in Chronic Obstructive Pulmonary Disease,Altered T Cell and B Cell Signaling in Rheumatoid Arthritis,Aryl Hydrocarbon Receptor Signaling,Atherosclerosis Signaling,Autism Signaling Pathway,C-type lec…
hsa-miR-6885-5p	miR-328-5p (and other miRNAs w/seed GGGGGGC)	3,910	TargetScan Human	High (predicted)	CDKN1A	CDKN1A	-2,669	Activin Inhibin Signaling Pathway,AMPK Signaling,Antiproliferative Role of Somatostatin Receptor 2,Aryl Hydrocarbon Receptor Signaling,ATM Signaling,BAG2 Signaling Pathway,BEX2 Signaling Pathway,Bladder Cancer Signaling,Cell Cycle Checkpoints,Cell Cycle: G1/S Checkpoint Regulation,Cell Cycle: G2/M DNA Damage Checkpoint Regulation,Cerebral Malformation Signaling Pathway,CGAS-STING Signaling Pathwa…
hsa-miR-6885-5p	miR-328-5p (and other miRNAs w/seed GGGGGGC)	3,910	TargetScan Human	High (predicted)	CHI3L1	CHI3L1	3,240	IL-13 Signaling Pathway,Neutrophil degranulation,Oncostatin M Signaling
hsa-miR-6885-5p	miR-328-5p (and other miRNAs w/seed GGGGGGC)	3,910	TargetScan Human	High (predicted)	GALNT14	GALNT14	3,359	O-linked glycosylation
hsa-miR-6885-5p	miR-328-5p (and other miRNAs w/seed GGGGGGC)	3,910	TargetScan Human	High (predicted)	JUNB	JUNB	-2,080	ABRA Signaling Pathway,Epithelial Membrane Protein Signaling Pathway,Interleukin-4 and Interleukin-13 signaling,NGF-stimulated transcription,NRF2-mediated Oxidative Stress Response,PCP (Planar Cell Polarity) Pathway,Preeclampsia Signaling Pathway,Role of JAK family kinases in IL-6-type Cytokine Signaling,Transcriptional activity of SMAD2/SMAD3:SMAD4 heterotrimer
hsa-miR-6885-5p	miR-328-5p (and other miRNAs w/seed GGGGGGC)	3,910	TargetScan Human	High (predicted)	MPZ	MPZ	1,420	EGR2 and SOX10-mediated initiation of Schwann cell myelination,Myelination Signaling Pathway
hsa-miR-6885-5p	miR-328-5p (and other miRNAs w/seed GGGGGGC)	3,910	TargetScan Human	High (predicted)	NR4A2	NR4A2	-4,232	Bone Mineralization Signaling Pathway,Generic Transcription Pathway,Sleep REM Signaling Pathway,SUMOylation of intracellular receptors
hsa-miR-6885-5p	miR-328-5p (and other miRNAs w/seed GGGGGGC)	3,910	TargetScan Human	High (predicted)	RPH3A	RPH3A	-2,844	Huntington's Disease Signaling
hsa-miR-6885-5p	miR-328-5p (and other miRNAs w/seed GGGGGGC)	3,910	TargetScan Human	High (predicted)	SLC19A1	SLC19A1	1,946	BER (Base Excision Repair) Pathway,Folate Signaling Pathway,Hereditary Breast Cancer Signaling,Metabolism of folate and pterines,Mismatch Repair in Eukaryotes,NER (Nucleotide Excision Repair, Enhanced Pathway),Role of BRCA1 in DNA Damage Response,Role of CHK Proteins in Cell Cycle Checkpoint Control,Sumoylation Pathway
hsa-miR-6885-5p	miR-328-5p (and other miRNAs w/seed GGGGGGC)	3,910	TargetScan Human	High (predicted)	SLC5A10	SLC5A10	-2,625	Cellular hexose transport
hsa-miR-362-3p	miR-329-3p (and other miRNAs w/seed ACACACC)	-4,610	TargetScan Human	High (predicted)	DUSP2	DUSP2	-4,196	3-phosphoinositide Biosynthesis,3-phosphoinositide Degradation,D-myo-inositol (1,4,5,6)-Tetrakisphosphate Biosynthesis,D-myo-inositol (3,4,5,6)-tetrakisphosphate Biosynthesis,D-myo-inositol-5-phosphate Metabolism,ERK/MAPK Signaling,Protein Kinase A Signaling,RAF-independent MAPK1/3 activation,RAF/MAP kinase cascade,Superpathway of Inositol Phosphate Compounds
hsa-miR-362-3p	miR-329-3p (and other miRNAs w/seed ACACACC)	-4,610	TargetScan Mouse,TargetScan Human	High (predicted),Moderate (predicted)	F2RL1	F2RL1	2,758	BBSome Signaling Pathway,Breast Cancer Regulation by Stathmin1,Cellular Effects of Sildenafil (Viagra),Class A/1 (Rhodopsin-like receptors),CREB Signaling in Neurons,FAK Signaling,G alpha (q) signalling events,G-Protein Coupled Receptor Signaling,Gα12/13 Signaling,Hematoma Resolution Signaling Pathway,Lung Ionic Balance Signaling Pathway,Molecular Mechanisms of Cancer,NF1 RAS Signaling Pathway,p7…
hsa-miR-362-3p	miR-329-3p (and other miRNAs w/seed ACACACC)	-4,610	TargetScan Mouse,TargetScan Human	High (predicted),Moderate (predicted)	NRBF2	NRBF2	1,778	Autophagy,CLEAR Signaling Pathway,Generic Transcription Pathway
hsa-miR-362-3p	miR-329-3p (and other miRNAs w/seed ACACACC)	-4,610	TargetScan Mouse	High (predicted)	PTX3	PTX3	-5,100	Neutrophil degranulation,Role of Pattern Recognition Receptors in Recognition of Bacteria and Viruses
hsa-miR-33a-3p	miR-33-3p (and other miRNAs w/seed AAUGUUU)	-6,650	TargetScan Human	High (predicted)	IFIT1	IFIT1	3,680	Interferon alpha/beta signaling,Interferon Signaling,ISG15 antiviral mechanism
hsa-miR-33a-5p	miR-33-5p (and other miRNAs w/seed UGCAUUG)	-7,980	TargetScan Mouse	High (predicted)	GCA	GCA	1,829	Neutrophil degranulation
hsa-miR-330-3p	miR-330-3p (and other miRNAs w/seed CAAAGCA)	-1,770	TargetScan Human	High (predicted)	CACNA1E	CACNA1E	4,468	Acetylcholine Receptor Signaling Pathway,Adrenergic Receptor Signaling Pathway (Enhanced),Amyotrophic Lateral Sclerosis Signaling,Androgen Signaling,Autism Signaling Pathway,Calcium Signaling,Cardiac Hypertrophy Signaling,Cardiac Hypertrophy Signaling (Enhanced),Cardiac β-adrenergic Signaling,CCR5 Signaling in Macrophages,Cellular Effects of Sildenafil (Viagra),Circadian Rhythm Signaling,Corticot…
hsa-miR-331-3p	miR-331-3p (miRNAs w/seed CCCCUGG)	1,340	TargetScan Human	High (predicted)	DUSP5	DUSP5	-1,937	3-phosphoinositide Biosynthesis,3-phosphoinositide Degradation,D-myo-inositol (1,4,5,6)-Tetrakisphosphate Biosynthesis,D-myo-inositol (3,4,5,6)-tetrakisphosphate Biosynthesis,D-myo-inositol-5-phosphate Metabolism,Protein Kinase A Signaling,RAF-independent MAPK1/3 activation,RAF/MAP kinase cascade,Superpathway of Inositol Phosphate Compounds,T Cell Receptor Signaling
hsa-miR-331-3p	miR-331-3p (miRNAs w/seed CCCCUGG)	1,340	TargetScan Mouse	High (predicted)	IL1B	IL1B	-4,934	Activin Inhibin Signaling Pathway,Acute Phase Response Signaling,Adrenergic Receptor Signaling Pathway (Enhanced),Adrenomedullin signaling pathway,Agranulocyte Adhesion and Diapedesis,Airway Pathology in Chronic Obstructive Pulmonary Disease,Altered T Cell and B Cell Signaling in Rheumatoid Arthritis,Aryl Hydrocarbon Receptor Signaling,Atherosclerosis Signaling,Autism Signaling Pathway,C-type lec…
hsa-miR-331-3p	miR-331-3p (miRNAs w/seed CCCCUGG)	1,340	TargetScan Mouse,TargetScan Human	High (predicted),Moderate (predicted)	NFAM1	NFAM1	1,577	Neutrophil degranulation
hsa-miR-331-3p	miR-331-3p (miRNAs w/seed CCCCUGG)	1,340	TargetScan Human	High (predicted)	PRSS33	PRSS33	3,517	IL-33 Signaling Pathway,Neuroprotective Role of THOP1 in Alzheimer's Disease
hsa-miR-335-3p	miR-335-3p (miRNAs w/seed UUUUCAU)	-2,680	TargetScan Human	High (predicted)	CXCL3	CXCL3	-5,600	Agranulocyte Adhesion and Diapedesis,Class A/1 (Rhodopsin-like receptors),G alpha (i) signalling events,Granulocyte Adhesion and Diapedesis,IL-17A Signaling in Airway Cells,Pathogen Induced Cytokine Storm Signaling Pathway,Role of IL-17A in Arthritis,Role of IL-17A in Psoriasis
hsa-miR-335-5p	miR-335-5p (and other miRNAs w/seed CAAGAGC)	-3,250	TargetScan Human	High (predicted)	CCR3	CCR3	2,900	Agranulocyte Adhesion and Diapedesis,Atherosclerosis Signaling,BBSome Signaling Pathway,Breast Cancer Regulation by Stathmin1,CCR3 Signaling in Eosinophils,Cellular Effects of Sildenafil (Viagra),Chemokine Signaling,Class A/1 (Rhodopsin-like receptors),CREB Signaling in Neurons,FAK Signaling,G alpha (i) signalling events,G-Protein Coupled Receptor Signaling,GAIT Translation Signaling Pathway,Gran…
hsa-miR-335-5p	miR-335-5p (and other miRNAs w/seed CAAGAGC)	-3,250	TargetScan Mouse	High (predicted)	MSRB1	MSRB1	2,134	Protein repair
hsa-miR-6839-5p	miR-336-3p (and other miRNAs w/seed CUGGAUU)	-2,920	TargetScan Human	High (predicted)	CD69	CD69	-2,713	Crosstalk between Dendritic Cells and Natural Killer Cells
hsa-miR-337-3p	miR-337-3p (miRNAs w/seed UCCUAUA)	-2,340	TargetScan Human	High (predicted)	CNIH3	CNIH3	1,628	Cargo concentration in the ER,COPII-mediated vesicle transport
hsa-miR-338-3p	miR-338-3p (miRNAs w/seed CCAGCAU)	-5,640	TargetScan Human	High (predicted)	THBS1	THBS1	-3,527	Bladder Cancer Signaling,Cerebral Malformation Signaling Pathway,Hematoma Resolution Signaling Pathway,IL-12 Signaling and Production in Macrophages,Inhibition of Angiogenesis by TSP1,Integrin cell surface interactions,Macrophage Alternative Activation Signaling Pathway,O-linked glycosylation,p53 Signaling,Pulmonary Fibrosis Idiopathic Signaling Pathway,Pulmonary Healing Signaling Pathway,Respons…
hsa-miR-338-5p	miR-338-5p (miRNAs w/seed ACAAUAU)	-2,380	TargetScan Mouse	High (predicted)	SNAI1	SNAI1	-4,343	Activin Inhibin Signaling Pathway,CDX Gastrointestinal Cancer Signaling Pathway,Cerebral Malformation Signaling Pathway,CSDE1 Signaling Pathway,Cyclophilin Signaling Pathway,Epithelial Adherens Junction Signaling,Epithelial-Mesenchymal Transition (EMT) during gastrulation,Estrogen Receptor Signaling,Hepatic Fibrosis Signaling Pathway,Hepatitis B Chronic Liver Pathogenesis Signaling Pathway,ILK Si…
hsa-miR-340-3p	miR-340-3p (and other miRNAs w/seed CCGUCUC)	-1,570	TargetScan Human	High (predicted)	CACNG8	CACNG8	2,713	Acetylcholine Receptor Signaling Pathway,Adrenergic Receptor Signaling Pathway (Enhanced),Amyotrophic Lateral Sclerosis Signaling,Androgen Signaling,Autism Signaling Pathway,Calcium Signaling,Cardiac conduction,Cardiac Hypertrophy Signaling,Cardiac Hypertrophy Signaling (Enhanced),Cardiac β-adrenergic Signaling,CCR5 Signaling in Macrophages,Cellular Effects of Sildenafil (Viagra),Circadian Rhythm…
hsa-miR-340-3p	miR-340-3p (and other miRNAs w/seed CCGUCUC)	-1,570	TargetScan Human	High (predicted)	CNIH3	CNIH3	1,628	Cargo concentration in the ER,COPII-mediated vesicle transport
hsa-miR-340-3p	miR-340-3p (and other miRNAs w/seed CCGUCUC)	-1,570	TargetScan Human	High (predicted)	ITGAX	ITGAX	1,624	Actin Cytoskeleton Signaling,Actin Nucleation by ARP-WASP Complex,Axonal Guidance Signaling,Cardiac Hypertrophy Signaling (Enhanced),Caveolar-mediated Endocytosis Signaling,CDC42 Signaling,Cell surface interactions at the vascular wall,Complement System,Ephrin Receptor Signaling,Epithelial Membrane Protein Signaling Pathway,ERK/MAPK Signaling,Extracellular matrix organization,FAK Signaling,Hepati…
hsa-miR-340-3p	miR-340-3p (and other miRNAs w/seed CCGUCUC)	-1,570	TargetScan Mouse	High (predicted)	PACSIN2	PACSIN2	1,389	Clathrin-mediated endocytosis
hsa-miR-340-3p	miR-340-3p (and other miRNAs w/seed CCGUCUC)	-1,570	TargetScan Mouse	High (predicted)	RGS1	RGS1	-4,897	G alpha (i) signalling events,G alpha (q) signalling events,Opioid Signaling Pathway
hsa-miR-340-3p	miR-340-3p (and other miRNAs w/seed CCGUCUC)	-1,570	TargetScan Human	High (predicted)	TGFA	TGFA	2,541	Autophagy,Breast Cancer Regulation by Stathmin1,Cargo concentration in the ER,Cargo recognition for clathrin-mediated endocytosis,Cilia Biogenesis Signaling Pathway,Clathrin-mediated endocytosis,CLEAR Signaling Pathway,COPII-mediated vesicle transport,CREB Signaling in Neurons,Docosahexaenoic Acid (DHA) Signaling,Ephrin A Signaling,ERBB Signaling,ESR-mediated signaling,Extra-nuclear estrogen sign…
hsa-miR-340-5p	miR-340-5p (miRNAs w/seed UAUAAAG)	-7,080	Ingenuity Expert Findings	Experimentally Observed	TGFA	TGFA	2,541	Autophagy,Breast Cancer Regulation by Stathmin1,Cargo concentration in the ER,Cargo recognition for clathrin-mediated endocytosis,Cilia Biogenesis Signaling Pathway,Clathrin-mediated endocytosis,CLEAR Signaling Pathway,COPII-mediated vesicle transport,CREB Signaling in Neurons,Docosahexaenoic Acid (DHA) Signaling,Ephrin A Signaling,ERBB Signaling,ESR-mediated signaling,Extra-nuclear estrogen sign…
hsa-miR-342-5p	miR-342-5p (and other miRNAs w/seed GGGGUGC)	-0,730	TargetScan Human	High (predicted)	CD34	CD34	-2,186	Agranulocyte Adhesion and Diapedesis,Immunoregulatory interactions between a Lymphoid and a non-Lymphoid cell
hsa-miR-342-5p	miR-342-5p (and other miRNAs w/seed GGGGUGC)	-0,730	TargetScan Mouse,TargetScan Human	High (predicted),Moderate (predicted)	CDKN1A	CDKN1A	-2,669	Activin Inhibin Signaling Pathway,AMPK Signaling,Antiproliferative Role of Somatostatin Receptor 2,Aryl Hydrocarbon Receptor Signaling,ATM Signaling,BAG2 Signaling Pathway,BEX2 Signaling Pathway,Bladder Cancer Signaling,Cell Cycle Checkpoints,Cell Cycle: G1/S Checkpoint Regulation,Cell Cycle: G2/M DNA Damage Checkpoint Regulation,Cerebral Malformation Signaling Pathway,CGAS-STING Signaling Pathwa…
hsa-miR-342-5p	miR-342-5p (and other miRNAs w/seed GGGGUGC)	-0,730	TargetScan Mouse,TargetScan Human	High (predicted),Moderate (predicted)	IL6R	IL6R	1,506	Acute Phase Response Signaling,Cachexia Signaling Pathway,Cardiac Hypertrophy Signaling,Cardiac Hypertrophy Signaling (Enhanced),CDX Gastrointestinal Cancer Signaling Pathway,Colorectal Cancer Metastasis Signaling,Cyclophilin Signaling Pathway,DYRK1A Signaling Pathway,FAK Signaling,Glucocorticoid Receptor Signaling,Hepatic Cholestasis,Hepatic Fibrosis / Hepatic Stellate Cell Activation,HIF1α Sign…
hsa-miR-342-5p	miR-342-5p (and other miRNAs w/seed GGGGUGC)	-0,730	TargetScan Mouse,TargetScan Human	High (predicted),Moderate (predicted)	LFNG	LFNG	1,491	Nephron development,Notch Signaling,Pre-NOTCH Expression and Processing,Somitogenesis
hsa-miR-342-5p	miR-342-5p (and other miRNAs w/seed GGGGUGC)	-0,730	TargetScan Human	High (predicted)	NR4A1	NR4A1	-4,271	Calcium-induced T Lymphocyte Apoptosis,Corticotropin Releasing Hormone Signaling,Generic Transcription Pathway,NUR77 Signaling in T Lymphocytes,PIP3 activates AKT signaling
hsa-miR-342-5p	miR-342-5p (and other miRNAs w/seed GGGGUGC)	-0,730	TargetScan Human	High (predicted)	PTPRN2	PTPRN2	1,800	Neutrophil degranulation
hsa-miR-4685-3p	miR-343 (and other miRNAs w/seed CUCCCUU)	7,300	TargetScan Human	High (predicted)	DTX4	DTX4	1,365	Cytosolic sensors of pathogen-associated DNA,Notch Signaling,Signaling by NOTCH1
hsa-miR-4685-3p	miR-343 (and other miRNAs w/seed CUCCCUU)	7,300	TargetScan Human	High (predicted)	EPHB1	EPHB1	2,621	Axonal Guidance Signaling,EPH-Ephrin signaling,Ephrin B Signaling,Ephrin Receptor Signaling,IL-15 Production,Sperm Motility,Synaptogenesis Signaling Pathway
hsa-miR-4685-3p	miR-343 (and other miRNAs w/seed CUCCCUU)	7,300	TargetScan Mouse,TargetScan Human	High (predicted),Moderate (predicted)	G0S2	G0S2	-5,995	Regulation of lipid metabolism by PPARalpha
hsa-miR-4685-3p	miR-343 (and other miRNAs w/seed CUCCCUU)	7,300	TargetScan Mouse	High (predicted)	IFIT2	IFIT2	3,880	Activation of IRF by Cytosolic Pattern Recognition Receptors,Interferon alpha/beta signaling,Role of Hypercytokinemia/hyperchemokinemia in the Pathogenesis of Influenza,Systemic Lupus Erythematosus in B Cell Signaling Pathway
hsa-miR-4685-3p	miR-343 (and other miRNAs w/seed CUCCCUU)	7,300	TargetScan Human	High (predicted)	THBS1	THBS1	-3,527	Bladder Cancer Signaling,Cerebral Malformation Signaling Pathway,Hematoma Resolution Signaling Pathway,IL-12 Signaling and Production in Macrophages,Inhibition of Angiogenesis by TSP1,Integrin cell surface interactions,Macrophage Alternative Activation Signaling Pathway,O-linked glycosylation,p53 Signaling,Pulmonary Fibrosis Idiopathic Signaling Pathway,Pulmonary Healing Signaling Pathway,Respons…
hsa-miR-4685-3p	miR-343 (and other miRNAs w/seed CUCCCUU)	7,300	TargetScan Mouse	High (predicted)	TNFSF14	TNFSF14	2,579	Adrenergic Receptor Signaling Pathway (Enhanced),Airway Pathology in Chronic Obstructive Pulmonary Disease,Atherosclerosis Signaling,Autism Signaling Pathway,Cachexia Signaling Pathway,Cardiac Hypertrophy Signaling (Enhanced),CDX Gastrointestinal Cancer Signaling Pathway,CGAS-STING Signaling Pathway,Erythropoietin Signaling Pathway,FXR/RXR Activation,Glycation Signaling Pathway,Hematoma Resolutio…
hsa-miR-484	miR-344a-5p (and other miRNAs w/seed CAGGCUC)	4,860	TargetScan Mouse	High (predicted)	AOC3	AOC3	4,228	Agranulocyte Adhesion and Diapedesis,Phase I - Functionalization of compounds,Phenylethylamine Degradation I
hsa-miR-484	miR-344a-5p (and other miRNAs w/seed CAGGCUC)	4,860	TargetScan Human	High (predicted)	CCL3L1	CCL3L1	-9,650	Agranulocyte Adhesion and Diapedesis,Class A/1 (Rhodopsin-like receptors),Granulocyte Adhesion and Diapedesis,Interleukin-10 signaling,Pathogen Induced Cytokine Storm Signaling Pathway
hsa-miR-484	miR-344a-5p (and other miRNAs w/seed CAGGCUC)	4,860	TargetScan Human	High (predicted)	G0S2	G0S2	-5,995	Regulation of lipid metabolism by PPARalpha
hsa-miR-484	miR-344a-5p (and other miRNAs w/seed CAGGCUC)	4,860	TargetScan Mouse	High (predicted)	PPP1R3D	PPP1R3D	2,112	3-phosphoinositide Biosynthesis,3-phosphoinositide Degradation,Breast Cancer Regulation by Stathmin1,D-myo-inositol (1,4,5,6)-Tetrakisphosphate Biosynthesis,D-myo-inositol (3,4,5,6)-tetrakisphosphate Biosynthesis,D-myo-inositol-5-phosphate Metabolism,ERK/MAPK Signaling,Production of Nitric Oxide and Reactive Oxygen Species in Macrophages,Superpathway of Inositol Phosphate Compounds
hsa-miR-345-5p	miR-345-5p (miRNAs w/seed CUGACUC)	0,890	TargetScan Human	High (predicted)	RGS1	RGS1	-4,897	G alpha (i) signalling events,G alpha (q) signalling events,Opioid Signaling Pathway
hsa-miR-345-5p	miR-345-5p (miRNAs w/seed CUGACUC)	0,890	TargetScan Human	High (predicted)	RSAD2	RSAD2	3,857	Interferon alpha/beta signaling,Role of Hypercytokinemia/hyperchemokinemia in the Pathogenesis of Influenza,Role of Lipids/Lipid Rafts in the Pathogenesis of Influenza
hsa-miR-4430	miR-3473b (and other miRNAs w/seed GGCUGGA)	-3,070	TargetScan Human	High (predicted)	AOC3	AOC3	4,228	Agranulocyte Adhesion and Diapedesis,Phase I - Functionalization of compounds,Phenylethylamine Degradation I
hsa-miR-4430	miR-3473b (and other miRNAs w/seed GGCUGGA)	-3,070	TargetScan Mouse,TargetScan Human	High (predicted),Moderate (predicted)	RUNX3	RUNX3	-1,381	TCF dependent signaling in response to WNT,TGF-β Signaling,Th1 and Th2 Activation Pathway,Th1 Pathway,Th2 Pathway,Transcriptional regulation by RUNX3
hsa-miR-4430	miR-3473b (and other miRNAs w/seed GGCUGGA)	-3,070	TargetScan Mouse,TargetScan Human	High (predicted)	ST6GALNAC6	ST6GALNAC6	1,611	Sialic acid metabolism,Sphingolipid metabolism
hsa-miR-6813-5p	miR-3473h-5p (and other miRNAs w/seed AGGGGCU)	-1,180	TargetScan Human	High (predicted)	AOC3	AOC3	4,228	Agranulocyte Adhesion and Diapedesis,Phase I - Functionalization of compounds,Phenylethylamine Degradation I
hsa-miR-6813-5p	miR-3473h-5p (and other miRNAs w/seed AGGGGCU)	-1,180	TargetScan Human	High (predicted)	CDC42EP1	CDC42EP1	-2,359	RHO GTPase cycle,RHOA Signaling,Signaling by Rho Family GTPases
hsa-miR-6813-5p	miR-3473h-5p (and other miRNAs w/seed AGGGGCU)	-1,180	TargetScan Human	High (predicted)	OTX1	OTX1	3,776	Transcriptional Regulatory Network in Embryonic Stem Cells
hsa-miR-6813-5p	miR-3473h-5p (and other miRNAs w/seed AGGGGCU)	-1,180	TargetScan Human	High (predicted)	RAB11FIP1	RAB11FIP1	1,569	Protein Sorting Signaling Pathway
hsa-miR-34a-3p	miR-34a-3p (miRNAs w/seed AAUCAGC)	-3,580	TargetScan Human	High (predicted)	DUSP1	DUSP1	-2,404	3-phosphoinositide Biosynthesis,3-phosphoinositide Degradation,Aldosterone Signaling in Epithelial Cells,cAMP-mediated signaling,D-myo-inositol (1,4,5,6)-Tetrakisphosphate Biosynthesis,D-myo-inositol (3,4,5,6)-tetrakisphosphate Biosynthesis,D-myo-inositol-5-phosphate Metabolism,ERK/MAPK Signaling,G-Protein Coupled Receptor Signaling,Glucocorticoid Receptor Signaling,Hematoma Resolution Signaling …
hsa-miR-34a-3p	miR-34a-3p (miRNAs w/seed AAUCAGC)	-3,580	TargetScan Human	High (predicted)	JUN	JUN	-3,206	14-3-3-mediated Signaling,4-1BB Signaling in T Lymphocytes,Activation of anterior HOX genes in hindbrain during early embryogenesis,Activation of IRF by Cytosolic Pattern Recognition Receptors,Activin Inhibin Signaling Pathway,Acute Phase Response Signaling,Agrin Interactions at Neuromuscular Junction,Androgen Signaling,Apelin Endothelial Signaling Pathway,April Mediated Signaling,Aryl Hydrocarbo…
hsa-miR-34a-5p	miR-34a-5p (and other miRNAs w/seed GGCAGUG)	-5,970	TargetScan Human	High (predicted)	AREG	AREG	-5,571	Cargo concentration in the ER,Cargo recognition for clathrin-mediated endocytosis,Clathrin-mediated endocytosis,COPII-mediated vesicle transport,ERBB Signaling,Extra-nuclear estrogen signaling,HER-2 Signaling in Breast Cancer,IL-33 Signaling Pathway,Neuregulin Signaling,NFE2L2 regulating tumorigenic genes,PIP3 activates AKT signaling,Pulmonary Fibrosis Idiopathic Signaling Pathway,RAF/MAP kinase …
hsa-miR-34a-5p	miR-34a-5p (and other miRNAs w/seed GGCAGUG)	-5,970	TargetScan Human	High (predicted)	BEST1	BEST1	2,612	Ion channel transport
hsa-miR-34a-5p	miR-34a-5p (and other miRNAs w/seed GGCAGUG)	-5,970	TargetScan Human	High (predicted)	CACNG8	CACNG8	2,713	Acetylcholine Receptor Signaling Pathway,Adrenergic Receptor Signaling Pathway (Enhanced),Amyotrophic Lateral Sclerosis Signaling,Androgen Signaling,Autism Signaling Pathway,Calcium Signaling,Cardiac conduction,Cardiac Hypertrophy Signaling,Cardiac Hypertrophy Signaling (Enhanced),Cardiac β-adrenergic Signaling,CCR5 Signaling in Macrophages,Cellular Effects of Sildenafil (Viagra),Circadian Rhythm…
hsa-miR-34a-5p	miR-34a-5p (and other miRNAs w/seed GGCAGUG)	-5,970	TargetScan Human	High (predicted)	CYP4F3	CYP4F3	3,959	Arachidonic acid metabolism,Phase I - Functionalization of compounds,α-tocopherol Degradation
hsa-miR-34a-5p	miR-34a-5p (and other miRNAs w/seed GGCAGUG)	-5,970	TargetScan Human	High (predicted)	FOSL1	FOSL1	-4,585	Activin Inhibin Signaling Pathway,ERK5 Signaling,NGF-stimulated transcription,NRF2-mediated Oxidative Stress Response,Sertoli Cell-Germ Cell Junction Signaling Pathway (Enhanced),Warburg Effect Signaling Pathway
hsa-miR-34a-5p	miR-34a-5p (and other miRNAs w/seed GGCAGUG)	-5,970	TargetScan Human	High (predicted)	HSPA1B	HSPA1B	4,965	Aldosterone Signaling in Epithelial Cells,BAG2 Signaling Pathway,Cachexia Signaling Pathway,Cellular response to heat stress,Chaperone Mediated Autophagy Signaling Pathway,eNOS Signaling,Glucocorticoid Receptor Signaling,HIF1α Signaling,HSP90 chaperone cycle for steroid hormone receptors in the presence of ligand,Huntington's Disease Signaling,Immunogenic Cell Death Signaling Pathway,Natural Kill…
hsa-miR-34a-5p	miR-34a-5p (and other miRNAs w/seed GGCAGUG)	-5,970	TargetScan Mouse,TargetScan Human	High (predicted),Moderate (predicted)	IL6R	IL6R	1,506	Acute Phase Response Signaling,Cachexia Signaling Pathway,Cardiac Hypertrophy Signaling,Cardiac Hypertrophy Signaling (Enhanced),CDX Gastrointestinal Cancer Signaling Pathway,Colorectal Cancer Metastasis Signaling,Cyclophilin Signaling Pathway,DYRK1A Signaling Pathway,FAK Signaling,Glucocorticoid Receptor Signaling,Hepatic Cholestasis,Hepatic Fibrosis / Hepatic Stellate Cell Activation,HIF1α Sign…
hsa-miR-34a-5p	miR-34a-5p (and other miRNAs w/seed GGCAGUG)	-5,970	TargetScan Human	High (predicted)	KCNE3	KCNE3	1,489	Cardiac conduction
hsa-miR-34a-5p	miR-34a-5p (and other miRNAs w/seed GGCAGUG)	-5,970	TargetScan Human	High (predicted)	LPAR2	LPAR2	1,770	BBSome Signaling Pathway,Breast Cancer Regulation by Stathmin1,Cellular Effects of Sildenafil (Viagra),Class A/1 (Rhodopsin-like receptors),CREB Signaling in Neurons,eNOS Signaling,FAK Signaling,G alpha (i) signalling events,G alpha (q) signalling events,G-Protein Coupled Receptor Signaling,Gα12/13 Signaling,Lung Ionic Balance Signaling Pathway,Molecular Mechanisms of Cancer,NF1 RAS Signaling Pat…
hsa-miR-34a-5p	miR-34a-5p (and other miRNAs w/seed GGCAGUG)	-5,970	TargetScan Human	High (predicted)	P2RY14	P2RY14	1,706	BBSome Signaling Pathway,Breast Cancer Regulation by Stathmin1,cAMP-mediated signaling,Cellular Effects of Sildenafil (Viagra),Class A/1 (Rhodopsin-like receptors),CREB Signaling in Neurons,FAK Signaling,G alpha (i) signalling events,G-Protein Coupled Receptor Signaling,Gap Junction Signaling,Gustation Pathway,Gαi Signaling,Lung Ionic Balance Signaling Pathway,Molecular Mechanisms of Cancer,NF1 R…
hsa-miR-34a-5p	miR-34a-5p (and other miRNAs w/seed GGCAGUG)	-5,970	TargetScan Mouse,TargetScan Human	High (predicted)	SNAI1	SNAI1	-4,343	Activin Inhibin Signaling Pathway,CDX Gastrointestinal Cancer Signaling Pathway,Cerebral Malformation Signaling Pathway,CSDE1 Signaling Pathway,Cyclophilin Signaling Pathway,Epithelial Adherens Junction Signaling,Epithelial-Mesenchymal Transition (EMT) during gastrulation,Estrogen Receptor Signaling,Hepatic Fibrosis Signaling Pathway,Hepatitis B Chronic Liver Pathogenesis Signaling Pathway,ILK Si…
hsa-miR-34a-5p	miR-34a-5p (and other miRNAs w/seed GGCAGUG)	-5,970	Ingenuity Expert Findings	Experimentally Observed	THBS1	THBS1	-3,527	Bladder Cancer Signaling,Cerebral Malformation Signaling Pathway,Hematoma Resolution Signaling Pathway,IL-12 Signaling and Production in Macrophages,Inhibition of Angiogenesis by TSP1,Integrin cell surface interactions,Macrophage Alternative Activation Signaling Pathway,O-linked glycosylation,p53 Signaling,Pulmonary Fibrosis Idiopathic Signaling Pathway,Pulmonary Healing Signaling Pathway,Respons…
hsa-miR-34a-5p	miR-34a-5p (and other miRNAs w/seed GGCAGUG)	-5,970	TargetScan Human	High (predicted)	TNFSF14	TNFSF14	2,579	Adrenergic Receptor Signaling Pathway (Enhanced),Airway Pathology in Chronic Obstructive Pulmonary Disease,Atherosclerosis Signaling,Autism Signaling Pathway,Cachexia Signaling Pathway,Cardiac Hypertrophy Signaling (Enhanced),CDX Gastrointestinal Cancer Signaling Pathway,CGAS-STING Signaling Pathway,Erythropoietin Signaling Pathway,FXR/RXR Activation,Glycation Signaling Pathway,Hematoma Resolutio…
hsa-miR-6754-3p	miR-3551-5p (and other miRNAs w/seed CUUCACC)	4,720	TargetScan Human	High (predicted)	CEP63	CEP63	1,476	Cilia Biogenesis Signaling Pathway,Cilium Assembly,Mitotic G2-G2/M phases,Mitotic Prometaphase
hsa-miR-6754-3p	miR-3551-5p (and other miRNAs w/seed CUUCACC)	4,720	TargetScan Human	High (predicted)	FRAT2	FRAT2	2,832	Degradation of beta-catenin by the destruction complex,TCF dependent signaling in response to WNT
hsa-miR-6754-3p	miR-3551-5p (and other miRNAs w/seed CUUCACC)	4,720	TargetScan Human	High (predicted)	H2BC18	H2BC18	4,391	Chromatin organization,Deubiquitination
hsa-miR-6754-3p	miR-3551-5p (and other miRNAs w/seed CUUCACC)	4,720	TargetScan Human	High (predicted)	ZNF486	ZNF486	1,690	Generic Transcription Pathway
hsa-miR-765	miR-3584-5p (and other miRNAs w/seed GGAGGAG)	-2,250	TargetScan Human	High (predicted)	BASP1	BASP1	2,098	RHO GTPase cycle
hsa-miR-765	miR-3584-5p (and other miRNAs w/seed GGAGGAG)	-2,250	TargetScan Human	High (predicted)	CD34	CD34	-2,186	Agranulocyte Adhesion and Diapedesis,Immunoregulatory interactions between a Lymphoid and a non-Lymphoid cell
hsa-miR-765	miR-3584-5p (and other miRNAs w/seed GGAGGAG)	-2,250	TargetScan Human	High (predicted)	CDKN1A	CDKN1A	-2,669	Activin Inhibin Signaling Pathway,AMPK Signaling,Antiproliferative Role of Somatostatin Receptor 2,Aryl Hydrocarbon Receptor Signaling,ATM Signaling,BAG2 Signaling Pathway,BEX2 Signaling Pathway,Bladder Cancer Signaling,Cell Cycle Checkpoints,Cell Cycle: G1/S Checkpoint Regulation,Cell Cycle: G2/M DNA Damage Checkpoint Regulation,Cerebral Malformation Signaling Pathway,CGAS-STING Signaling Pathwa…
hsa-miR-765	miR-3584-5p (and other miRNAs w/seed GGAGGAG)	-2,250	TargetScan Human	High (predicted)	DHRS9	DHRS9	2,730	Ethanol Degradation II,Noradrenaline and Adrenaline Degradation,RAR Activation,Retinoate Biosynthesis I,Retinol Biosynthesis,Serotonin Degradation,Signaling by Retinoic Acid,The Visual Cycle,Visual phototransduction
hsa-miR-765	miR-3584-5p (and other miRNAs w/seed GGAGGAG)	-2,250	TargetScan Human	High (predicted)	NDEL1	NDEL1	1,605	Cell Cycle Checkpoints,Mitotic Metaphase and Anaphase,Mitotic Prometaphase,Reelin Signaling in Neurons,RHO GTPases Activate Formins
hsa-miR-765	miR-3584-5p (and other miRNAs w/seed GGAGGAG)	-2,250	TargetScan Human	High (predicted)	PPP1R12B	PPP1R12B	2,267	3-phosphoinositide Biosynthesis,3-phosphoinositide Degradation,Actin Cytoskeleton Signaling,Actin Nucleation by ARP-WASP Complex,CCR3 Signaling in Eosinophils,CDC42 Signaling,Cellular Effects of Sildenafil (Viagra),Chemokine Signaling,D-myo-inositol (1,4,5,6)-Tetrakisphosphate Biosynthesis,D-myo-inositol (3,4,5,6)-tetrakisphosphate Biosynthesis,D-myo-inositol-5-phosphate Metabolism,Estrogen Recep…
hsa-miR-765	miR-3584-5p (and other miRNAs w/seed GGAGGAG)	-2,250	TargetScan Human	High (predicted)	PTAFR	PTAFR	1,536	BBSome Signaling Pathway,Breast Cancer Regulation by Stathmin1,Cellular Effects of Sildenafil (Viagra),Class A/1 (Rhodopsin-like receptors),CREB Signaling in Neurons,FAK Signaling,G alpha (q) signalling events,G-Protein Coupled Receptor Signaling,Interferon gamma signaling,Interleukin-10 signaling,Lung Ionic Balance Signaling Pathway,Molecular Mechanisms of Cancer,Neutrophil degranulation,NF1 RAS…
hsa-miR-765	miR-3584-5p (and other miRNAs w/seed GGAGGAG)	-2,250	TargetScan Human	High (predicted)	RPH3A	RPH3A	-2,844	Huntington's Disease Signaling
hsa-miR-765	miR-3584-5p (and other miRNAs w/seed GGAGGAG)	-2,250	TargetScan Human	High (predicted)	SIRPB1	SIRPB1	1,574	DAP12 interactions,Neutrophil degranulation,Signal regulatory protein family interactions
hsa-miR-513b-5p	miR-3585-5p (and other miRNAs w/seed UCACAAG)	-5,430	TargetScan Human	High (predicted)	DHRS9	DHRS9	2,730	Ethanol Degradation II,Noradrenaline and Adrenaline Degradation,RAR Activation,Retinoate Biosynthesis I,Retinol Biosynthesis,Serotonin Degradation,Signaling by Retinoic Acid,The Visual Cycle,Visual phototransduction
hsa-miR-3605-3p	miR-3605-3p (miRNAs w/seed CUCCGUG)	5,490	TargetScan Human	High (predicted)	MPO	MPO	-2,272	Airway Pathology in Chronic Obstructive Pulmonary Disease,IL-8 Signaling,Melatonin Degradation III,Multiple Sclerosis Signaling Pathway,Neutrophil degranulation,Neutrophil Extracellular Trap Signaling Pathway,Phagosome Maturation,Production of Nitric Oxide and Reactive Oxygen Species in Macrophages,Superpathway of Melatonin Degradation,TREM1 Signaling
hsa-miR-3605-5p	miR-3605-5p (and other miRNAs w/seed GAGGAUG)	0,900	TargetScan Mouse	High (predicted)	ADRA2B	ADRA2B	-8,626	Adrenergic Receptor Signaling Pathway (Enhanced),AMPK Signaling,BBSome Signaling Pathway,Breast Cancer Regulation by Stathmin1,cAMP-mediated signaling,Cardiac Hypertrophy Signaling,Cardiac Hypertrophy Signaling (Enhanced),Cellular Effects of Sildenafil (Viagra),Class A/1 (Rhodopsin-like receptors),CREB Signaling in Neurons,FAK Signaling,G alpha (i) signalling events,G alpha (z) signalling events,…
hsa-miR-3605-5p	miR-3605-5p (and other miRNAs w/seed GAGGAUG)	0,900	TargetScan Human	High (predicted)	DAPK2	DAPK2	2,979	Autophagy,Caspase activation via Dependence Receptors in the absence of ligand,Immunogenic Cell Death Signaling Pathway,TR/RXR Activation
hsa-miR-3609	miR-3609 (and other miRNAs w/seed AAAGUGA)	-3,790	TargetScan Human	High (predicted)	GBP6	GBP6	4,639	Interferon gamma signaling
hsa-miR-3611	miR-3611 (miRNAs w/seed UGUGAAG)	-6,330	TargetScan Human	High (predicted)	DUSP1	DUSP1	-2,404	3-phosphoinositide Biosynthesis,3-phosphoinositide Degradation,Aldosterone Signaling in Epithelial Cells,cAMP-mediated signaling,D-myo-inositol (1,4,5,6)-Tetrakisphosphate Biosynthesis,D-myo-inositol (3,4,5,6)-tetrakisphosphate Biosynthesis,D-myo-inositol-5-phosphate Metabolism,ERK/MAPK Signaling,G-Protein Coupled Receptor Signaling,Glucocorticoid Receptor Signaling,Hematoma Resolution Signaling …
hsa-miR-3613-3p	miR-3613-3p (miRNAs w/seed CAAAAAA)	1,770	TargetScan Human	High (predicted)	KCNJ15	KCNJ15	3,355	Dopamine-DARPP32 Feedback in cAMP Signaling,GABA receptor activation,Neurovascular Coupling Signaling Pathway,Potassium Channels
hsa-miR-3613-3p	miR-3613-3p (miRNAs w/seed CAAAAAA)	1,770	TargetScan Human	High (predicted)	OLR1	OLR1	-3,637	Cell surface interactions at the vascular wall,Cyclophilin Signaling Pathway,Glycation Signaling Pathway,Neutrophil degranulation,Tuberculosis Latent Signaling Pathway
hsa-miR-3614-3p	miR-3614-3p (miRNAs w/seed AGCCUUC)	-4,350	TargetScan Human	High (predicted)	BTNL8	BTNL8	4,074	Butyrophilin (BTN) family interactions
hsa-miR-3614-5p	miR-3614-5p (miRNAs w/seed CACUUGG)	-1,260	TargetScan Human	High (predicted)	MGAM	MGAM	4,126	Digestion,Glycogen Degradation III,Neutrophil degranulation
hsa-miR-3615	miR-3615 (miRNAs w/seed CUCUCGG)	5,930	TargetScan Human	High (predicted)	G0S2	G0S2	-5,995	Regulation of lipid metabolism by PPARalpha
hsa-miR-573	miR-3616-5p (and other miRNAs w/seed UGAAGUG)	-2,020	TargetScan Human	High (predicted)	CXCL8	CXCL8	-4,978	Adrenergic Receptor Signaling Pathway (Enhanced),Agranulocyte Adhesion and Diapedesis,Airway Inflammation in Asthma,Airway Pathology in Chronic Obstructive Pulmonary Disease,ATF4 activates genes in response to endoplasmic reticulum stress,Atherosclerosis Signaling,Autism Signaling Pathway,Bladder Cancer Signaling,Cachexia Signaling Pathway,Cardiac Hypertrophy Signaling (Enhanced),CDX Gastrointest…
hsa-miR-573	miR-3616-5p (and other miRNAs w/seed UGAAGUG)	-2,020	TargetScan Human	High (predicted)	NR4A2	NR4A2	-4,232	Bone Mineralization Signaling Pathway,Generic Transcription Pathway,Sleep REM Signaling Pathway,SUMOylation of intracellular receptors
hsa-miR-500b-5p	miR-362-5p (and other miRNAs w/seed AUCCUUG)	1,690	TargetScan Human	High (predicted)	PEX12	PEX12	1,710	Class I peroxisomal membrane protein import,E3 ubiquitin ligases ubiquitinate target proteins,Peroxisomal protein import
hsa-miR-3620-3p	miR-3620-3p (and other miRNAs w/seed CACCCUG)	4,370	TargetScan Human	High (predicted)	DAPK2	DAPK2	2,979	Autophagy,Caspase activation via Dependence Receptors in the absence of ligand,Immunogenic Cell Death Signaling Pathway,TR/RXR Activation
hsa-miR-3620-3p	miR-3620-3p (and other miRNAs w/seed CACCCUG)	4,370	TargetScan Mouse	High (predicted)	EEPD1	EEPD1	1,380	NR1H2 and NR1H3-mediated signaling
hsa-miR-3620-3p	miR-3620-3p (and other miRNAs w/seed CACCCUG)	4,370	TargetScan Mouse	High (predicted)	EIF1	EIF1	-1,350	Cachexia Signaling Pathway,EIF2 Signaling,GAIT Translation Signaling Pathway,Insulin Secretion Signaling Pathway,Regulation of eIF4 and p70S6K Signaling,Stress Granule Signaling Pathway,VEGF Signaling
hsa-miR-3620-3p	miR-3620-3p (and other miRNAs w/seed CACCCUG)	4,370	TargetScan Mouse	High (predicted)	PISD	PISD	1,654	ER-Mitochondrial Communication Signaling Pathway
hsa-miR-3620-3p	miR-3620-3p (and other miRNAs w/seed CACCCUG)	4,370	TargetScan Mouse	High (predicted)	PPP1R3D	PPP1R3D	2,112	3-phosphoinositide Biosynthesis,3-phosphoinositide Degradation,Breast Cancer Regulation by Stathmin1,D-myo-inositol (1,4,5,6)-Tetrakisphosphate Biosynthesis,D-myo-inositol (3,4,5,6)-tetrakisphosphate Biosynthesis,D-myo-inositol-5-phosphate Metabolism,ERK/MAPK Signaling,Production of Nitric Oxide and Reactive Oxygen Species in Macrophages,Superpathway of Inositol Phosphate Compounds
hsa-miR-363-5p	miR-363-5p (and other miRNAs w/seed GGGUGGA)	1,230	TargetScan Human	High (predicted)	CDKN1A	CDKN1A	-2,669	Activin Inhibin Signaling Pathway,AMPK Signaling,Antiproliferative Role of Somatostatin Receptor 2,Aryl Hydrocarbon Receptor Signaling,ATM Signaling,BAG2 Signaling Pathway,BEX2 Signaling Pathway,Bladder Cancer Signaling,Cell Cycle Checkpoints,Cell Cycle: G1/S Checkpoint Regulation,Cell Cycle: G2/M DNA Damage Checkpoint Regulation,Cerebral Malformation Signaling Pathway,CGAS-STING Signaling Pathwa…
hsa-miR-363-5p	miR-363-5p (and other miRNAs w/seed GGGUGGA)	1,230	TargetScan Human	High (predicted)	FOSL1	FOSL1	-4,585	Activin Inhibin Signaling Pathway,ERK5 Signaling,NGF-stimulated transcription,NRF2-mediated Oxidative Stress Response,Sertoli Cell-Germ Cell Junction Signaling Pathway (Enhanced),Warburg Effect Signaling Pathway
hsa-miR-363-5p	miR-363-5p (and other miRNAs w/seed GGGUGGA)	1,230	TargetScan Human	High (predicted)	H2BC18	H2BC18	4,391	Chromatin organization,Deubiquitination
hsa-miR-363-5p	miR-363-5p (and other miRNAs w/seed GGGUGGA)	1,230	TargetScan Human	High (predicted)	KCNK17	KCNK17	-3,842	Cardiac conduction,Potassium Channels
hsa-miR-363-5p	miR-363-5p (and other miRNAs w/seed GGGUGGA)	1,230	TargetScan Human	High (predicted)	NFAM1	NFAM1	1,577	Neutrophil degranulation
hsa-miR-363-5p	miR-363-5p (and other miRNAs w/seed GGGUGGA)	1,230	TargetScan Human	High (predicted)	OLR1	OLR1	-3,637	Cell surface interactions at the vascular wall,Cyclophilin Signaling Pathway,Glycation Signaling Pathway,Neutrophil degranulation,Tuberculosis Latent Signaling Pathway
hsa-miR-363-5p	miR-363-5p (and other miRNAs w/seed GGGUGGA)	1,230	TargetScan Human	High (predicted)	PPP1R12B	PPP1R12B	2,267	3-phosphoinositide Biosynthesis,3-phosphoinositide Degradation,Actin Cytoskeleton Signaling,Actin Nucleation by ARP-WASP Complex,CCR3 Signaling in Eosinophils,CDC42 Signaling,Cellular Effects of Sildenafil (Viagra),Chemokine Signaling,D-myo-inositol (1,4,5,6)-Tetrakisphosphate Biosynthesis,D-myo-inositol (3,4,5,6)-tetrakisphosphate Biosynthesis,D-myo-inositol-5-phosphate Metabolism,Estrogen Recep…
hsa-miR-363-5p	miR-363-5p (and other miRNAs w/seed GGGUGGA)	1,230	TargetScan Human	High (predicted)	RAB3D	RAB3D	1,705	Neutrophil degranulation,RAB geranylgeranylation
hsa-miR-363-5p	miR-363-5p (and other miRNAs w/seed GGGUGGA)	1,230	TargetScan Mouse	High (predicted)	SEMA6A	SEMA6A	5,722	Axonal Guidance Signaling,Semaphorin interactions,Semaphorin Neuronal Repulsive Signaling Pathway
hsa-miR-363-5p	miR-363-5p (and other miRNAs w/seed GGGUGGA)	1,230	TargetScan Mouse	High (predicted)	SEPTIN5	SEPTIN5	2,876	Parkinson's Signaling Pathway,RHOA Signaling,Signaling by Rho Family GTPases
hsa-miR-363-5p	miR-363-5p (and other miRNAs w/seed GGGUGGA)	1,230	TargetScan Human	High (predicted)	SLC5A10	SLC5A10	-2,625	Cellular hexose transport
hsa-miR-365b-3p	miR-365-3p (and other miRNAs w/seed AAUGCCC)	0,820	TargetScan Human	High (predicted)	CDKN1A	CDKN1A	-2,669	Activin Inhibin Signaling Pathway,AMPK Signaling,Antiproliferative Role of Somatostatin Receptor 2,Aryl Hydrocarbon Receptor Signaling,ATM Signaling,BAG2 Signaling Pathway,BEX2 Signaling Pathway,Bladder Cancer Signaling,Cell Cycle Checkpoints,Cell Cycle: G1/S Checkpoint Regulation,Cell Cycle: G2/M DNA Damage Checkpoint Regulation,Cerebral Malformation Signaling Pathway,CGAS-STING Signaling Pathwa…
hsa-miR-365b-3p	miR-365-3p (and other miRNAs w/seed AAUGCCC)	0,820	TargetScan Human	High (predicted)	LPAR5	LPAR5	1,521	BBSome Signaling Pathway,Breast Cancer Regulation by Stathmin1,Cellular Effects of Sildenafil (Viagra),Class A/1 (Rhodopsin-like receptors),CREB Signaling in Neurons,eNOS Signaling,FAK Signaling,G alpha (i) signalling events,G alpha (q) signalling events,G-Protein Coupled Receptor Signaling,GPCR-Mediated Nutrient Sensing in Enteroendocrine Cells,Gα12/13 Signaling,Lung Ionic Balance Signaling Path…
hsa-miR-365b-3p	miR-365-3p (and other miRNAs w/seed AAUGCCC)	0,820	TargetScan Human	High (predicted)	NABP1	NABP1	2,303	RNA polymerase II transcribes snRNA genes
hsa-miR-365b-3p	miR-365-3p (and other miRNAs w/seed AAUGCCC)	0,820	TargetScan Human	High (predicted)	ZNF486	ZNF486	1,690	Generic Transcription Pathway
hsa-miR-3657	miR-3657 (and other miRNAs w/seed GUGUCCC)	-3,380	TargetScan Mouse	High (predicted)	CCN2	CCN2	4,433	ABRA Signaling Pathway,Activin Inhibin Signaling Pathway,Apelin Cardiac Fibroblast Signaling Pathway,Hepatic Fibrosis / Hepatic Stellate Cell Activation,Hepatic Fibrosis Signaling Pathway,Hepatitis B Chronic Liver Pathogenesis Signaling Pathway,ID1 Signaling Pathway,IGF-1 Signaling,Preeclampsia Signaling Pathway,Pulmonary Fibrosis Idiopathic Signaling Pathway,Role of Tissue Factor in Cancer,Shedd…
hsa-miR-3657	miR-3657 (and other miRNAs w/seed GUGUCCC)	-3,380	TargetScan Human	High (predicted)	CDKN1A	CDKN1A	-2,669	Activin Inhibin Signaling Pathway,AMPK Signaling,Antiproliferative Role of Somatostatin Receptor 2,Aryl Hydrocarbon Receptor Signaling,ATM Signaling,BAG2 Signaling Pathway,BEX2 Signaling Pathway,Bladder Cancer Signaling,Cell Cycle Checkpoints,Cell Cycle: G1/S Checkpoint Regulation,Cell Cycle: G2/M DNA Damage Checkpoint Regulation,Cerebral Malformation Signaling Pathway,CGAS-STING Signaling Pathwa…
hsa-miR-3657	miR-3657 (and other miRNAs w/seed GUGUCCC)	-3,380	TargetScan Human	High (predicted)	DDIT4	DDIT4	-2,327	Cachexia Signaling Pathway,CLEAR Signaling Pathway,IL-10 Signaling,mTOR Signaling,Osteoarthritis Pathway,Sheddase Signaling Pathway,TP53 Regulates Metabolic Genes
hsa-miR-3657	miR-3657 (and other miRNAs w/seed GUGUCCC)	-3,380	TargetScan Mouse	High (predicted)	DHRS9	DHRS9	2,730	Ethanol Degradation II,Noradrenaline and Adrenaline Degradation,RAR Activation,Retinoate Biosynthesis I,Retinol Biosynthesis,Serotonin Degradation,Signaling by Retinoic Acid,The Visual Cycle,Visual phototransduction
hsa-miR-3657	miR-3657 (and other miRNAs w/seed GUGUCCC)	-3,380	TargetScan Human	High (predicted)	FOSL1	FOSL1	-4,585	Activin Inhibin Signaling Pathway,ERK5 Signaling,NGF-stimulated transcription,NRF2-mediated Oxidative Stress Response,Sertoli Cell-Germ Cell Junction Signaling Pathway (Enhanced),Warburg Effect Signaling Pathway
hsa-miR-3657	miR-3657 (and other miRNAs w/seed GUGUCCC)	-3,380	TargetScan Mouse	High (predicted)	ITGAX	ITGAX	1,624	Actin Cytoskeleton Signaling,Actin Nucleation by ARP-WASP Complex,Axonal Guidance Signaling,Cardiac Hypertrophy Signaling (Enhanced),Caveolar-mediated Endocytosis Signaling,CDC42 Signaling,Cell surface interactions at the vascular wall,Complement System,Ephrin Receptor Signaling,Epithelial Membrane Protein Signaling Pathway,ERK/MAPK Signaling,Extracellular matrix organization,FAK Signaling,Hepati…
hsa-miR-3657	miR-3657 (and other miRNAs w/seed GUGUCCC)	-3,380	TargetScan Human	High (predicted)	KCNE3	KCNE3	1,489	Cardiac conduction
hsa-miR-3657	miR-3657 (and other miRNAs w/seed GUGUCCC)	-3,380	TargetScan Human	High (predicted)	LRWD1	LRWD1	1,715	Histone Modification Signaling Pathway
hsa-miR-3657	miR-3657 (and other miRNAs w/seed GUGUCCC)	-3,380	TargetScan Mouse,TargetScan Human	High (predicted)	NR4A2	NR4A2	-4,232	Bone Mineralization Signaling Pathway,Generic Transcription Pathway,Sleep REM Signaling Pathway,SUMOylation of intracellular receptors
hsa-miR-3657	miR-3657 (and other miRNAs w/seed GUGUCCC)	-3,380	TargetScan Mouse	High (predicted)	RAB36	RAB36	2,080	Intra-Golgi and retrograde Golgi-to-ER traffic,RAB geranylgeranylation
hsa-miR-3657	miR-3657 (and other miRNAs w/seed GUGUCCC)	-3,380	TargetScan Mouse,TargetScan Human	High (predicted),Moderate (predicted)	TREML2	TREML2	2,133	Immunoregulatory interactions between a Lymphoid and a non-Lymphoid cell
hsa-miR-3661	miR-3661 (and other miRNAs w/seed GACCUGG)	1,990	TargetScan Human	High (predicted)	ST6GALNAC2	ST6GALNAC2	2,963	O-linked glycosylation,Sialic acid metabolism
hsa-miR-3675-5p	miR-3675-5p (miRNAs w/seed AUGGGGC)	2,180	TargetScan Human	High (predicted)	NDEL1	NDEL1	1,605	Cell Cycle Checkpoints,Mitotic Metaphase and Anaphase,Mitotic Prometaphase,Reelin Signaling in Neurons,RHO GTPases Activate Formins
hsa-miR-3675-5p	miR-3675-5p (miRNAs w/seed AUGGGGC)	2,180	TargetScan Human	High (predicted)	RPH3A	RPH3A	-2,844	Huntington's Disease Signaling
hsa-miR-3677-5p	miR-3677-5p (miRNAs w/seed AGUGGCC)	-4,430	TargetScan Human	High (predicted)	GRM2	GRM2	-1,679	Autism Signaling Pathway,BBSome Signaling Pathway,Breast Cancer Regulation by Stathmin1,cAMP-mediated signaling,Cellular Effects of Sildenafil (Viagra),Class C/3 (Metabotropic glutamate/pheromone receptors),CREB Signaling in Neurons,FAK Signaling,G alpha (i) signalling events,G-Protein Coupled Receptor Signaling,Glutamate Receptor Signaling,Glutaminergic Receptor Signaling Pathway (Enhanced),Gαi …
hsa-miR-3677-5p	miR-3677-5p (miRNAs w/seed AGUGGCC)	-4,430	TargetScan Human	High (predicted)	P2RY13	P2RY13	2,216	BBSome Signaling Pathway,Breast Cancer Regulation by Stathmin1,cAMP-mediated signaling,Cellular Effects of Sildenafil (Viagra),Class A/1 (Rhodopsin-like receptors),CREB Signaling in Neurons,FAK Signaling,G alpha (i) signalling events,G-Protein Coupled Receptor Signaling,Gap Junction Signaling,Gustation Pathway,Gαi Signaling,Lung Ionic Balance Signaling Pathway,Molecular Mechanisms of Cancer,NF1 R…
hsa-miR-3677-5p	miR-3677-5p (miRNAs w/seed AGUGGCC)	-4,430	TargetScan Human	High (predicted)	TRIM25	TRIM25	1,598	Coronavirus Pathogenesis Pathway,DDX58/IFIH1-mediated induction of interferon-alpha/beta,Deubiquitination,DNA Damage Bypass,Interferon gamma signaling,ISG15 antiviral mechanism,ISGylation Signaling Pathway,PKR-mediated signaling,Role of RIG1-like Receptors in Antiviral Innate Immunity
hsa-miR-3677-5p	miR-3677-5p (miRNAs w/seed AGUGGCC)	-4,430	TargetScan Human	High (predicted)	TUT7	TUT7	1,438	Deadenylation-dependent mRNA decay,MicroRNA Biogenesis Signaling Pathway,mRNA 3 Prime End Processing Signaling Pathway,Z-decay: degradation of maternal mRNAs by zygotically expressed factors,Zygotic genome activation (ZGA)
hsa-miR-3682-3p	miR-3682-3p (miRNAs w/seed GAUGAUA)	1,240	TargetScan Human	High (predicted)	SEMA6A	SEMA6A	5,722	Axonal Guidance Signaling,Semaphorin interactions,Semaphorin Neuronal Repulsive Signaling Pathway
hsa-miR-3684	miR-3684 (miRNAs w/seed UAGACCU)	-3,260	TargetScan Human	High (predicted)	ITGAX	ITGAX	1,624	Actin Cytoskeleton Signaling,Actin Nucleation by ARP-WASP Complex,Axonal Guidance Signaling,Cardiac Hypertrophy Signaling (Enhanced),Caveolar-mediated Endocytosis Signaling,CDC42 Signaling,Cell surface interactions at the vascular wall,Complement System,Ephrin Receptor Signaling,Epithelial Membrane Protein Signaling Pathway,ERK/MAPK Signaling,Extracellular matrix organization,FAK Signaling,Hepati…
hsa-miR-3688-3p	miR-3688-3p (and other miRNAs w/seed AUGGAAA)	2,860	TargetScan Human	High (predicted)	KCNJ15	KCNJ15	3,355	Dopamine-DARPP32 Feedback in cAMP Signaling,GABA receptor activation,Neurovascular Coupling Signaling Pathway,Potassium Channels
hsa-miR-369-5p	miR-369-5p (miRNAs w/seed GAUCGAC)	-4,100	TargetScan Human	High (predicted)	ABCG1	ABCG1	1,846	ABC-family proteins mediated transport,LPS/IL-1 Mediated Inhibition of RXR Function,LXR/RXR Activation,NR1H2 and NR1H3-mediated signaling,Plasma lipoprotein assembly, remodeling, and clearance,UFMylation Signaling Pathway
hsa-miR-3691-5p	miR-3691-5p (miRNAs w/seed GUGGAUG)	2,160	TargetScan Human	High (predicted)	FCGR2A	FCGR2A	2,381	B Cell Receptor Signaling,Dendritic Cell Maturation,Fcgamma receptor (FCGR) dependent phagocytosis,Fcγ Receptor-mediated Phagocytosis in Macrophages and Monocytes,IL-10 Signaling,IL-12 Signaling and Production in Macrophages,Neutrophil degranulation,Parkinson's Signaling Pathway,Phagosome Formation,Phospholipase C Signaling,Role of NFAT in Regulation of the Immune Response,Role of Osteoclasts in …
hsa-miR-3691-5p	miR-3691-5p (miRNAs w/seed GUGGAUG)	2,160	TargetScan Human	High (predicted)	RASGRP4	RASGRP4	1,509	Fc epsilon receptor (FCERI) signaling,RAF/MAP kinase cascade
hsa-miR-3691-5p	miR-3691-5p (miRNAs w/seed GUGGAUG)	2,160	TargetScan Human	High (predicted)	ZNF772	ZNF772	2,180	Generic Transcription Pathway
hsa-miR-370-3p	miR-370-3p (and other miRNAs w/seed CCUGCUG)	-3,970	TargetScan Mouse,TargetScan Human	High (predicted),Moderate (predicted)	CACNA1E	CACNA1E	4,468	Acetylcholine Receptor Signaling Pathway,Adrenergic Receptor Signaling Pathway (Enhanced),Amyotrophic Lateral Sclerosis Signaling,Androgen Signaling,Autism Signaling Pathway,Calcium Signaling,Cardiac Hypertrophy Signaling,Cardiac Hypertrophy Signaling (Enhanced),Cardiac β-adrenergic Signaling,CCR5 Signaling in Macrophages,Cellular Effects of Sildenafil (Viagra),Circadian Rhythm Signaling,Corticot…
hsa-miR-370-5p	miR-370-5p (and other miRNAs w/seed AGGUCAC)	-3,100	TargetScan Mouse	High (predicted)	CLDN9	CLDN9	4,216	Agranulocyte Adhesion and Diapedesis,Cell junction organization,Granulocyte Adhesion and Diapedesis,Leukocyte Extravasation Signaling,Sertoli Cell-Germ Cell Junction Signaling Pathway (Enhanced),Sertoli Cell-Sertoli Cell Junction Signaling,Tight Junction Signaling
hsa-miR-655-3p	miR-374c-5p (and other miRNAs w/seed UAAUACA)	-4,550	TargetScan Mouse,TargetScan Human	High (predicted),Moderate (predicted)	PTX3	PTX3	-5,100	Neutrophil degranulation,Role of Pattern Recognition Receptors in Recognition of Bacteria and Viruses
hsa-miR-655-3p	miR-374c-5p (and other miRNAs w/seed UAAUACA)	-4,550	TargetScan Human	High (predicted)	RGS1	RGS1	-4,897	G alpha (i) signalling events,G alpha (q) signalling events,Opioid Signaling Pathway
hsa-miR-376b-3p	miR-376a-3p (and other miRNAs w/seed UCAUAGA)	-8,580	TargetScan Mouse,TargetScan Human	High (predicted)	PEX12	PEX12	1,710	Class I peroxisomal membrane protein import,E3 ubiquitin ligases ubiquitinate target proteins,Peroxisomal protein import
hsa-miR-376b-3p	miR-376a-3p (and other miRNAs w/seed UCAUAGA)	-8,580	TargetScan Human	High (predicted)	RGS1	RGS1	-4,897	G alpha (i) signalling events,G alpha (q) signalling events,Opioid Signaling Pathway
hsa-miR-376b-3p	miR-376a-3p (and other miRNAs w/seed UCAUAGA)	-8,580	TargetScan Human	High (predicted)	TGFA	TGFA	2,541	Autophagy,Breast Cancer Regulation by Stathmin1,Cargo concentration in the ER,Cargo recognition for clathrin-mediated endocytosis,Cilia Biogenesis Signaling Pathway,Clathrin-mediated endocytosis,CLEAR Signaling Pathway,COPII-mediated vesicle transport,CREB Signaling in Neurons,Docosahexaenoic Acid (DHA) Signaling,Ephrin A Signaling,ERBB Signaling,ESR-mediated signaling,Extra-nuclear estrogen sign…
hsa-miR-376a-2-5p	miR-376a-5p (and other miRNAs w/seed GUAGAUU)	-3,460	TargetScan Human	High (predicted)	CXCL8	CXCL8	-4,978	Adrenergic Receptor Signaling Pathway (Enhanced),Agranulocyte Adhesion and Diapedesis,Airway Inflammation in Asthma,Airway Pathology in Chronic Obstructive Pulmonary Disease,ATF4 activates genes in response to endoplasmic reticulum stress,Atherosclerosis Signaling,Autism Signaling Pathway,Bladder Cancer Signaling,Cachexia Signaling Pathway,Cardiac Hypertrophy Signaling (Enhanced),CDX Gastrointest…
hsa-miR-376b-5p	miR-376b-5p (and other miRNAs w/seed GUGGAUA)	-5,510	TargetScan Human	High (predicted)	IKBIP	IKBIP	1,649	TAK1-dependent IKK and NF-kappa-B activation
hsa-miR-376b-5p	miR-376b-5p (and other miRNAs w/seed GUGGAUA)	-5,510	TargetScan Human	High (predicted)	NFKBIA	NFKBIA	-4,062	4-1BB Signaling in T Lymphocytes,Activation of IRF by Cytosolic Pattern Recognition Receptors,Activin Inhibin Signaling Pathway,Acute Phase Response Signaling,Angiopoietin Signaling,Antioxidant Action of Vitamin C,Apoptosis Signaling,April Mediated Signaling,ATM Signaling,B Cell Activating Factor Signaling,B Cell Receptor Signaling,BEX2 Signaling Pathway,C-type lectin receptors (CLRs),CD27 Signal…
hsa-miR-376c-3p	miR-376c-3p (and other miRNAs w/seed ACAUAGA)	-7,270	TargetScan Mouse,TargetScan Human	High (predicted)	HBEGF	HBEGF	-3,267	Cargo recognition for clathrin-mediated endocytosis,CDX Gastrointestinal Cancer Signaling Pathway,Clathrin-mediated endocytosis,ERBB Signaling,Extra-nuclear estrogen signaling,G Beta Gamma Signaling,Gastrin-CREB signalling pathway via PKC and MAPK,GNRH Signaling,HER-2 Signaling in Breast Cancer,IL-13 Signaling Pathway,IL-8 Signaling,Neuregulin Signaling,Pancreatic Adenocarcinoma Signaling,PIP3 ac…
hsa-miR-376c-3p	miR-376c-3p (and other miRNAs w/seed ACAUAGA)	-7,270	TargetScan Mouse	High (predicted)	KCNE3	KCNE3	1,489	Cardiac conduction
hsa-miR-377-3p	miR-377-3p (miRNAs w/seed UCACACA)	-4,700	TargetScan Mouse	High (predicted)	AREG	AREG	-5,571	Cargo concentration in the ER,Cargo recognition for clathrin-mediated endocytosis,Clathrin-mediated endocytosis,COPII-mediated vesicle transport,ERBB Signaling,Extra-nuclear estrogen signaling,HER-2 Signaling in Breast Cancer,IL-33 Signaling Pathway,Neuregulin Signaling,NFE2L2 regulating tumorigenic genes,PIP3 activates AKT signaling,Pulmonary Fibrosis Idiopathic Signaling Pathway,RAF/MAP kinase …
hsa-miR-377-3p	miR-377-3p (miRNAs w/seed UCACACA)	-4,700	TargetScan Human	High (predicted)	G0S2	G0S2	-5,995	Regulation of lipid metabolism by PPARalpha
hsa-miR-377-3p	miR-377-3p (miRNAs w/seed UCACACA)	-4,700	TargetScan Human	High (predicted)	IFIT2	IFIT2	3,880	Activation of IRF by Cytosolic Pattern Recognition Receptors,Interferon alpha/beta signaling,Role of Hypercytokinemia/hyperchemokinemia in the Pathogenesis of Influenza,Systemic Lupus Erythematosus in B Cell Signaling Pathway
hsa-miR-377-3p	miR-377-3p (miRNAs w/seed UCACACA)	-4,700	TargetScan Human	High (predicted)	KAZN	KAZN	3,524	Keratinization
hsa-miR-377-3p	miR-377-3p (miRNAs w/seed UCACACA)	-4,700	TargetScan Mouse	High (predicted)	OLR1	OLR1	-3,637	Cell surface interactions at the vascular wall,Cyclophilin Signaling Pathway,Glycation Signaling Pathway,Neutrophil degranulation,Tuberculosis Latent Signaling Pathway
hsa-miR-377-3p	miR-377-3p (miRNAs w/seed UCACACA)	-4,700	TargetScan Mouse	High (predicted)	ST8SIA4	ST8SIA4	1,445	NCAM signaling for neurite out-growth,Sialic acid metabolism
hsa-miR-377-5p	miR-377-5p (and other miRNAs w/seed GAGGUUG)	-2,700	TargetScan Human	High (predicted)	CREB5	CREB5	2,365	Acetylcholine Receptor Signaling Pathway,AMPK Signaling,ATM Signaling,Autophagy,B Cell Receptor Signaling,Breast Cancer Regulation by Stathmin1,Calcium Signaling,cAMP-mediated signaling,Cellular Effects of Sildenafil (Viagra),Circadian Rhythm Signaling,CLEAR Signaling Pathway,Corticotropin Releasing Hormone Signaling,CREB Signaling in Neurons,Cyclophilin Signaling Pathway,Dendritic Cell Maturatio…
hsa-miR-377-5p	miR-377-5p (and other miRNAs w/seed GAGGUUG)	-2,700	TargetScan Mouse	High (predicted)	SEPTIN5	SEPTIN5	2,876	Parkinson's Signaling Pathway,RHOA Signaling,Signaling by Rho Family GTPases
hsa-miR-377-5p	miR-377-5p (and other miRNAs w/seed GAGGUUG)	-2,700	TargetScan Mouse	High (predicted)	TGFA	TGFA	2,541	Autophagy,Breast Cancer Regulation by Stathmin1,Cargo concentration in the ER,Cargo recognition for clathrin-mediated endocytosis,Cilia Biogenesis Signaling Pathway,Clathrin-mediated endocytosis,CLEAR Signaling Pathway,COPII-mediated vesicle transport,CREB Signaling in Neurons,Docosahexaenoic Acid (DHA) Signaling,Ephrin A Signaling,ERBB Signaling,ESR-mediated signaling,Extra-nuclear estrogen sign…
hsa-miR-378d	miR-378a-3p (and other miRNAs w/seed CUGGACU)	-3,380	TargetScan Mouse,TargetScan Human	High (predicted),Moderate (predicted)	KBTBD7	KBTBD7	2,175	Class I MHC mediated antigen processing and presentation,Neddylation,RAF/MAP kinase cascade
hsa-miR-5009-5p	miR-378b (and other miRNAs w/seed UGGACUU)	2,720	TargetScan Mouse	High (predicted)	ATF3	ATF3	-3,262	ATF4 activates genes in response to endoplasmic reticulum stress,EIF2 Signaling,Endocannabinoid Cancer Inhibition Pathway,ID1 Signaling Pathway,PI3K Signaling in B Lymphocytes,Response of EIF2AK1 (HRI) to heme deficiency,Response of EIF2AK4 (GCN2) to amino acid deficiency,Role of PKR in Interferon Induction and Antiviral Response,Senescence Pathway
hsa-miR-5009-5p	miR-378b (and other miRNAs w/seed UGGACUU)	2,720	TargetScan Mouse,TargetScan Human	High (predicted)	CACNB4	CACNB4	2,567	Acetylcholine Receptor Signaling Pathway,Adrenergic Receptor Signaling Pathway (Enhanced),Amyotrophic Lateral Sclerosis Signaling,Androgen Signaling,Autism Signaling Pathway,Calcium Signaling,Cardiac Hypertrophy Signaling,Cardiac Hypertrophy Signaling (Enhanced),Cardiac β-adrenergic Signaling,CCR5 Signaling in Macrophages,Cellular Effects of Sildenafil (Viagra),Circadian Rhythm Signaling,Corticot…
hsa-miR-5009-5p	miR-378b (and other miRNAs w/seed UGGACUU)	2,720	TargetScan Mouse	High (predicted)	LBR	LBR	1,500	Cholesterol biosynthesis,Cholesterol Biosynthesis I,Cholesterol Biosynthesis II (via 24,25-dihydrolanosterol),Cholesterol Biosynthesis III (via Desmosterol),Mitotic Metaphase and Anaphase,RHO GTPase cycle,Superpathway of Cholesterol Biosynthesis,Transcriptional Regulation by MECP2,Zymosterol Biosynthesis
hsa-miR-5009-5p	miR-378b (and other miRNAs w/seed UGGACUU)	2,720	TargetScan Human	High (predicted)	OLR1	OLR1	-3,637	Cell surface interactions at the vascular wall,Cyclophilin Signaling Pathway,Glycation Signaling Pathway,Neutrophil degranulation,Tuberculosis Latent Signaling Pathway
hsa-miR-5009-5p	miR-378b (and other miRNAs w/seed UGGACUU)	2,720	TargetScan Mouse	High (predicted)	P2RY14	P2RY14	1,706	BBSome Signaling Pathway,Breast Cancer Regulation by Stathmin1,cAMP-mediated signaling,Cellular Effects of Sildenafil (Viagra),Class A/1 (Rhodopsin-like receptors),CREB Signaling in Neurons,FAK Signaling,G alpha (i) signalling events,G-Protein Coupled Receptor Signaling,Gap Junction Signaling,Gustation Pathway,Gαi Signaling,Lung Ionic Balance Signaling Pathway,Molecular Mechanisms of Cancer,NF1 R…
hsa-miR-378g	miR-378g (miRNAs w/seed CUGGGCU)	-1,270	TargetScan Human	High (predicted)	EIF1	EIF1	-1,350	Cachexia Signaling Pathway,EIF2 Signaling,GAIT Translation Signaling Pathway,Insulin Secretion Signaling Pathway,Regulation of eIF4 and p70S6K Signaling,Stress Granule Signaling Pathway,VEGF Signaling
hsa-miR-378g	miR-378g (miRNAs w/seed CUGGGCU)	-1,270	TargetScan Human	High (predicted)	OLR1	OLR1	-3,637	Cell surface interactions at the vascular wall,Cyclophilin Signaling Pathway,Glycation Signaling Pathway,Neutrophil degranulation,Tuberculosis Latent Signaling Pathway
hsa-miR-379-5p	miR-379-5p (and other miRNAs w/seed GGUAGAC)	-6,020	TargetScan Human	High (predicted)	G0S2	G0S2	-5,995	Regulation of lipid metabolism by PPARalpha
hsa-miR-379-5p	miR-379-5p (and other miRNAs w/seed GGUAGAC)	-6,020	TargetScan Human	High (predicted)	IL18RAP	IL18RAP	1,721	Activin Inhibin Signaling Pathway,Cachexia Signaling Pathway,Cardiac Hypertrophy Signaling (Enhanced),FAK Signaling,Glucocorticoid Receptor Signaling,Granulocyte Adhesion and Diapedesis,Hepatic Cholestasis,Hepatic Fibrosis / Hepatic Stellate Cell Activation,Hepatic Fibrosis Signaling Pathway,IL-10 Signaling,IL-27 Signaling Pathway,IL-6 Signaling,Interleukin-1 family signaling,Irritable Bowel Synd…
hsa-miR-379-5p	miR-379-5p (and other miRNAs w/seed GGUAGAC)	-6,020	TargetScan Mouse	High (predicted)	KCNJ15	KCNJ15	3,355	Dopamine-DARPP32 Feedback in cAMP Signaling,GABA receptor activation,Neurovascular Coupling Signaling Pathway,Potassium Channels
hsa-miR-381-3p	miR-381-3p (and other miRNAs w/seed AUACAAG)	-5,420	TargetScan Mouse,TargetScan Human	High (predicted),Moderate (predicted)	NFKBIA	NFKBIA	-4,062	4-1BB Signaling in T Lymphocytes,Activation of IRF by Cytosolic Pattern Recognition Receptors,Activin Inhibin Signaling Pathway,Acute Phase Response Signaling,Angiopoietin Signaling,Antioxidant Action of Vitamin C,Apoptosis Signaling,April Mediated Signaling,ATM Signaling,B Cell Activating Factor Signaling,B Cell Receptor Signaling,BEX2 Signaling Pathway,C-type lectin receptors (CLRs),CD27 Signal…
hsa-miR-381-5p	miR-381-5p (miRNAs w/seed GCGAGGU)	-2,670	TargetScan Mouse	High (predicted)	ADRA2B	ADRA2B	-8,626	Adrenergic Receptor Signaling Pathway (Enhanced),AMPK Signaling,BBSome Signaling Pathway,Breast Cancer Regulation by Stathmin1,cAMP-mediated signaling,Cardiac Hypertrophy Signaling,Cardiac Hypertrophy Signaling (Enhanced),Cellular Effects of Sildenafil (Viagra),Class A/1 (Rhodopsin-like receptors),CREB Signaling in Neurons,FAK Signaling,G alpha (i) signalling events,G alpha (z) signalling events,…
hsa-miR-381-5p	miR-381-5p (miRNAs w/seed GCGAGGU)	-2,670	TargetScan Human	High (predicted)	MXD1	MXD1	2,118	Activin Inhibin Signaling Pathway,Polyamine Regulation in Colon Cancer,VDR/RXR Activation
hsa-miR-382-3p	miR-382-3p (miRNAs w/seed AUCAUUC)	-5,850	TargetScan Human	High (predicted)	FCGR3B	FCGR3B	4,267	Dendritic Cell Maturation,IL-12 Signaling and Production in Macrophages,Natural Killer Cell Signaling,Neutrophil degranulation,Neutrophil Extracellular Trap Signaling Pathway,Parkinson's Signaling Pathway,Phagosome Formation,Post-translational modification: synthesis of GPI-anchored proteins,Role of NFAT in Regulation of the Immune Response,Role of Osteoclasts in Rheumatoid Arthritis Signaling Pa…
hsa-miR-3911	miR-3911 (and other miRNAs w/seed GUGUGGA)	-1,670	TargetScan Human	High (predicted)	CNIH3	CNIH3	1,628	Cargo concentration in the ER,COPII-mediated vesicle transport
hsa-miR-3911	miR-3911 (and other miRNAs w/seed GUGUGGA)	-1,670	TargetScan Mouse	High (predicted)	CREB5	CREB5	2,365	Acetylcholine Receptor Signaling Pathway,AMPK Signaling,ATM Signaling,Autophagy,B Cell Receptor Signaling,Breast Cancer Regulation by Stathmin1,Calcium Signaling,cAMP-mediated signaling,Cellular Effects of Sildenafil (Viagra),Circadian Rhythm Signaling,CLEAR Signaling Pathway,Corticotropin Releasing Hormone Signaling,CREB Signaling in Neurons,Cyclophilin Signaling Pathway,Dendritic Cell Maturatio…
hsa-miR-3911	miR-3911 (and other miRNAs w/seed GUGUGGA)	-1,670	TargetScan Human	High (predicted)	FCGR2A	FCGR2A	2,381	B Cell Receptor Signaling,Dendritic Cell Maturation,Fcgamma receptor (FCGR) dependent phagocytosis,Fcγ Receptor-mediated Phagocytosis in Macrophages and Monocytes,IL-10 Signaling,IL-12 Signaling and Production in Macrophages,Neutrophil degranulation,Parkinson's Signaling Pathway,Phagosome Formation,Phospholipase C Signaling,Role of NFAT in Regulation of the Immune Response,Role of Osteoclasts in …
hsa-miR-3911	miR-3911 (and other miRNAs w/seed GUGUGGA)	-1,670	TargetScan Human	High (predicted)	IKBIP	IKBIP	1,649	TAK1-dependent IKK and NF-kappa-B activation
hsa-miR-3911	miR-3911 (and other miRNAs w/seed GUGUGGA)	-1,670	TargetScan Mouse,TargetScan Human	High (predicted),Moderate (predicted)	SEMA6A	SEMA6A	5,722	Axonal Guidance Signaling,Semaphorin interactions,Semaphorin Neuronal Repulsive Signaling Pathway
hsa-miR-3911	miR-3911 (and other miRNAs w/seed GUGUGGA)	-1,670	TargetScan Mouse	High (predicted)	STEAP4	STEAP4	3,090	Iron uptake and transport
hsa-miR-3911	miR-3911 (and other miRNAs w/seed GUGUGGA)	-1,670	TargetScan Human	High (predicted)	ZNF772	ZNF772	2,180	Generic Transcription Pathway
hsa-miR-3913-3p	miR-3913-3p (miRNAs w/seed GACAUCA)	1,040	TargetScan Human	High (predicted)	C5AR2	C5AR2	2,499	BBSome Signaling Pathway,Breast Cancer Regulation by Stathmin1,Cellular Effects of Sildenafil (Viagra),Class A/1 (Rhodopsin-like receptors),Complement cascade,CREB Signaling in Neurons,FAK Signaling,G-Protein Coupled Receptor Signaling,Lung Ionic Balance Signaling Pathway,Molecular Mechanisms of Cancer,NF1 RAS Signaling Pathway,Phagosome Formation,S100 Family Signaling Pathway,Zn Homeostasis Sign…
hsa-miR-3913-3p	miR-3913-3p (miRNAs w/seed GACAUCA)	1,040	TargetScan Human	High (predicted)	PLPP6	PLPP6	1,349	3-phosphoinositide Biosynthesis,3-phosphoinositide Degradation,Cholesterol biosynthesis,D-myo-inositol (1,4,5,6)-Tetrakisphosphate Biosynthesis,D-myo-inositol (3,4,5,6)-tetrakisphosphate Biosynthesis,D-myo-inositol-5-phosphate Metabolism,Superpathway of Inositol Phosphate Compounds,Triacylglycerol Biosynthesis
hsa-miR-3913-3p	miR-3913-3p (miRNAs w/seed GACAUCA)	1,040	TargetScan Human	High (predicted)	STX3	STX3	2,371	BBSome Signaling Pathway,Other interleukin signaling
hsa-miR-3122	miR-3913-5p (and other miRNAs w/seed UUGGGAC)	5,010	TargetScan Human	High (predicted)	FCGR2A	FCGR2A	2,381	B Cell Receptor Signaling,Dendritic Cell Maturation,Fcgamma receptor (FCGR) dependent phagocytosis,Fcγ Receptor-mediated Phagocytosis in Macrophages and Monocytes,IL-10 Signaling,IL-12 Signaling and Production in Macrophages,Neutrophil degranulation,Parkinson's Signaling Pathway,Phagosome Formation,Phospholipase C Signaling,Role of NFAT in Regulation of the Immune Response,Role of Osteoclasts in …
hsa-miR-3917	miR-3917 (miRNAs w/seed CUCGGAC)	-2,360	TargetScan Human	High (predicted)	CSF2RB	CSF2RB	2,502	Acute Myeloid Leukemia Signaling,Antioxidant Action of Vitamin C,Cardiac Hypertrophy Signaling (Enhanced),Crosstalk between Dendritic Cells and Natural Killer Cells,Erythropoietin Signaling Pathway,FAK Signaling,Glucocorticoid Receptor Signaling,GM-CSF Signaling,IL-3 Signaling,Interleukin-2 family signaling,Interleukin-3, Interleukin-5 and GM-CSF signaling,Molecular Mechanisms of Cancer,MSP-RON S…
hsa-miR-3917	miR-3917 (miRNAs w/seed CUCGGAC)	-2,360	TargetScan Human	High (predicted)	JUN	JUN	-3,206	14-3-3-mediated Signaling,4-1BB Signaling in T Lymphocytes,Activation of anterior HOX genes in hindbrain during early embryogenesis,Activation of IRF by Cytosolic Pattern Recognition Receptors,Activin Inhibin Signaling Pathway,Acute Phase Response Signaling,Agrin Interactions at Neuromuscular Junction,Androgen Signaling,Apelin Endothelial Signaling Pathway,April Mediated Signaling,Aryl Hydrocarbo…
hsa-miR-3922-5p	miR-3922-5p (miRNAs w/seed CAAGGCC)	1,590	TargetScan Human	High (predicted)	KCNK17	KCNK17	-3,842	Cardiac conduction,Potassium Channels
hsa-miR-3922-5p	miR-3922-5p (miRNAs w/seed CAAGGCC)	1,590	TargetScan Human	High (predicted)	NABP1	NABP1	2,303	RNA polymerase II transcribes snRNA genes
hsa-miR-3922-5p	miR-3922-5p (miRNAs w/seed CAAGGCC)	1,590	TargetScan Human	High (predicted)	ST6GALNAC6	ST6GALNAC6	1,611	Sialic acid metabolism,Sphingolipid metabolism
hsa-miR-6806-3p	miR-3928-5p (and other miRNAs w/seed GAAGCUC)	5,430	TargetScan Human	High (predicted)	FCGR3B	FCGR3B	4,267	Dendritic Cell Maturation,IL-12 Signaling and Production in Macrophages,Natural Killer Cell Signaling,Neutrophil degranulation,Neutrophil Extracellular Trap Signaling Pathway,Parkinson's Signaling Pathway,Phagosome Formation,Post-translational modification: synthesis of GPI-anchored proteins,Role of NFAT in Regulation of the Immune Response,Role of Osteoclasts in Rheumatoid Arthritis Signaling Pa…
hsa-miR-3934-3p	miR-3934-3p (miRNAs w/seed GCUCAGG)	-2,390	TargetScan Human	High (predicted)	CXCR2	CXCR2	4,300	Agranulocyte Adhesion and Diapedesis,cAMP-mediated signaling,Cardiac Hypertrophy Signaling (Enhanced),Class A/1 (Rhodopsin-like receptors),FAK Signaling,G alpha (i) signalling events,G-Protein Coupled Receptor Signaling,Glucocorticoid Receptor Signaling,Granulocyte Adhesion and Diapedesis,Gαi Signaling,IL-8 Signaling,Molecular Mechanisms of Cancer,Neutrophil degranulation,Neutrophil Extracellular…
hsa-miR-3934-3p	miR-3934-3p (miRNAs w/seed GCUCAGG)	-2,390	TargetScan Human	High (predicted)	FCGR2A	FCGR2A	2,381	B Cell Receptor Signaling,Dendritic Cell Maturation,Fcgamma receptor (FCGR) dependent phagocytosis,Fcγ Receptor-mediated Phagocytosis in Macrophages and Monocytes,IL-10 Signaling,IL-12 Signaling and Production in Macrophages,Neutrophil degranulation,Parkinson's Signaling Pathway,Phagosome Formation,Phospholipase C Signaling,Role of NFAT in Regulation of the Immune Response,Role of Osteoclasts in …
hsa-miR-3934-3p	miR-3934-3p (miRNAs w/seed GCUCAGG)	-2,390	TargetScan Human	High (predicted)	RUNX3	RUNX3	-1,381	TCF dependent signaling in response to WNT,TGF-β Signaling,Th1 and Th2 Activation Pathway,Th1 Pathway,Th2 Pathway,Transcriptional regulation by RUNX3
hsa-miR-3936	miR-3936 (miRNAs w/seed AAGGGGU)	3,250	TargetScan Human	High (predicted)	ENTPD1	ENTPD1	1,401	IL-27 Signaling Pathway,Neurovascular Coupling Signaling Pathway,Nucleotide catabolism,Pyrimidine Ribonucleotides De Novo Biosynthesis,Pyrimidine Ribonucleotides Interconversion
hsa-miR-3936	miR-3936 (miRNAs w/seed AAGGGGU)	3,250	TargetScan Human	High (predicted)	P2RY14	P2RY14	1,706	BBSome Signaling Pathway,Breast Cancer Regulation by Stathmin1,cAMP-mediated signaling,Cellular Effects of Sildenafil (Viagra),Class A/1 (Rhodopsin-like receptors),CREB Signaling in Neurons,FAK Signaling,G alpha (i) signalling events,G-Protein Coupled Receptor Signaling,Gap Junction Signaling,Gustation Pathway,Gαi Signaling,Lung Ionic Balance Signaling Pathway,Molecular Mechanisms of Cancer,NF1 R…
hsa-miR-3940-3p	miR-3940-3p (miRNAs w/seed AGCCCGG)	6,660	TargetScan Human	High (predicted)	LFNG	LFNG	1,491	Nephron development,Notch Signaling,Pre-NOTCH Expression and Processing,Somitogenesis
hsa-miR-3940-3p	miR-3940-3p (miRNAs w/seed AGCCCGG)	6,660	TargetScan Human	High (predicted)	RAB36	RAB36	2,080	Intra-Golgi and retrograde Golgi-to-ER traffic,RAB geranylgeranylation
hsa-miR-3944-5p	miR-3944-5p (miRNAs w/seed GUGCAGC)	2,970	TargetScan Human	High (predicted)	NCF4	NCF4	2,543	Class I MHC mediated antigen processing and presentation,Detoxification of Reactive Oxygen Species,Leukocyte Extravasation Signaling,Production of Nitric Oxide and Reactive Oxygen Species in Macrophages,RHO GTPase cycle,RHO GTPases Activate NADPH Oxidases,Signaling by VEGF,Tuberculosis Active Signaling Pathway,Zn Homeostasis Signaling Pathway
hsa-miR-3944-5p	miR-3944-5p (miRNAs w/seed GUGCAGC)	2,970	TargetScan Human	High (predicted)	RUNX3	RUNX3	-1,381	TCF dependent signaling in response to WNT,TGF-β Signaling,Th1 and Th2 Activation Pathway,Th1 Pathway,Th2 Pathway,Transcriptional regulation by RUNX3
hsa-miR-3944-5p	miR-3944-5p (miRNAs w/seed GUGCAGC)	2,970	TargetScan Human	High (predicted)	SLC12A7	SLC12A7	-1,559	Transport of inorganic cations/anions and amino acids/oligopeptides,WNK Renal Signaling Pathway
hsa-miR-409-5p	miR-409-5p (and other miRNAs w/seed GGUUACC)	-3,040	TargetScan Mouse	High (predicted)	ARAP3	ARAP3	2,597	RHO GTPase cycle
hsa-miR-411-3p	miR-411-3p (and other miRNAs w/seed AUGUAAC)	-3,670	TargetScan Human	High (predicted)	DUSP1	DUSP1	-2,404	3-phosphoinositide Biosynthesis,3-phosphoinositide Degradation,Aldosterone Signaling in Epithelial Cells,cAMP-mediated signaling,D-myo-inositol (1,4,5,6)-Tetrakisphosphate Biosynthesis,D-myo-inositol (3,4,5,6)-tetrakisphosphate Biosynthesis,D-myo-inositol-5-phosphate Metabolism,ERK/MAPK Signaling,G-Protein Coupled Receptor Signaling,Glucocorticoid Receptor Signaling,Hematoma Resolution Signaling …
hsa-miR-412-5p	miR-412-5p (miRNAs w/seed GGUCGAC)	-5,000	TargetScan Mouse	High (predicted)	DENND3	DENND3	1,520	RAB GEFs exchange GTP for GDP on RABs
hsa-miR-423-3p	miR-423-3p (miRNAs w/seed GCUCGGU)	1,320	TargetScan Mouse	High (predicted)	JAML	JAML	1,939	Cell surface interactions at the vascular wall,Immunoregulatory interactions between a Lymphoid and a non-Lymphoid cell
hsa-miR-423-3p	miR-423-3p (miRNAs w/seed GCUCGGU)	1,320	TargetScan Mouse	High (predicted)	PACSIN2	PACSIN2	1,389	Clathrin-mediated endocytosis
hsa-miR-423-3p	miR-423-3p (miRNAs w/seed GCUCGGU)	1,320	TargetScan Human	High (predicted)	PANX2	PANX2	2,518	Transmission across Electrical Synapses
hsa-miR-423-3p	miR-423-3p (miRNAs w/seed GCUCGGU)	1,320	TargetScan Human	High (predicted)	SMO	SMO	-2,515	Adipogenesis pathway,Aldosterone Signaling in Epithelial Cells,Autism Signaling Pathway,Axonal Guidance Signaling,Basal Cell Carcinoma Signaling,BBSome Signaling Pathway,Bone Mineralization Signaling Pathway,Breast Cancer Regulation by Stathmin1,Cardiac Hypertrophy Signaling (Enhanced),CDX Gastrointestinal Cancer Signaling Pathway,Cellular Effects of Sildenafil (Viagra),Centrosomal KIAA0586 Signa…
[truncated: 1,238 more rows]
