# Supplementary material for: Dysregulation of miRNAs in Sicilian Patients with Autism Spectrum Disorder
Source: Biomedicines. 2026 Jan 19;14(1):217. doi: 10.3390/biomedicines14010217 (PMC12838852; doi:10.3390/biomedicines14010217)
Supplement: Supplementary file 1 [file biomedicines-14-00217-s001.zip › Table_S4- CanonicalPathway.xls]

## Sheet: Sheet0
Table_S4. CanonicalPathways miRNA-Target
© 2000-2025 QIAGEN. All rights reserved.
Ingenuity Canonical Pathways	-log(p-value)	Ratio	z-score	Molecules
S100 Family Signaling Pathway	9,59E00	4,73E-02	1,768	ADGRE3,ADGRG3,ADRA2B,C5AR2,CACNA1D,CACNA1E,CACNB4,CACNG8,CCL20,CCR3,CDKN1A,CREB5,CXCL8,CXCR1,F2RL1,FCGR2A,FCGR3B,FPR1,FPR2,GPR155,GPR18,GRM2,HBEGF,IL10RB,IL1B,JUN,LPAR2,LPAR5,MMP25,NCF1,P2RY13,P2RY14,PTAFR,SMAD6,SMO,TGFA,WNT7A
Interleukin-10 signaling	9,18E00	2,22E-01	0,000	CCL20,CCL3L1,CXCL2,CXCL8,FPR1,IL10RB,IL1B,IL1R1,PTAFR,TNFRSF1A
Neutrophil degranulation	8,76E00	5,66E-02	3,922	ADGRE3,ADGRG3,CEACAM3,CHI3L1,CXCR1,CXCR2,FCGR2A,FCGR3B,FPR1,FPR2,GCA,HSPA1B,ITGAX,MGAM,MME,MMP25,MNDA,NFAM1,OLR1,PADI2,PLAU,PTAFR,PTX3,RAB3D,SELL,SIRPB1,VNN1
Granulocyte Adhesion and Diapedesis	8,14E00	8,33E-02	#NUM!	CCL20,CCL3L1,CCR3,CLDN9,CSF3R,CXCL2,CXCL8,CXCR1,CXCR2,FPR1,FPR2,IL18RAP,IL1B,IL1R1,MMP25,SELL,TNFRSF1A
Molecular Mechanisms of Cancer	7,42E00	4,07E-02	2,694	ADGRE3,ADGRG3,ADRA2B,C5AR2,CCR3,CDKN1A,CSF2RB,CXCR1,CXCR2,F2RL1,FPR1,FPR2,GPR155,GPR18,GRM2,ID1,IL10RB,IL18RAP,IL1B,IL1R1,IL5RA,IL6R,ITGAX,JUN,LPAR2,LPAR5,LRP1,MMP25,NFKBIA,P2RY13,P2RY14,PTAFR,SMAD6,SMO,TGFA
Class A/1 (Rhodopsin-like receptors)	7,07E00	6,02E-02	2,236	ADRA2B,C5AR2,CCL20,CCL3L1,CCR3,CXCL2,CXCL8,CXCR1,CXCR2,F2RL1,FPR1,FPR2,GHRL,GPR18,LPAR2,LPAR5,OXER1,P2RY13,P2RY14,PTAFR
Agranulocyte Adhesion and Diapedesis	6,76E00	7,14E-02	#NUM!	AOC3,CCL20,CCL3L1,CCR3,CD34,CLDN9,CXCL2,CXCL8,CXCR1,CXCR2,IL1B,IL1R1,MADCAM1,MMP25,SELL,TNFRSF1A
G alpha (i) signalling events	6,64E00	6,59E-02	1,213	ADRA2B,CCL20,CCR3,CXCL2,CXCL8,CXCR1,CXCR2,FPR1,FPR2,GPR18,GRM2,LPAR2,LPAR5,OXER1,P2RY13,P2RY14,RGS1
Cellular Effects of Sildenafil (Viagra)	6,09E00	4,09E-02	-2,600	ADGRE3,ADGRG3,ADRA2B,C5AR2,CACNA1D,CACNA1E,CACNB4,CACNG8,CCR3,CNGA4,CREB5,CXCR1,F2RL1,FPR1,FPR2,GPR155,GPR18,GRM2,ID1,JUN,LPAR2,LPAR5,NFKBIA,P2RY13,P2RY14,PPP1R12B,PTAFR,SMO
Role of Chondrocytes in Rheumatoid Arthritis Signaling Pathway	5,92E00	8,33E-02	0,577	CXCL8,IL18RAP,IL1B,IL1R1,IL6R,JUN,LRP1,miR-27a-3p (and other miRNAs w/seed UCACAGU),MMP25,NLRP3,PLAU,TNFRSF1A
IL-10 Signaling	5,58E00	7,74E-02	-0,302	CDKN1A,CREB5,DDIT4,DUSP1,FCGR2A,IL10RB,IL18RAP,IL1B,IL1R1,IL6R,JUN,NFKBIA
STAT3 Pathway	5,26E00	7,91E-02	#NUM!	CDKN1A,CSF2RB,CXCR1,CXCR2,IL10RB,IL18RAP,IL1B,IL1R1,IL5RA,IL6R,TGFA
Lung Ionic Balance Signaling Pathway	5,11E00	4,21E-02	2,400	ADGRE3,ADGRG3,ADRA2B,C5AR2,CCR3,CNGA4,CXCL8,CXCR1,F2RL1,FPR1,FPR2,GPR155,GPR18,GRM2,IL1B,LPAR2,LPAR5,P2RY13,P2RY14,PTAFR,SMO,TNFRSF1A
Hepatic Fibrosis Signaling Pathway	4,97E00	4,57E-02	0,258	CACNA1D,CACNA1E,CACNB4,CACNG8,CCN2,CREB5,CXCL8,IL18RAP,IL1B,IL1R1,ITGAX,JUN,LRP1,NCF1,NFKBIA,SMO,SNAI1,TNFRSF1A,WNT7A
CREB Signaling in Neurons	4,95E00	3,9E-02	3,710	ADGRE3,ADGRG3,ADRA2B,C5AR2,CACNA1D,CACNA1E,CACNB4,CACNG8,CCR3,CREB5,CXCR1,F2RL1,FPR1,FPR2,GPR155,GPR18,GRM2,LPAR2,LPAR5,P2RY13,P2RY14,PTAFR,SMO,TGFA
Pathogen Induced Cytokine Storm Signaling Pathway	4,92E00	4,71E-02	0,258	CCL20,CCL3L1,CCR3,COL6A1,CSF2RB,CXCL2,CXCL8,CXCR1,CXCR2,IL18RAP,IL1B,IL1R1,IL6R,JUN,NLRP3,TLR6,TNFRSF1A,TNFSF14
Activin Inhibin Signaling Pathway	4,88E00	6,13E-02	0,277	ABHD5,CCN2,CDKN1A,FOSL1,IL18RAP,IL1B,IL1R1,JUN,MXD1,NFKBIA,SNAI1,TLR6,TNFRSF1A
NF1 RAS Signaling Pathway	4,88E00	4,07E-02	2,985	ADGRE3,ADGRG3,ADRA2B,C5AR2,CCR3,CSF2RB,CSF3R,CXCR1,F2RL1,FPR1,FPR2,GPR155,GPR18,GRM2,LPAR2,LPAR5,miR-193a-3p (and other miRNAs w/seed ACUGGCC),P2RY13,P2RY14,PTAFR,SMO,TGFA
Interferon alpha/beta signaling	4,87E00	1,05E-01	2,828	IFIT1,IFIT2,IFIT3,IFIT5,IFITM2,MX2,RNASEL,RSAD2
RAF-independent MAPK1/3 activation	4,79E00	2,17E-01	-1,342	DUSP1,DUSP2,DUSP4,DUSP5,IL6R
Breast Cancer Regulation by Stathmin1	4,59E00	3,8E-02	2,236	ADGRE3,ADGRG3,ADRA2B,C5AR2,CCR3,CREB5,CXCR1,F2RL1,FPR1,FPR2,GPR155,GPR18,GRM2,JUN,LPAR2,LPAR5,miR-10a-5p (and other miRNAs w/seed ACCCUGU),P2RY13,P2RY14,PPP1R3D,PTAFR,SMO,TGFA
CDX Gastrointestinal Cancer Signaling Pathway	4,52E00	6,09E-02	1,155	CDHR5,CXCL8,HBEGF,IL1B,IL6R,JUN,miR-183-5p (miRNAs w/seed AUGGCAC),NCF1,SMO,SNAI1,TNFSF14,WNT7A
Cardiac Hypertrophy Signaling (Enhanced)	4,42E00	3,91E-02	0,775	ADRA2B,CACNA1D,CACNA1E,CACNB4,CACNG8,CSF2RB,CXCL8,CXCR1,CXCR2,IL10RB,IL18RAP,IL1B,IL1R1,IL5RA,IL6R,ITGAX,JUN,SMO,TNFRSF1A,TNFSF14,WNT7A
G-Protein Coupled Receptor Signaling	4,37E00	3,51E-02	2,132	ADGRE3,ADGRG3,ADRA2B,C5AR2,CCR3,CNGA4,CREB5,CXCR1,CXCR2,DUSP1,DUSP4,F2RL1,FPR1,FPR2,GPR155,GPR18,GRM2,JUN,LPAR2,LPAR5,NFKBIA,P2RY13,P2RY14,PTAFR,SMO
Osteoarthritis Pathway	4,36E00	5,46E-02	1,155	CREB5,CXCL8,CXCR2,DDIT4,ELF3,IL18RAP,IL1B,IL1R1,ITGAX,LRP1,SMAD6,SMO,TNFRSF1A
BBSome Signaling Pathway	3,97E00	3,85E-02	2,000	ADGRE3,ADGRG3,ADRA2B,C5AR2,CCR3,CXCR1,F2RL1,FPR1,FPR2,GPR155,GPR18,GRM2,LPAR2,LPAR5,P2RY13,P2RY14,PTAFR,SMO,STX3
Preeclampsia Signaling Pathway	3,93E00	6,21E-02	-0,632	CCN2,ID1,IL1B,JUN,JUNB,miR-144-3p (miRNAs w/seed ACAGUAU),miR-199a-5p (and other miRNAs w/seed CCAGUGU),miR-204-5p (and other miRNAs w/seed UCCCUUU),NFKBIA,SMO
PI3K/AKT Signaling	3,8E00	5,5E-02	#NUM!	CDKN1A,CSF2RB,CXCR1,CXCR2,IL10RB,IL18RAP,IL1R1,IL5RA,IL6R,ITGAX,NFKBIA
Sheddase Signaling Pathway	3,73E00	5,39E-02	-0,905	CCN2,CCR3,DDIT4,ELF3,F2RL1,HBEGF,IL1B,JUN,MMP25,PLAU,TGFA
Tuberculosis Active Signaling Pathway	3,62E00	4,9E-02	0,000	IL10RB,IL18RAP,IL1B,IL1R1,ITGAX,JUN,miR-125b-5p (and other miRNAs w/seed CCCUGAG),NCF1,NCF4,NLRP3,TNFRSF1A,TNFSF14
Wound Healing Signaling Pathway	3,56E00	4,82E-02	1,155	COL6A1,CXCL8,HBEGF,IL18RAP,IL1B,IL1R1,JUN,miR-200b-3p (and other miRNAs w/seed AAUACUG),NFKBIA,TGFA,TNFRSF1A,TNFSF14
Role of Macrophages, Fibroblasts and Endothelial Cells in Rheumatoid Arthritis	3,4E00	4,15E-02	0,000	CREB5,CXCL8,F2RL1,IL18RAP,IL1B,IL1R1,IL6R,JUN,LRP1,NFKBIA,SMO,TLR6,TNFRSF1A,WNT7A
Immunogenic Cell Death Signaling Pathway	3,36E00	7,37E-02	0,000	DAPK2,FPR1,HSPA1B,IL1B,LRP1,NLRP3,TNFRSF1A
IL-6 Signaling	3,25E00	6,2E-02	0,000	CXCL8,IL18RAP,IL1B,IL1R1,IL6R,JUN,NFKBIA,TNFRSF1A
Phagosome Formation	3,21E00	3,12E-02	2,668	ADGRE3,ADGRG3,ADRA2B,C5AR2,CCR3,CXCR1,F2RL1,FCGR2A,FCGR3B,FPR1,FPR2,GPR155,GPR18,GRM2,ITGAX,LPAR2,LPAR5,P2RY13,P2RY14,PTAFR,SMO,TLR6
cAMP-mediated signaling	3,13E00	4,58E-02	1,265	ADRA2B,CNGA4,CREB5,CXCR2,DUSP1,DUSP4,FPR1,FPR2,GRM2,P2RY13,P2RY14
CGAS-STING Signaling Pathway	3,06E00	5,8E-02	-0,707	CCL20,CDKN1A,CXCL8,IDO1,IL1B,NFKBIA,NLRP3,TNFSF14
TREM1 Signaling	3,02E00	7,59E-02	-0,816	CD83,CXCL8,IL1B,ITGAX,NLRP3,TLR6
Irritable Bowel Syndrome Signaling Pathway	2,99E00	4,15E-02	1,732	CCL20,CXCL8,IL10RB,IL18RAP,IL1B,IL1R1,IL6R,MMP25,TLR6,TNFRSF1A,TNFSF14,WNT7A
FAK Signaling	2,96E00	2,7E-02	2,858	ADGRE3,ADGRG3,ADRA2B,C5AR2,CCR3,CSF2RB,CXCR1,CXCR2,ELF3,F2RL1,FPR1,FPR2,GPR155,GPR18,GRM2,IL10RB,IL18RAP,IL1R1,IL5RA,IL6R,ITGAX,JUN,LPAR2,LPAR5,P2RY13,P2RY14,PTAFR,SMO
Interleukin-4 and Interleukin-13 signaling	2,95E00	6,31E-02	1,134	ALOX15,CDKN1A,CXCL8,IL1B,IL6R,ITGAX,JUNB
Phenylethylamine Degradation I	2,92E00	0.5	#NUM!	AOC2,AOC3
Sialic acid metabolism	2,91E00	1,21E-01	2,000	NPL,ST6GALNAC2,ST6GALNAC6,ST8SIA4
RAF/MAP kinase cascade	2,82E00	4,2E-02	0,302	CSF2RB,DUSP1,DUSP2,DUSP4,DUSP5,HBEGF,IL5RA,KBTBD7,RASGRP4,RGL3,TGFA
Role of Osteoblasts, Osteoclasts and Chondrocytes in Rheumatoid Arthritis	2,74E00	4,37E-02	#NUM!	IL18RAP,IL1B,IL1R1,JUN,LRP1,NFKBIA,SMAD6,SMO,TNFRSF1A,WNT7A
Corticotropin Releasing Hormone Signaling	2,74E00	5,16E-02	-1,890	CACNA1D,CACNA1E,CACNB4,CACNG8,CREB5,JUN,NR4A1,SMO
Macrophage Alternative Activation Signaling Pathway	2,72E00	4,69E-02	0,707	ALOX15,CREB5,DUSP1,FPR1,IL10RB,IL1B,JUN,NFKBIA,THBS1
Hepatic Fibrosis / Hepatic Stellate Cell Activation	2,72E00	4,69E-02	#NUM!	CCN2,COL6A1,CXCL8,IL18RAP,IL1B,IL1R1,IL6R,TGFA,TNFRSF1A
NOD1/2 Signaling Pathway	2,71E00	4,66E-02	0,000	CXCL8,HSPA1B,IL1B,JUN,NFKBIA,NLRP3,TLR6,TNFAIP3,TNFSF14
Role of Hypercytokinemia/hyperchemokinemia in the Pathogenesis of Influenza	2,67E00	6,52E-02	-0,447	CXCL8,IFIT2,IFIT3,IL1B,NLRP3,RSAD2
Parkinson's Signaling Pathway	2,66E00	3,8E-02	1,265	CACNA1D,CACNA1E,CACNB4,CACNG8,CXCL8,FCGR2A,FCGR3B,IL1B,NLRP3,SEPTIN5,TLR6,TNFSF14
Clathrin-mediated endocytosis	2,58E00	5,43E-02	1,890	EPN2,HBEGF,HIP1,KIAA0319,PACSIN2,REPS2,TGFA
Cachexia Signaling Pathway	2,57E00	3,53E-02	0,577	CXCL8,DDIT4,EIF1,HSPA1B,IL18RAP,IL1B,IL1R1,IL6R,MALAT1,miR-16-5p (and other miRNAs w/seed AGCAGCA),miR-29b-3p (and other miRNAs w/seed AGCACCA),TNFRSF1A,TNFSF14
Role of Tissue Factor in Cancer	2,49E00	4,33E-02	-0,333	CCN2,CXCL8,F2RL1,HBEGF,IL1B,JUN,SNAI1,TGFA,TNFRSF1A
Cyclophilin Signaling Pathway	2,49E00	4,03E-02	0,632	CREB5,CXCL8,IL1B,IL6R,LRP1,NCF1,NFKBIA,OLR1,SNAI1,WNT7A
Ribonucleotide Reductase Signaling Pathway	2,43E00	4,6E-02	1,414	CDKN1A,CREB5,JUN,miR-139-5p (miRNAs w/seed CUACAGU),miR-143-3p (and other miRNAs w/seed GAGAUGA),miR-17-5p (and other miRNAs w/seed AAAGUGC),SNAI1,THBS1
Role of PKR in Interferon Induction and Antiviral Response	2,42E00	5,07E-02	-0,447	ATF3,HSPA1B,IL1B,JUN,NFKBIA,NLRP3,TNFRSF1A
Hematoma Resolution Signaling Pathway	2,34E00	3,85E-02	-1,000	CXCL8,DUSP1,F2RL1,FPR2,IL1B,JUN,LRP1,MMP25,THBS1,TNFSF14
Tumor Microenvironment Pathway	2,34E00	4,44E-02	0,000	CXCL8,IDO1,IL1B,IL6R,JUN,MMP25,PLAU,TNFRSF1A
PPAR Signaling	2,33E00	5,56E-02	0,000	IL18RAP,IL1B,IL1R1,JUN,NFKBIA,TNFRSF1A
Other interleukin signaling	2,32E00	1,25E-01	#NUM!	CSF3R,IL10RB,STX3
Toll-like Receptor Signaling	2,3E00	6,49E-02	-1,000	IL1B,JUN,NFKBIA,TLR6,TNFAIP3
Autism Signaling Pathway	2,29E00	3,57E-02	-0,302	CACNA1D,CACNA1E,CACNB4,CACNG8,CXCL8,GRM2,IL1B,NRXN1,SMO,TNFSF14,WNT7A
Gαi Signaling	2,28E00	4,79E-02	0,816	ADRA2B,CXCR2,FPR1,FPR2,GRM2,P2RY13,P2RY14
Maturity Onset Diabetes of Young (MODY) Signaling	2,28E00	6,41E-02	#NUM!	APOL2,CACNA1D,CACNA1E,CACNB4,CACNG8
Hepatic Cholestasis	2,27E00	0.04	0,333	CXCL8,IL18RAP,IL1B,IL1R1,IL6R,JUN,NFKBIA,TNFRSF1A,TNFSF14
nNOS Signaling in Skeletal Muscle Cells	2,24E00	0.08	2,000	CACNA1D,CACNA1E,CACNB4,CACNG8
IL-17A Signaling in Gastric Cells	2,23E00	1,15E-01	#NUM!	CCL20,CXCL8,JUN
Role of Osteoclasts in Rheumatoid Arthritis Signaling Pathway	2,2E00	3,48E-02	0,333	COL6A1,CREB5,FCGR2A,FCGR3B,IL18RAP,IL1B,IL1R1,JUN,MMP25,NFKBIA,TNFRSF1A
Glucocorticoid Receptor Signaling	2,2E00	2,83E-02	#NUM!	CDKN1A,CSF2RB,CXCL8,CXCR1,CXCR2,DUSP1,HSPA1B,IL10RB,IL18RAP,IL1B,IL1R1,IL5RA,IL6R,JUN,KRT5,NFKBIA,PLAU
TNFR1 Signaling	2,18E00	7,69E-02	#NUM!	JUN,NFKBIA,TNFAIP3,TNFRSF1A
Role of Pattern Recognition Receptors in Recognition of Bacteria and Viruses	2,16E00	4,55E-02	#NUM!	CXCL8,IL1B,NLRP3,PTX3,RNASEL,TLR6,TNFSF14
Pulmonary Fibrosis Idiopathic Signaling Pathway	2,11E00	3,37E-02	-1,508	CCN2,COL6A1,IL1B,JUN,MMP25,PLAU,SMO,SNAI1,TGFA,THBS1,WNT7A
Zn Homeostasis Signaling Pathway	2,1E00	2,39E-02	2,711	ADGRE3,ADGRG3,ADRA2B,C5AR2,CACNA1D,CCR3,CREB5,CXCR1,F2RL1,FPR1,FPR2,GPR155,GPR18,GRM2,IL1B,LPAR2,LPAR5,MMP25,NCF1,NCF4,P2RY13,P2RY14,PTAFR,SMAD6,SMO,SNAI1
Adrenergic Receptor Signaling Pathway (Enhanced)	2,1E00	4,04E-02	1,414	ADRA2B,CACNA1D,CACNA1E,CACNB4,CACNG8,CXCL8,IL1B,TNFSF14
Role of Osteoblasts in Rheumatoid Arthritis Signaling Pathway	2,09E00	3,75E-02	1,000	CXCL8,IL1B,IL6R,LRP1,MMP25,SMAD6,SMO,TNFSF14,WNT7A
3-phosphoinositide Degradation	2,06E00	3,98E-02	-0,447	DUSP1,DUSP2,DUSP4,DUSP5,PIP4P2,PLPP6,PPP1R12B,PPP1R3D
p38 MAPK Signaling	2,04E00	4,84E-02	1,633	CREB5,DUSP1,IL18RAP,IL1B,IL1R1,TNFRSF1A
D-myo-inositol-5-phosphate Metabolism	2,01E00	3,9E-02	-0,447	DUSP1,DUSP2,DUSP4,DUSP5,PIP4P2,PLPP6,PPP1R12B,PPP1R3D
IL-8 Signaling	1,97E00	3,85E-02	-0,447	CXCL8,CXCR1,CXCR2,HBEGF,ITGAX,JUN,NCF1,NFKBIA
PCP (Planar Cell Polarity) Pathway	1,97E00	6,67E-02	-2,000	JUN,JUNB,SMO,WNT7A
Post-translational modification: synthesis of GPI-anchored proteins	1,96E00	5,38E-02	2,236	FCGR3B,NRN1,NTNG2,VNN1,VNN2
Triacylglycerol Biosynthesis	1,94E00	6,56E-02	#NUM!	ABHD5,DGAT2,MBOAT2,PLPP6
TNFR2 Signaling	1,94E00	9,09E-02	#NUM!	JUN,NFKBIA,TNFAIP3
Senescence Pathway	1,92E00	3,32E-02	-0,707	ATF3,CACNA1D,CACNA1E,CACNB4,CACNG8,CDKN1A,CXCL8,ELF3,JUN,SMAD6
Presynaptic depolarization and calcium channel opening	1,91E00	1,67E-01	#NUM!	CACNA1E,CACNB4
NCAM signaling for neurite out-growth	1,89E00	6,35E-02	1,000	CACNA1D,CACNB4,COL6A1,ST8SIA4
IL-27 Signaling Pathway	1,89E00	4,48E-02	0,000	ENTPD1,IL18RAP,IL1R1,NLRP3,TLR6,TNFRSF1A
G alpha (q) signalling events	1,88E00	4,02E-02	1,890	F2RL1,FPR2,GHRL,LPAR2,LPAR5,PTAFR,RGS1
Multiple Sclerosis Signaling Pathway	1,85E00	3,65E-02	0,707	CXCL8,DUSP1,IL1B,NLRP3,PLAU,TLR6,TNFRSF1A,TNFSF14
Cerebral Malformation Signaling Pathway	1,84E00	4,38E-02	-1,633	CDKN1A,CXCL8,IL1B,JUN,SNAI1,THBS1
SUMOylation of immune response proteins	1,84E00	1,54E-01	#NUM!	NFKBIA,TOPORS
Interferon Signaling	1,8E00	8,11E-02	#NUM!	IFIT1,IFIT3,IFITM2
Pyroptosis Signaling Pathway	1,8E00	4,9E-02	0,447	IL1B,IL1R1,NLRP3,TLR6,TNFRSF1A
NAFLD Signaling Pathway	1,8E00	3,57E-02	0,000	CXCL8,IL1B,IL6R,JUN,NLRP3,TLR6,TNFRSF1A,TNFSF14
Role of IL-17A in Psoriasis	1,78E00	1,43E-01	#NUM!	CCL20,CXCL8
Cargo recognition for clathrin-mediated endocytosis	1,75E00	4,76E-02	1,342	EPN2,HBEGF,KIAA0319,REPS2,TGFA
NGF-stimulated transcription	1,74E00	7,69E-02	#NUM!	FOSL1,ID1,JUNB
D-myo-inositol (1,4,5,6)-Tetrakisphosphate Biosynthesis	1,7E00	3,68E-02	-1,000	DUSP1,DUSP2,DUSP4,DUSP5,PLPP6,PPP1R12B,PPP1R3D
D-myo-inositol (3,4,5,6)-tetrakisphosphate Biosynthesis	1,7E00	3,68E-02	-1,000	DUSP1,DUSP2,DUSP4,DUSP5,PLPP6,PPP1R12B,PPP1R3D
Neuroinflammation Signaling Pathway	1,67E00	3,03E-02	0,333	CREB5,CXCL8,IL1B,IL1R1,IL6R,JUN,NCF1,NLRP3,TLR6,TNFRSF1A
GNRH Signaling	1,66E00	3,63E-02	#NUM!	CACNA1D,CACNA1E,CACNB4,CACNG8,CREB5,HBEGF,JUN
Type II Diabetes Mellitus Signaling	1,65E00	3,95E-02	#NUM!	CACNA1D,CACNA1E,CACNB4,CACNG8,NFKBIA,TNFRSF1A
RAR Activation	1,63E00	2,77E-02	0,302	CDKN1A,CNGA4,CREB5,CSF2RB,CXCL8,DHRS9,DUSP1,IL1B,JUN,PLAU,RPL7A,TNFSF14
Superpathway of Inositol Phosphate Compounds	1,62E00	3,31E-02	-0,447	DUSP1,DUSP2,DUSP4,DUSP5,PIP4P2,PLPP6,PPP1R12B,PPP1R3D
Metabolism of Angiotensinogen to Angiotensins	1,62E00	1,18E-01	#NUM!	CES1,MME
TAK1-dependent IKK and NF-kappa-B activation	1,6E00	6,82E-02	#NUM!	ALPK1,IKBIP,NFKBIA
Oxytocin in Brain Signaling Pathway	1,58E00	3,48E-02	2,646	CACNA1D,CACNA1E,CACNB4,CACNG8,CREB5,IL1B,NLRP3
Pulmonary Healing Signaling Pathway	1,58E00	3,48E-02	-1,134	HBEGF,MMP25,NFKBIA,SMO,THBS1,TNFRSF1A,WNT7A
Role of MAPK Signaling in Inhibiting the Pathogenesis of Influenza	1,57E00	5,06E-02	-1,000	CXCL8,IL1B,JUN,NFKBIA
LPS/IL-1 Mediated Inhibition of RXR Function	1,56E00	3,04E-02	-0,378	ABCG1,ACOX1,CHST15,IL18RAP,IL1B,IL1R1,JUN,SULT1B1,TNFRSF1A
IL-17A Signaling in Fibroblasts	1,55E00	0.05	-2,000	ELF3,IL1B,JUN,NFKBIA
Role of IL-17F in Allergic Inflammatory Airway Diseases	1,55E00	6,52E-02	#NUM!	CREB5,CXCL8,IL1B
HMGB1 Signaling	1,55E00	3,75E-02	-1,342	CXCL8,IL1B,IL1R1,JUN,TNFRSF1A,TNFSF14
GPCR-Mediated Nutrient Sensing in Enteroendocrine Cells	1,54E00	4,2E-02	2,236	CACNA1D,CACNA1E,CACNB4,CACNG8,LPAR5
BEX2 Signaling Pathway	1,52E00	4,88E-02	0,000	CDKN1A,JUN,NFKBIA,PLXNC1
IL-13 Signaling Pathway	1,49E00	4,07E-02	-1,000	ALOX15,CHI3L1,DUSP1,HBEGF,JUN
RHOA Signaling	1,49E00	4,07E-02	0,447	CDC42EP1,LPAR2,LPAR5,PPP1R12B,SEPTIN5
HIF1α Signaling	1,49E00	3,33E-02	0,816	CDKN1A,HSPA1B,IL6R,JUN,MMP25,NCF1,TGFA
Integrin cell surface interactions	1,47E00	4,71E-02	0,000	COL6A1,ITGAX,MADCAM1,THBS1
Transcriptional regulation of granulopoiesis	1,44E00	5,88E-02	#NUM!	CDKN1A,CSF3R,IL6R
3-phosphoinositide Biosynthesis	1,43E00	3,24E-02	-1,000	DUSP1,DUSP2,DUSP4,DUSP5,PLPP6,PPP1R12B,PPP1R3D
NAP1L1 Transcription Regulation Signaling Pathway	1,41E00	4,49E-02	0,000	CDKN1A,JUN,let-7a-5p (and other miRNAs w/seed GAGGUAG),NFKBIA
Serotonin Receptor Signaling	1,41E00	2,56E-02	0,000	ADRA2B,CACNA1D,CACNA1E,CACNB4,CACNG8,CREB5,CXCL8,IL1B,JUN,NFKBIA,PPP1R12B,SNAI1
Cardiac conduction	1,4E00	3,85E-02	0,000	CACNG8,CES1,KCNE3,KCNK17,MME
LXR/RXR Activation	1,4E00	3,85E-02	-1,342	ABCG1,IL18RAP,IL1B,IL1R1,TNFRSF1A
G Beta Gamma Signaling	1,4E00	3,85E-02	1,342	CACNA1D,CACNA1E,CACNB4,CACNG8,HBEGF
ERK/MAPK Signaling	1,4E00	3,18E-02	0,816	CREB5,DUSP1,DUSP2,DUSP4,ELF3,ITGAX,PPP1R3D
Colorectal Cancer Metastasis Signaling	1,37E00	2,95E-02	0,378	IL6R,JUN,LRP1,MMP25,SMO,TLR6,TNFRSF1A,WNT7A
Dopamine-DARPP32 Feedback in cAMP Signaling	1,36E00	3,37E-02	#NUM!	CACNA1D,CACNA1E,CACNB4,CACNG8,CREB5,KCNJ15
Gα12/13 Signaling	1,36E00	3,73E-02	1,000	F2RL1,JUN,LPAR2,LPAR5,NFKBIA
RHO GTPases Activate NADPH Oxidases	1,34E00	8,33E-02	#NUM!	NCF1,NCF4
Inflammasome pathway	1,34E00	8,33E-02	#NUM!	IL1B,NLRP3
Atherosclerosis Signaling	1,33E00	3,68E-02	#NUM!	ALOX15,CCR3,CXCL8,IL1B,TNFSF14
Erythropoietin Signaling Pathway	1,33E00	3,31E-02	0,447	CSF2RB,CXCL8,IL1B,JUN,NFKBIA,TNFSF14
White Adipose Tissue Browning Pathway	1,3E00	3,6E-02	2,236	CACNA1D,CACNA1E,CACNB4,CACNG8,CREB5
Role of IL-17A in Arthritis	1,3E00	5,17E-02	#NUM!	CCL20,CXCL8,NFKBIA
Neurovascular Coupling Signaling Pathway	1,3E00	3,02E-02	-0,378	CACNA1D,CACNA1E,CACNB4,CACNG8,ENTPD1,KCNJ15,PPP1R12B
GABAergic Receptor Signaling Pathway (Enhanced)	1,29E00	3,57E-02	-1,342	CACNA1D,CACNA1E,CACNB4,CACNG8,NRXN1
Sleep REM Signaling Pathway	1,28E00	5,08E-02	#NUM!	CREB5,IL1B,NR4A2
Polyamine Regulation in Colon Cancer	1,28E00	5,08E-02	#NUM!	ALOX15,JUN,MXD1
WNT ligand biogenesis and trafficking	1,27E00	7,69E-02	#NUM!	WLS,WNT7A
Hepatitis B Chronic Liver Pathogenesis Signaling Pathway	1,26E00	3,19E-02	-0,816	CCN2,CREB5,IL1B,miR-22-3p (miRNAs w/seed AGCUGCC),NLRP3,SNAI1
MSP-RON Signaling in Cancer Cells Pathway	1,26E00	3,5E-02	0,000	CREB5,CSF2RB,ELF3,JUN,NFKBIA
ATM Signaling	1,25E00	0.04	#NUM!	CDKN1A,CREB5,JUN,NFKBIA
Cholesterol biosynthesis	1,25E00	7,41E-02	#NUM!	LBR,PLPP6
ATF4 activates genes in response to endoplasmic reticulum stress	1,25E00	7,41E-02	#NUM!	ATF3,CXCL8
Acute Phase Response Signaling	1,24E00	3,14E-02	0,000	IL1B,IL1R1,IL6R,JUN,NFKBIA,TNFRSF1A
Production of Nitric Oxide and Reactive Oxygen Species in Macrophages	1,23E00	3,12E-02	0,000	JUN,NCF1,NCF4,NFKBIA,PPP1R3D,TNFRSF1A
CDP-diacylglycerol Biosynthesis I	1,22E00	7,14E-02	#NUM!	ABHD5,MBOAT2
IL-33 Signaling Pathway	1,2E00	3,08E-02	0,000	CREB5,CXCL8,IL1B,JUN,NFKBIA,PRSS33
TNFs bind their physiological receptors	1,19E00	6,9E-02	#NUM!	TNFRSF1A,TNFSF14
Sertoli Cell-Sertoli Cell Junction Signaling	1,18E00	2,83E-02	1,890	CLDN9,CREB5,EPN2,IL18RAP,IL1R1,JUN,TNFRSF1A
PPARα/RXRα Activation	1,18E00	3,03E-02	0,447	ACOX1,IL18RAP,IL1B,IL1R1,JUN,NFKBIA
Phosphatidylglycerol Biosynthesis II (Non-plastidic)	1,16E00	6,67E-02	#NUM!	ABHD5,MBOAT2
Activation of IRF by Cytosolic Pattern Recognition Receptors	1,16E00	4,55E-02	#NUM!	IFIT2,JUN,NFKBIA
Transmission across Electrical Synapses	1,16E00	0.2	#NUM!	PANX2
Protein Citrullination	1,16E00	0.2	#NUM!	PADI2
Acetate Conversion to Acetyl-CoA	1,16E00	0.2	#NUM!	ACSS3
CD40 Signaling	1,14E00	4,48E-02	#NUM!	JUN,NFKBIA,TNFAIP3
ID1 Signaling Pathway	1,14E00	2,97E-02	0,816	ATF3,CCN2,CDKN1A,ID1,IL6R,TNFRSF1A
Signaling by BMP	1,14E00	6,45E-02	#NUM!	SMAD6,ZFYVE16
Estrogen Receptor Signaling	1,13E00	2,43E-02	1,414	CACNA1D,CACNA1E,CACNB4,CACNG8,CDKN1A,CREB5,JUN,MMP25,PPP1R12B,SNAI1
Phase I - Functionalization of compounds	1,11E00	3,57E-02	1,000	AOC2,AOC3,CES1,CYP4F12
O-linked glycosylation	1,1E00	3,54E-02	1,000	B3GNT8,GALNT14,ST6GALNAC2,THBS1
MAPK targets/ Nuclear events mediated by MAP kinases	1,09E00	6,06E-02	#NUM!	DUSP4,JUN
Airway Inflammation in Asthma	1,09E00	6,06E-02	#NUM!	CCL20,CXCL8
Inhibition of Angiogenesis by TSP1	1,09E00	6,06E-02	#NUM!	JUN,THBS1
Airway Pathology in Chronic Obstructive Pulmonary Disease	1,09E00	3,51E-02	#NUM!	CCL20,CXCL8,IL1B,TNFSF14
Protein repair	1,08E00	1,67E-01	#NUM!	MSRB1
NFE2L2 regulating inflammation associated genes	1,08E00	1,67E-01	#NUM!	CXCL8
Tryptophan Degradation to 2-amino-3-carboxymuconate Semialdehyde	1,08E00	1,67E-01	#NUM!	IDO1
Zymosterol Biosynthesis	1,08E00	1,67E-01	#NUM!	LBR
Cardiac Hypertrophy Signaling	1,08E00	2,68E-02	0,447	ADRA2B,CACNA1D,CACNA1E,CACNB4,CACNG8,IL6R,JUN
Gustation Pathway	1,07E00	2,84E-02	2,449	CACNA1D,CACNA1E,CACNB4,CACNG8,P2RY13,P2RY14
Cargo concentration in the ER	1,07E00	5,88E-02	#NUM!	CNIH3,TGFA
4-1BB Signaling in T Lymphocytes	1,07E00	5,88E-02	#NUM!	JUN,NFKBIA
Amyotrophic Lateral Sclerosis Signaling	1,06E00	3,42E-02	#NUM!	CACNA1D,CACNA1E,CACNB4,CACNG8
Cell surface interactions at the vascular wall	1,05E00	2,8E-02	1,633	CEACAM3,ITGAX,JAML,OLR1,SELL,SLC16A3
Immunoregulatory interactions between a Lymphoid and a non-Lymphoid cell	1,05E00	2,79E-02	1,633	CD34,JAML,MADCAM1,SELL,SIGLEC8,TREML2
ISG15 antiviral mechanism	1,04E00	4,05E-02	#NUM!	IFIT1,MX2,TRIM25
Senescence-Associated Secretory Phenotype (SASP)	1,04E00	4,05E-02	#NUM!	CDKN1A,CXCL8,JUN
Mitochondrial Division Signaling Pathway	1,04E00	3,01E-02	2,236	CACNA1D,CACNA1E,CACNB4,CACNG8,TNFRSF1A
Bladder Cancer Signaling	1,04E00	3,36E-02	#NUM!	CDKN1A,CXCL8,MMP25,THBS1
Transcriptional regulation by the AP-2 (TFAP2) family of transcription factors	1,03E00	5,56E-02	#NUM!	CDKN1A,TGFA
Ethanol Degradation II	1,03E00	5,56E-02	#NUM!	ACSS3,DHRS9
Nitric Oxide Signaling in the Cardiovascular System	1,03E00	3,33E-02	#NUM!	CACNA1D,CACNA1E,CACNB4,CACNG8
TYSND1 cleaves peroxisomal proteins	1,02E00	1,43E-01	#NUM!	ACOX1
Epithelial-Mesenchymal Transition (EMT) during gastrulation	1,02E00	1,43E-01	#NUM!	SNAI1
Autophagy	1,02E00	2,74E-02	0,447	CREB5,DAPK2,JUN,NRBF2,TGFA,TNFRSF1A
Detoxification of Reactive Oxygen Species	1,01E00	5,41E-02	#NUM!	NCF1,NCF4
Pre-NOTCH Expression and Processing	1,01E00	3,9E-02	#NUM!	ELF3,JUN,LFNG
Hypoxia Signaling in the Cardiovascular System	9,93E-01	3,85E-02	#NUM!	CREB5,JUN,NFKBIA
Epithelial Membrane Protein Signaling Pathway	9,91E-01	2,91E-02	0,447	ITGAX,JUN,JUNB,miR-101-3p (and other miRNAs w/seed ACAGUAC),SMAD6
DYRK1A Signaling Pathway	9,91E-01	2,91E-02	-0,447	CDKN1A,CREB5,IL6R,miR-204-5p (and other miRNAs w/seed UCCCUUU),MME
Triglyceride metabolism	9,88E-01	5,26E-02	#NUM!	ABHD5,DGAT2
Inhibition of Matrix Metalloproteases	9,88E-01	5,26E-02	#NUM!	LRP1,MMP25
Notch Signaling	9,88E-01	5,26E-02	#NUM!	DTX4,LFNG
WNT/β-catenin Signaling	9,83E-01	2,89E-02	-2,000	FRAT1,JUN,LRP1,SMO,WNT7A
Glycation Signaling Pathway	9,75E-01	2,67E-02	-0,816	CXCL8,IL1B,JUN,NCF1,OLR1,TNFSF14
HER-2 Signaling in Breast Cancer	9,68E-01	2,65E-02	-0,816	CDKN1A,ELF3,HBEGF,JUN,NFKBIA,TGFA
Androgen Signaling	9,67E-01	2,86E-02	1,342	CACNA1D,CACNA1E,CACNB4,CACNG8,JUN
Histidine catabolism	9,62E-01	1,25E-01	#NUM!	HAL
Th1 and Th2 Activation Pathway	9,59E-01	2,84E-02	#NUM!	CCR3,IL10RB,IL6R,JUN,RUNX3
DDX58/IFIH1-mediated induction of interferon-alpha/beta	9,56E-01	3,7E-02	#NUM!	NFKBIA,TNFAIP3,TRIM25
Chemokine Signaling	9,56E-01	3,7E-02	#NUM!	CCR3,JUN,PPP1R12B
Opioid Signaling Pathway	9,54E-01	2,49E-02	2,646	CACNA1D,CACNA1E,CACNB4,CACNG8,CREB5,NFKBIA,RGS1
ROBO SLIT Signaling Pathway	9,49E-01	3,12E-02	1,000	CDKN1A,JUN,NRXN1,SNAI1
ER-Mitochondrial Communication Signaling Pathway	9,44E-01	3,66E-02	#NUM!	IL1B,NLRP3,PISD
Interleukin-1 family signaling	9,4E-01	3,1E-02	0,000	IL18RAP,IL1B,IL1R1,NFKBIA
Oxytocin Signaling Pathway	9,31E-01	2,46E-02	1,134	CACNA1D,CACNA1E,CACNB4,CACNG8,CREB5,CXCL8,PPP1R12B
HGF Signaling	9,22E-01	3,05E-02	#NUM!	CDKN1A,ELF3,ITGAX,JUN
April Mediated Signaling	9,15E-01	4,76E-02	#NUM!	JUN,NFKBIA
Interleukin-1 processing	9,14E-01	1,11E-01	#NUM!	IL1B
OAS antiviral response	9,14E-01	1,11E-01	#NUM!	RNASEL
Histidine Degradation III	9,14E-01	1,11E-01	#NUM!	HAL
fMLP Signaling in Neutrophils	9,04E-01	3,01E-02	#NUM!	FPR1,FPR2,NCF1,NFKBIA
GABA Receptor Signaling	9,04E-01	3,01E-02	#NUM!	CACNA1D,CACNA1E,CACNB4,CACNG8
Sertoli Cell-Germ Cell Junction Signaling Pathway (Enhanced)	9,03E-01	2,54E-02	0,000	CLDN9,FOSL1,IL18RAP,IL1R1,JUN,TNFRSF1A
Regulation of the Epithelial Mesenchymal Transition in Development Pathway	8,99E-01	3,49E-02	#NUM!	SMO,SNAI1,WNT7A
B Cell Activating Factor Signaling	8,99E-01	4,65E-02	#NUM!	JUN,NFKBIA
Oncostatin M Signaling	8,99E-01	4,65E-02	#NUM!	CHI3L1,PLAU
Coronavirus Pathogenesis Pathway	8,97E-01	2,53E-02	-2,449	CXCL8,IL1B,JUN,NFKBIA,NLRP3,TRIM25
Retinoid metabolism and transport	8,82E-01	4,55E-02	#NUM!	LRP1,LRP10
Neutrophil Extracellular Trap Signaling Pathway	8,76E-01	2,21E-02	0,707	COL6A1,CXCL8,CXCR2,FCGR3B,FPR1,IL1B,miR-16-5p (and other miRNAs w/seed AGCAGCA),NCF1,NLRP3
Macrophage Classical Activation Signaling Pathway	8,72E-01	2,66E-02	-0,447	CCL20,CXCL8,IL1B,NFKBIA,TNFSF14
Neurotransmitter clearance	8,71E-01	0.1	#NUM!	SLC22A1
Caspase activation via Dependence Receptors in the absence of ligand	8,71E-01	0.1	#NUM!	DAPK2
Ketone body metabolism	8,71E-01	0.1	#NUM!	ACSS3
Arachidonic acid metabolism	8,67E-01	4,44E-02	#NUM!	ALOX15,DPEP3
IL-12 Signaling and Production in Macrophages	8,66E-01	2,48E-02	#NUM!	ALOX15,FCGR2A,FCGR3B,IL10RB,JUN,THBS1
IL-17 Signaling	8,65E-01	2,65E-02	-1,342	CCL20,CXCL8,IL1B,JUN,TNFSF14
Tuberculosis Latent Signaling Pathway	8,56E-01	3,33E-02	#NUM!	OLR1,TNFRSF1A,TNFSF14
M-decay: degradation of maternal mRNAs by maternally stored factors	8,51E-01	4,35E-02	#NUM!	CNOT3,PABPN1L
MIF Regulation of Innate Immunity	8,51E-01	4,35E-02	#NUM!	JUN,NFKBIA
IL-23 Signaling Pathway	8,51E-01	4,35E-02	#NUM!	IL1B,NFKBIA
Interleukin-2 family signaling	8,36E-01	4,26E-02	#NUM!	CSF2RB,IL5RA
Role of RIG1-like Receptors in Antiviral Innate Immunity	8,36E-01	4,26E-02	#NUM!	NFKBIA,TRIM25
Alpha-protein kinase 1 signaling pathway	8,33E-01	9,09E-02	#NUM!	ALPK1
NAD biosynthesis II (from tryptophan)	8,33E-01	9,09E-02	#NUM!	IDO1
NAD Phosphorylation and Dephosphorylation	8,33E-01	9,09E-02	#NUM!	NADK
Regulation of the Epithelial Mesenchymal Transition by Growth Factors Pathway	8,32E-01	2,58E-02	0,447	IL6R,JUN,SNAI1,TNFRSF1A,TNFSF14
ERBB Signaling	8,26E-01	3,23E-02	#NUM!	HBEGF,JUN,TGFA
Docosahexaenoic Acid (DHA) Signaling	8,14E-01	2,39E-02	0,447	ALOX15,CCL20,CREB5,IL1B,TGFA,TNFRSF1A
PIP3 activates AKT signaling	8,08E-01	2,76E-02	-1,000	CDKN1A,HBEGF,NR4A1,TGFA
TP53 Regulates Transcription of Cell Cycle Genes	8,07E-01	4,08E-02	#NUM!	CDKN1A,CNOT3
iNOS Signaling	8,07E-01	4,08E-02	#NUM!	JUN,NFKBIA
Class B/2 (Secretin family receptors)	8,07E-01	3,16E-02	#NUM!	ADGRE3,SMO,WNT7A
Synaptic Long Term Depression	8,06E-01	2,53E-02	1,342	CACNA1D,CACNA1E,CACNB4,CACNG8,GRM2
Acetylcholine Receptor Signaling Pathway	8,06E-01	2,53E-02	2,236	CACNA1D,CACNA1E,CACNB4,CACNG8,CREB5
Butyrophilin (BTN) family interactions	7,98E-01	8,33E-02	#NUM!	BTNL8
Z-decay: degradation of maternal mRNAs by zygotically expressed factors	7,98E-01	8,33E-02	#NUM!	TUT7
Glycogen Degradation III	7,98E-01	8,33E-02	#NUM!	MGAM
α-tocopherol Degradation	7,98E-01	8,33E-02	#NUM!	CYP4F12
Transcriptional regulation by RUNX3	7,97E-01	3,12E-02	#NUM!	CCN2,CDKN1A,RUNX3
TGF-β Signaling	7,88E-01	3,09E-02	#NUM!	JUN,RUNX3,SMAD6
Transcriptional regulation by RUNX2	7,8E-01	3,92E-02	#NUM!	CDKN1A,SMAD6
NR1H2 and NR1H3-mediated signaling	7,8E-01	3,92E-02	#NUM!	ABCG1,EEPD1
FAT10 Cancer Signaling Pathway	7,8E-01	3,92E-02	#NUM!	NFKBIA,TNFRSF1A
p53 Signaling	7,79E-01	3,06E-02	#NUM!	CDKN1A,JUN,THBS1
Interferon gamma signaling	7,79E-01	3,06E-02	#NUM!	GBP6,PTAFR,TRIM25
Crosstalk between Dendritic Cells and Natural Killer Cells	7,79E-01	3,06E-02	#NUM!	CD69,CD83,CSF2RB
IL-1 Signaling	7,79E-01	3,06E-02	#NUM!	IL1R1,JUN,NFKBIA
Endocannabinoid Neuronal Synapse Pathway	7,71E-01	2,67E-02	2,000	CACNA1D,CACNA1E,CACNB4,CACNG8
Synaptogenesis Signaling Pathway	7,69E-01	2,22E-02	0,000	CACNB4,CREB5,EPHB1,GRM2,LRP1,NRXN1,THBS1
Mitochondrial iron-sulfur cluster biogenesis	7,67E-01	7,69E-02	#NUM!	SLC25A37
Platelet Aggregation (Plug Formation)	7,67E-01	7,69E-02	#NUM!	ADRA2B
Dissolution of Fibrin Clot	7,67E-01	7,69E-02	#NUM!	PLAU
Nephron development	7,67E-01	7,69E-02	#NUM!	LFNG
Cholesterol Biosynthesis I	7,67E-01	7,69E-02	#NUM!	LBR
Cholesterol Biosynthesis II (via 24,25-dihydrolanosterol)	7,67E-01	7,69E-02	#NUM!	LBR
Cholesterol Biosynthesis III (via Desmosterol)	7,67E-01	7,69E-02	#NUM!	LBR
Dilated Cardiomyopathy Signaling Pathway	7,64E-01	2,65E-02	#NUM!	CACNA1D,CACNA1E,CACNB4,CACNG8
Factors Promoting Cardiogenesis in Vertebrates	7,64E-01	2,65E-02	#NUM!	CREB5,LRP1,SMO,WNT7A
Signaling by EGFR	7,54E-01	3,77E-02	#NUM!	HBEGF,TGFA
Sumoylation Pathway	7,52E-01	2,97E-02	#NUM!	JUN,NFKBIA,SLC19A1
Retinol Biosynthesis	7,42E-01	3,7E-02	#NUM!	CES1,DHRS9
LGI-ADAM interactions	7,37E-01	7,14E-02	#NUM!	CACNG8
Tryptophan catabolism	7,37E-01	7,14E-02	#NUM!	IDO1
Signaling by Rho Family GTPases	7,3E-01	2,25E-02	-1,000	CDC42EP1,ITGAX,JUN,NCF1,PPP1R12B,SEPTIN5
Lymphotoxin β Receptor Signaling	7,29E-01	3,64E-02	#NUM!	NFKBIA,TNFSF14
Role of Cytokines in Mediating Communication between Immune Cells	7,29E-01	3,64E-02	#NUM!	CXCL8,IL1B
NLR signaling pathways	7,18E-01	3,57E-02	#NUM!	NLRP3,TNFAIP3
DNA Damage/Telomere Stress Induced Senescence	7,18E-01	3,57E-02	#NUM!	CDKN1A,UBN1
Deadenylation-dependent mRNA decay	7,18E-01	3,57E-02	#NUM!	CNOT3,TUT7
Interleukin-3, Interleukin-5 and GM-CSF signaling	7,18E-01	3,57E-02	#NUM!	CSF2RB,IL5RA
CD27 Signaling in Lymphocytes	7,18E-01	3,57E-02	#NUM!	JUN,NFKBIA
Circadian Rhythm Signaling	7,15E-01	2,22E-02	#NUM!	CACNA1D,CACNA1E,CACNB4,CACNG8,CREB5,PER1
Myelination Signaling Pathway	7,14E-01	2,13E-02	1,134	CREB5,JUN,MPZ,OLIG2,SMAD6,SMO,WNT7A
YAP1- and WWTR1 (TAZ)-stimulated gene expression	7,1E-01	6,67E-02	#NUM!	CCN2
Response of EIF2AK1 (HRI) to heme deficiency	7,1E-01	6,67E-02	#NUM!	ATF3
Leukotriene Biosynthesis	7,1E-01	6,67E-02	#NUM!	DPEP3
TNF signaling	7,06E-01	3,51E-02	#NUM!	TNFAIP3,TNFRSF1A
Folate Signaling Pathway	7,06E-01	3,51E-02	#NUM!	CDKN1A,SLC19A1
Extracellular matrix organization	7,02E-01	2,8E-02	#NUM!	COL6A1,ITGAX,NRXN1
RHO GTPase cycle	6,99E-01	0.02	2,333	ARAP3,ARHGAP25,BASP1,CDC42EP1,DOCK5,LBR,NCF1,NCF4,PLEKHG3
eNOS Signaling	6,97E-01	2,48E-02	#NUM!	CNGA4,HSPA1B,LPAR2,LPAR5
Signaling by PDGF	6,95E-01	3,45E-02	#NUM!	COL6A1,THBS1
RUNX1 regulates megakaryocyte differentiation and platelet function	6,95E-01	3,45E-02	#NUM!	NFE2,THBS1
Role of CHK Proteins in Cell Cycle Checkpoint Control	6,95E-01	3,45E-02	#NUM!	CDKN1A,SLC19A1
Inhibition of ARE-Mediated mRNA Degradation Pathway	6,91E-01	2,47E-02	1,000	CNOT3,miR-16-5p (and other miRNAs w/seed AGCAGCA),TNFRSF1A,TNFSF14
Calcium Signaling	6,89E-01	2,29E-02	2,236	CACNA1D,CACNA1E,CACNB4,CACNG8,CREB5
ISGylation Signaling Pathway	6,86E-01	2,75E-02	#NUM!	IL10RB,TLR6,TRIM25
Signal regulatory protein family interactions	6,85E-01	6,25E-02	#NUM!	SIRPB1
GADD45 Signaling	6,73E-01	3,33E-02	#NUM!	CDKN1A,IL1B
Dermatan Sulfate Biosynthesis (Late Stages)	6,73E-01	3,33E-02	#NUM!	CHST15,SULT1B1
HOTAIR Regulatory Pathway	6,72E-01	2,42E-02	1,000	CDKN1A,MMP25,NFKBIA,WNT7A
Insulin Secretion Signaling Pathway	6,72E-01	2,15E-02	1,000	CACNA1D,CACNA1E,CACNB4,CACNG8,CREB5,EIF1
Protein Kinase A Signaling	6,66E-01	2,01E-02	2,449	CNGA4,CREB5,DUSP1,DUSP2,DUSP4,DUSP5,NFKBIA,SMO
Metabolism of folate and pterines	6,62E-01	5,88E-02	#NUM!	SLC19A1
FOXO-mediated transcription of cell cycle genes	6,62E-01	5,88E-02	#NUM!	CDKN1A
Zygotic genome activation (ZGA)	6,62E-01	5,88E-02	#NUM!	TUT7
CLEAR Signaling Pathway	6,45E-01	2,11E-02	-1,342	CREB5,DDIT4,NRBF2,TGFA,TLR6,TNFRSF1A
Cardiac β-adrenergic Signaling	6,42E-01	2,35E-02	#NUM!	CACNA1D,CACNA1E,CACNB4,CACNG8
Chondroitin Sulfate Biosynthesis (Late Stages)	6,41E-01	3,17E-02	#NUM!	CHST15,SULT1B1
Gastrin-CREB signalling pathway via PKC and MAPK	6,4E-01	5,56E-02	#NUM!	HBEGF
Differential Regulation of Cytokine Production in Macrophages and T Helper Cells by IL-17A and IL-17F	6,4E-01	5,56E-02	#NUM!	IL1B
Prostate Cancer Signaling	6,34E-01	2,59E-02	#NUM!	CDKN1A,CREB5,NFKBIA
Role of NFAT in Cardiac Hypertrophy	6,33E-01	2,18E-02	2,000	CACNA1D,CACNA1E,CACNB4,CACNG8,IL6R
Cytosolic sensors of pathogen-associated DNA	6,31E-01	3,12E-02	#NUM!	DTX4,NFKBIA
Semaphorin interactions	6,31E-01	3,12E-02	#NUM!	PLXNC1,SEMA6A
Peroxisomal protein import	6,31E-01	3,12E-02	#NUM!	ACOX1,PEX12
UFMylation Signaling Pathway	6,31E-01	3,12E-02	#NUM!	ABCG1,IL1B
RAB geranylgeranylation	6,22E-01	3,08E-02	#NUM!	RAB36,RAB3D
Neuregulin Signaling	6,2E-01	2,54E-02	#NUM!	HBEGF,ITGAX,TGFA
RHO GTPases activate CIT	6,2E-01	5,26E-02	#NUM!	PPP1R12B
RHO GTPases Activate ROCKs	6,2E-01	5,26E-02	#NUM!	PPP1R12B
Mismatch Repair in Eukaryotes	6,2E-01	5,26E-02	#NUM!	SLC19A1
Netrin Signaling	6,14E-01	2,29E-02	2,000	CACNA1D,CACNA1E,CACNB4,CACNG8
Induction of Apoptosis by HIV1	6,12E-01	3,03E-02	#NUM!	NFKBIA,TNFRSF1A
WNT/Ca+ pathway	6,12E-01	3,03E-02	#NUM!	CREB5,SMO
Synthesis, secretion, and deacylation of Ghrelin	0.6	0.05	#NUM!	GHRL
Class I peroxisomal membrane protein import	0.6	0.05	#NUM!	PEX12
IL-17A Signaling in Airway Cells	5,94E-01	2,94E-02	#NUM!	CCL20,NFKBIA
RHO GTPases activate PAKs	5,82E-01	4,76E-02	#NUM!	PPP1R12B
Synaptic adhesion-like molecules	5,82E-01	4,76E-02	#NUM!	LRFN1
Pancreatic Adenocarcinoma Signaling	5,74E-01	2,4E-02	#NUM!	CDKN1A,HBEGF,TGFA
Th1 Pathway	5,74E-01	2,4E-02	#NUM!	IL10RB,IL6R,RUNX3
Orexin Signaling Pathway	5,73E-01	2,07E-02	2,236	CACNA1D,CACNA1E,CACNB4,CACNG8,IL1B
Basal Cell Carcinoma Signaling	5,67E-01	2,82E-02	#NUM!	SMO,WNT7A
Chondroitin Sulfate Biosynthesis	5,67E-01	2,82E-02	#NUM!	CHST15,SULT1B1
Cellular hexose transport	5,65E-01	4,55E-02	#NUM!	SLC5A10
Regulation of TLR by endogenous ligand	5,65E-01	4,55E-02	#NUM!	TLR6
COPII-mediated vesicle transport	5,51E-01	2,74E-02	#NUM!	CNIH3,TGFA
Dermatan Sulfate Biosynthesis	5,51E-01	2,74E-02	#NUM!	CHST15,SULT1B1
Differential Regulation of Cytokine Production in Intestinal Epithelial Cells by IL-17A and IL-17F	5,49E-01	4,35E-02	#NUM!	IL1B
Tryptophan Degradation III (Eukaryotic)	5,49E-01	4,35E-02	#NUM!	IDO1
Apelin Cardiac Fibroblast Signaling Pathway	5,49E-01	4,35E-02	#NUM!	CCN2
Warburg Effect Signaling Pathway	5,43E-01	2,31E-02	#NUM!	FOSL1,IL1B,TGFA
ERK5 Signaling	5,42E-01	2,7E-02	#NUM!	CREB5,FOSL1
Extra-nuclear estrogen signaling	5,34E-01	2,67E-02	#NUM!	HBEGF,TGFA
Interleukin-6 family signaling	5,33E-01	4,17E-02	#NUM!	IL6R
IL-22 Signaling	5,33E-01	4,17E-02	#NUM!	IL10RB
Role of Lipids/Lipid Rafts in the Pathogenesis of Influenza	5,33E-01	4,17E-02	#NUM!	RSAD2
Leukocyte Extravasation Signaling	5,18E-01	2,06E-02	#NUM!	CLDN9,MMP25,NCF1,NCF4
FXR/RXR Activation	5,14E-01	2,05E-02	1,000	CXCL8,IL1B,NLRP3,TNFSF14
VDR/RXR Activation	5,11E-01	2,56E-02	#NUM!	CDKN1A,MXD1
PKR-mediated signaling	5,11E-01	2,56E-02	#NUM!	HSPA1B,TRIM25
Renal Cell Carcinoma Signaling	5,11E-01	2,56E-02	#NUM!	JUN,TGFA
Thyroid Cancer Signaling	5,11E-01	2,56E-02	#NUM!	CXCL8,JUN
Role of WNT/GSK-3β Signaling in the Pathogenesis of Influenza	5,11E-01	2,56E-02	#NUM!	SMO,WNT7A
Neurotrophin/TRK Signaling	5,11E-01	2,56E-02	#NUM!	CREB5,JUN
ILK Signaling	5,04E-01	2,03E-02	0,000	CREB5,JUN,SNAI1,TNFRSF1A
Interleukin-20 family signaling	5,04E-01	3,85E-02	#NUM!	IL10RB
Cardiomyocyte Differentiation via BMP Receptors	5,04E-01	3,85E-02	#NUM!	SMAD6
Estrogen-mediated S-phase Entry	5,04E-01	3,85E-02	#NUM!	CDKN1A
The Visual Cycle	5,04E-01	3,85E-02	#NUM!	DHRS9
Ethanol Degradation IV	5,04E-01	3,85E-02	#NUM!	ACSS3
RAC Signaling	5,04E-01	2,19E-02	#NUM!	ITGAX,JUN,NCF1
Hereditary Breast Cancer Signaling	4,98E-01	2,17E-02	#NUM!	CDKN1A,SLC19A1,TGFA
Role of BRCA1 in DNA Damage Response	4,97E-01	2,5E-02	#NUM!	CDKN1A,SLC19A1
Human Embryonic Stem Cell Pluripotency	4,91E-01	0.02	-1,000	ID1,SMAD6,SMO,WNT7A
Syndecan interactions	4,91E-01	3,7E-02	#NUM!	THBS1
Digestion	4,91E-01	3,7E-02	#NUM!	MGAM
IL-3 Signaling	4,9E-01	2,47E-02	#NUM!	CSF2RB,JUN
Role of JAK family kinases in IL-6-type Cytokine Signaling	4,9E-01	2,47E-02	#NUM!	IL6R,JUNB
Glutaminergic Receptor Signaling Pathway (Enhanced)	4,87E-01	1,84E-02	1,633	CACNA1D,CACNA1E,CACNB4,CACNG8,CREB5,GRM2
Axonal Guidance Signaling	4,83E-01	1,73E-02	#NUM!	EPHB1,ITGAX,MME,MMP25,NTNG2,PLXNC1,SEMA6A,SMO,WNT7A
Metabolism of water-soluble vitamins and cofactors	4,83E-01	2,44E-02	#NUM!	VNN1,VNN2
Th2 Pathway	4,83E-01	2,13E-02	#NUM!	CCR3,JUN,RUNX3
Deubiquitination	4,8E-01	1,89E-02	-0,447	H2BC18,NFKBIA,NLRP3,TNFAIP3,TRIM25
Pyroptosis	4,78E-01	3,57E-02	#NUM!	IL1B
RHO GTPases activate PKNs	4,78E-01	3,57E-02	#NUM!	PPP1R12B
Estrogen-Dependent Breast Cancer Signaling	4,76E-01	2,41E-02	#NUM!	CREB5,JUN
JAK/STAT Signaling	4,76E-01	2,41E-02	#NUM!	CDKN1A,JUN
Stress Granule Signaling Pathway	4,72E-01	1,87E-02	0,447	EIF1,HSPA1B,NLRP3,RNASEL,TNFRSF1A
Transport of bile salts and organic acids, metal ions and amine compounds	4,69E-01	2,38E-02	#NUM!	SLC16A3,SLC22A1
Bone Mineralization Signaling Pathway	4,67E-01	2,08E-02	#NUM!	NR4A2,SMO,WNT7A
Peroxisomal lipid metabolism	4,66E-01	3,45E-02	#NUM!	ACOX1
SUMOylation of intracellular receptors	4,66E-01	3,45E-02	#NUM!	NR4A2
EGR2 and SOX10-mediated initiation of Schwann cell myelination	4,66E-01	3,45E-02	#NUM!	MPZ
Histidine Degradation VI	4,66E-01	3,45E-02	#NUM!	HAL
LPS-stimulated MAPK Signaling	4,63E-01	2,35E-02	#NUM!	JUN,NFKBIA
Iron homeostasis signaling pathway	4,62E-01	2,07E-02	#NUM!	IL6R,LRP1,SLC25A37
BAG2 Signaling Pathway	4,56E-01	2,33E-02	#NUM!	CDKN1A,HSPA1B
Signaling by CSF3 (G-CSF)	4,54E-01	3,33E-02	#NUM!	CSF3R
Regulation of CDH11 Expression and Function	4,54E-01	3,33E-02	#NUM!	SNAI1
Endocannabinoid Cancer Inhibition Pathway	4,53E-01	2,04E-02	#NUM!	ATF3,CDKN1A,CREB5
Semaphorin Neuronal Repulsive Signaling Pathway	4,53E-01	2,04E-02	#NUM!	ITGAX,PPP1R12B,SEMA6A
ABRA Signaling Pathway	4,43E-01	2,27E-02	#NUM!	CCN2,JUNB
Nicotinate metabolism	4,42E-01	3,23E-02	#NUM!	NADK
Glutamate binding, activation of AMPA receptors and synaptic plasticity	4,42E-01	3,23E-02	#NUM!	CACNG8
Superpathway of Cholesterol Biosynthesis	4,42E-01	3,23E-02	#NUM!	LBR
Sonic Hedgehog Signaling	4,42E-01	3,23E-02	#NUM!	SMO
Regulation of Cellular Mechanics by Calpain Protease	4,37E-01	2,25E-02	#NUM!	CNGA4,ITGAX
Toll-like Receptor Cascades	4,32E-01	3,12E-02	#NUM!	TLR6
Surfactant metabolism	4,32E-01	3,12E-02	#NUM!	CSF2RB
BMP signaling pathway	4,31E-01	2,22E-02	#NUM!	JUN,SMAD6
Degradation of beta-catenin by the destruction complex	4,25E-01	2,2E-02	#NUM!	FRAT1,FRAT2
Ceramide Signaling	4,25E-01	2,2E-02	#NUM!	JUN,TNFRSF1A
Actin Nucleation by ARP-WASP Complex	4,25E-01	2,2E-02	#NUM!	ITGAX,PPP1R12B
Chronic Myeloid Leukemia Signaling	4,24E-01	1,78E-02	-1,000	ALOX15,CDKN1A,JUN,SMO,WNT7A
Activation of Matrix Metalloproteinases	4,21E-01	3,03E-02	#NUM!	MMP25
Cell junction organization	4,19E-01	2,17E-02	#NUM!	CLDN9,KRT5
Acute Myeloid Leukemia Signaling	4,19E-01	2,17E-02	#NUM!	CSF2RB,CSF3R
Factors involved in megakaryocyte development and platelet production	4,13E-01	2,15E-02	#NUM!	DOCK5,NFE2
Fcγ Receptor-mediated Phagocytosis in Macrophages and Monocytes	4,13E-01	2,15E-02	#NUM!	FCGR2A,NCF1
RANK Signaling in Osteoclasts	4,13E-01	2,15E-02	#NUM!	JUN,NFKBIA
Heparan Sulfate Biosynthesis (Late Stages)	4,13E-01	2,15E-02	#NUM!	CHST15,SULT1B1
Huntington's Disease Signaling	4,05E-01	1,74E-02	#NUM!	CREB5,HIP1,HSPA1B,JUN,RPH3A
Serotonin Degradation	4,02E-01	2,11E-02	#NUM!	DHRS9,SULT1B1
Oncogene Induced Senescence	4,01E-01	2,86E-02	#NUM!	ID1
SUMOylation of SUMOylation proteins	4,01E-01	2,86E-02	#NUM!	TOPORS
Nucleotide catabolism	4,01E-01	2,86E-02	#NUM!	ENTPD1
Coagulation System	4,01E-01	2,86E-02	#NUM!	PLAU
Death Receptor Signaling	3,91E-01	2,06E-02	#NUM!	NFKBIA,TNFRSF1A
HEY1 Signaling Pathway	3,91E-01	1,86E-02	#NUM!	CDKN1A,MMP25,SMAD6
Transcriptional Regulatory Network in Embryonic Stem Cells	3,78E-01	1,83E-02	#NUM!	OTX1,SMO,WNT7A
Heparan Sulfate Biosynthesis	3,76E-01	0.02	#NUM!	CHST15,SULT1B1
TWEAK Signaling	3,74E-01	2,63E-02	#NUM!	NFKBIA
MIF-mediated Glucocorticoid Regulation	3,74E-01	2,63E-02	#NUM!	NFKBIA
Noradrenaline and Adrenaline Degradation	3,66E-01	2,56E-02	#NUM!	DHRS9
Complement System	3,66E-01	2,56E-02	#NUM!	ITGAX
mRNA 3 Prime End Processing Signaling Pathway	3,66E-01	1,96E-02	#NUM!	CNOT3,TUT7
Potassium Channels	3,61E-01	1,94E-02	#NUM!	KCNJ15,KCNK17
ABC-family proteins mediated transport	3,61E-01	1,94E-02	#NUM!	ABCA7,ABCG1
Response of EIF2AK4 (GCN2) to amino acid deficiency	3,61E-01	1,94E-02	#NUM!	ATF3,RPL7A
Mouse Embryonic Stem Cell Pluripotency	3,61E-01	1,94E-02	#NUM!	ID1,SMO
Neurotransmitter release cycle	3,58E-01	2,5E-02	#NUM!	SLC22A1
Class C/3 (Metabotropic glutamate/pheromone receptors)	3,58E-01	2,5E-02	#NUM!	GRM2
Dopamine Degradation	3,58E-01	2,5E-02	#NUM!	SULT1B1
Aldosterone Signaling in Epithelial Cells	3,52E-01	1,75E-02	#NUM!	DUSP1,HSPA1B,SMO
Glioblastoma Multiforme Signaling	3,52E-01	1,75E-02	#NUM!	CDKN1A,SMO,WNT7A
IGF-1 Signaling	3,51E-01	1,9E-02	#NUM!	CCN2,JUN
Apoptosis Signaling	3,47E-01	1,89E-02	#NUM!	NFKBIA,TNFRSF1A
MyD88:MAL(TIRAP) cascade initiated on plasma membrane	3,42E-01	2,38E-02	#NUM!	TLR6
Pyrimidine Ribonucleotides Interconversion	3,42E-01	2,38E-02	#NUM!	ENTPD1
Signaling by VEGF	3,42E-01	1,87E-02	#NUM!	NCF1,NCF4
Integration of energy metabolism	3,37E-01	1,85E-02	#NUM!	CACNA1D,CACNA1E
Telomerase Signaling	3,37E-01	1,85E-02	#NUM!	CDKN1A,ELF3
DAP12 interactions	3,35E-01	2,33E-02	#NUM!	SIRPB1
SUMOylation of transcription cofactors	3,27E-01	2,27E-02	#NUM!	TOPORS
Collagen chain trimerization	3,27E-01	2,27E-02	#NUM!	COL6A1
Aspirin ADME	3,27E-01	2,27E-02	#NUM!	CES1
BER (Base Excision Repair) Pathway	3,27E-01	2,27E-02	#NUM!	SLC19A1
Regulation of Actin-based Motility by Rho	3,24E-01	1,8E-02	#NUM!	ITGAX,PPP1R12B
Pyrimidine Ribonucleotides De Novo Biosynthesis	3,2E-01	2,22E-02	#NUM!	ENTPD1
Tight Junction Signaling	3,17E-01	1,66E-02	#NUM!	CLDN9,JUN,TNFRSF1A
Aryl Hydrocarbon Receptor Signaling	3,14E-01	1,65E-02	#NUM!	CDKN1A,IL1B,JUN
Signaling by Retinoic Acid	3,14E-01	2,17E-02	#NUM!	DHRS9
DNA damage-induced 14-3-3σ Signaling	3,14E-01	2,17E-02	#NUM!	CDKN1A
Role of MAPK Signaling in Promoting the Pathogenesis of Influenza	3,12E-01	1,75E-02	#NUM!	JUN,NFKBIA
GAIT Translation Signaling Pathway	3,11E-01	1,59E-02	#NUM!	APOL2,CCR3,EIF1,RPL7A
G alpha (z) signalling events	3,01E-01	2,08E-02	#NUM!	ADRA2B
DNA Damage Bypass	3,01E-01	2,08E-02	#NUM!	TRIM25
Cholecystokinin/Gastrin-mediated Signaling	0.3	1,71E-02	#NUM!	IL1B,JUN
Antioxidant Action of Vitamin C	0.3	1,71E-02	#NUM!	CSF2RB,NFKBIA
ESR-mediated signaling	2,96E-01	1,69E-02	#NUM!	JUN,TGFA
PFKFB4 Signaling Pathway	2,95E-01	2,04E-02	#NUM!	CREB5
Regulation of lipid metabolism by PPARalpha	2,92E-01	1,68E-02	#NUM!	ACOX1,G0S2
Signaling by ERBB2	2,89E-01	0.02	#NUM!	HBEGF
Melanoma Signaling	2,89E-01	0.02	#NUM!	CDKN1A
MYC Mediated Apoptosis Signaling	2,89E-01	0.02	#NUM!	TNFRSF1A
Retinoate Biosynthesis I	2,89E-01	0.02	#NUM!	DHRS9
MSP-RON Signaling in Macrophages Pathway	2,88E-01	1,67E-02	#NUM!	CREB5,JUN
Transcriptional activity of SMAD2/SMAD3:SMAD4 heterotrimer	2,83E-01	1,96E-02	#NUM!	JUNB
Transcriptional and post-translational regulation of MITF-M expression and activity	2,83E-01	1,96E-02	#NUM!	ID1
UVC-Induced MAPK Signaling	2,83E-01	1,96E-02	#NUM!	JUN
Cell Cycle: G2/M DNA Damage Checkpoint Regulation	2,83E-01	1,96E-02	#NUM!	CDKN1A
IL-15 Production	2,81E-01	1,64E-02	#NUM!	AATK,EPHB1
Gap Junction Signaling	2,79E-01	1,49E-02	-0,447	CREB5,IL1B,P2RY13,P2RY14,TNFRSF1A
Regulation of the Epithelial-Mesenchymal Transition Pathway	2,77E-01	1,55E-02	#NUM!	SMO,SNAI1,WNT7A
Proteasomal PSMD10 Signaling Pathway	2,77E-01	1,63E-02	#NUM!	CXCL8,TGFA
Role of NANOG in Mammalian Embryonic Stem Cell Pluripotency	2,77E-01	1,63E-02	#NUM!	SMO,WNT7A
Synaptic Long Term Potentiation	2,74E-01	1,61E-02	#NUM!	CREB5,GRM2
TCF dependent signaling in response to WNT	2,66E-01	1,52E-02	#NUM!	FRAT1,FRAT2,RUNX3
UVB-Induced MAPK Signaling	2,66E-01	1,85E-02	#NUM!	JUN
Gαs Signaling	2,63E-01	1,57E-02	#NUM!	CNGA4,CREB5
Intrinsic Pathway for Apoptosis	2,61E-01	1,82E-02	#NUM!	CARD8
Signaling by PTK6	2,61E-01	1,82E-02	#NUM!	HBEGF
Somitogenesis	2,61E-01	1,82E-02	#NUM!	LFNG
Mitotic G2-G2/M phases	2,61E-01	1,5E-02	#NUM!	CDKN1A,CEP63,PPP1R12B
Glycerophospholipid biosynthesis	2,6E-01	1,56E-02	#NUM!	DGAT2,MBOAT2
Glioma Signaling	2,6E-01	1,56E-02	#NUM!	CDKN1A,TGFA
Mitochondrial Dysfunction	2,58E-01	1,45E-02	-2,236	CACNA1D,CACNA1E,CACNB4,CACNG8,CREB5
CSDE1 Signaling Pathway	2,56E-01	1,79E-02	#NUM!	SNAI1
E3 ubiquitin ligases ubiquitinate target proteins	2,56E-01	1,79E-02	#NUM!	PEX12
EGF Signaling	2,56E-01	1,79E-02	#NUM!	JUN
Ephrin Receptor Signaling	2,55E-01	1,49E-02	#NUM!	CREB5,EPHB1,ITGAX
Natural Killer Cell Signaling	2,53E-01	1,48E-02	#NUM!	FCGR3B,HSPA1B,IL18RAP
HSP90 chaperone cycle for steroid hormone receptors in the presence of ligand	2,51E-01	1,75E-02	#NUM!	HSPA1B
Neurexins and neuroligins	2,51E-01	1,75E-02	#NUM!	NRXN1
Cilium Assembly	2,5E-01	1,47E-02	#NUM!	CEP63,CNGA4,SMO
TR/RXR Activation	2,5E-01	1,53E-02	#NUM!	DAPK2,SLC16A3
Neuroprotective Role of THOP1 in Alzheimer's Disease	2,5E-01	1,53E-02	#NUM!	MME,PRSS33
14-3-3-mediated Signaling	2,47E-01	1,52E-02	#NUM!	JUN,TNFRSF1A
Circadian Clock	2,46E-01	1,72E-02	#NUM!	PER1
Cytoprotection by HMOX1	2,46E-01	1,72E-02	#NUM!	NLRP3
Fc epsilon receptor (FCERI) signaling	2,45E-01	1,46E-02	#NUM!	JUN,NFKBIA,RASGRP4
Signaling by ERBB4	2,41E-01	1,69E-02	#NUM!	HBEGF
P2Y Purinergic Receptor Signaling Pathway	2,41E-01	1,49E-02	#NUM!	CREB5,JUN
Iron uptake and transport	2,37E-01	1,67E-02	#NUM!	STEAP4
GABA receptor activation	2,37E-01	1,67E-02	#NUM!	KCNJ15
CCR3 Signaling in Eosinophils	2,35E-01	1,47E-02	#NUM!	CCR3,PPP1R12B
Assembly of collagen fibrils and other multimeric structures	2,32E-01	1,64E-02	#NUM!	COL6A1
Visual phototransduction	2,32E-01	1,64E-02	#NUM!	DHRS9
Ferroptosis Signaling Pathway	2,32E-01	1,46E-02	#NUM!	ALOX15,CDKN1A
Adipogenesis pathway	2,29E-01	1,45E-02	#NUM!	SMO,TNFRSF1A
MSP-RON Signaling Pathway	2,28E-01	1,61E-02	#NUM!	CSF2RB
Thyroid Hormone Metabolism II (via Conjugation and/or Degradation)	2,28E-01	1,61E-02	#NUM!	SULT1B1
Transcriptional Regulation by MECP2	2,23E-01	1,59E-02	#NUM!	LBR
IL-2 Signaling	2,23E-01	1,59E-02	#NUM!	JUN
Collagen degradation	2,19E-01	1,56E-02	#NUM!	COL6A1
Thrombopoietin Signaling	2,19E-01	1,56E-02	#NUM!	JUN
ERB2-ERBB3 Signaling	2,19E-01	1,56E-02	#NUM!	JUN
Oxidative Ethanol Degradation III	2,15E-01	1,54E-02	#NUM!	ACSS3
SPINK1 Pancreatic Cancer Pathway	2,15E-01	1,54E-02	#NUM!	F2RL1
Pyridoxal 5'-phosphate Salvage Pathway	2,11E-01	1,52E-02	#NUM!	MAK
Collagen biosynthesis and modifying enzymes	2,07E-01	1,49E-02	#NUM!	COL6A1
Abacavir ADME	2,07E-01	1,49E-02	#NUM!	SLC22A1
Role of PI3K/AKT Signaling in the Pathogenesis of Influenza	2,07E-01	1,49E-02	#NUM!	NFKBIA
SPINK1 General Cancer Pathway	2,07E-01	1,49E-02	#NUM!	IL6R
TNFR2 non-canonical NF-kB pathway	2,04E-01	1,47E-02	#NUM!	TNFSF14
Agrin Interactions at Neuromuscular Junction	2,04E-01	1,47E-02	#NUM!	JUN
Glutamate Receptor Signaling	2,04E-01	1,47E-02	#NUM!	GRM2
Sensory processing of sound by inner hair cells of the cochlea	0.2	1,45E-02	#NUM!	CACNA1D
Cell Cycle: G1/S Checkpoint Regulation	0.2	1,45E-02	#NUM!	CDKN1A
NAD Signaling Pathway	0	1,32E-02	#NUM!	NADK,TGFA
SNARE Signaling Pathway	0	7,25E-03	#NUM!	CACNB4
MicroRNA Biogenesis Signaling Pathway	0	1,07E-02	#NUM!	TGFA,TUT7
Actin Cytoskeleton Signaling	0	8,26E-03	#NUM!	ITGAX,PPP1R12B
Chaperone Mediated Autophagy Signaling Pathway	0	7,85E-03	1,000	HSPA1B,IL1B,MMP25,NFKBIA,NLRP3
WNK Renal Signaling Pathway	0	9,26E-03	#NUM!	SLC12A7
Microautophagy Signaling Pathway	0	6,29E-03	#NUM!	COL6A1
NFKBIE Signaling Pathway	0	8,91E-03	1,000	CXCL8,NFKBIA,TNFRSF1A,TNFSF14
NRF2-mediated Oxidative Stress Response	0	1,11E-02	#NUM!	FOSL1,JUN,JUNB
Phase II - Conjugation of compounds	0	9,17E-03	#NUM!	SULT1B1
Eukaryotic Translation Elongation	0	6,76E-03	#NUM!	RPL7A
Glycosaminoglycan metabolism	0	7,81E-03	#NUM!	CHST15
Complement cascade	0	7,35E-03	#NUM!	C5AR2
Plasma lipoprotein assembly, remodeling, and clearance	0	1,32E-02	#NUM!	ABCG1
SRP-dependent cotranslational protein targeting to membrane	0	5,95E-03	#NUM!	RPL7A
Signaling by NTRK1 (TRKA)	0	1,23E-02	#NUM!	DUSP4
p75 NTR receptor-mediated signalling	0	6,33E-03	#NUM!	NFKBIA
Signaling by NOTCH1	0	1,28E-02	#NUM!	DTX4
TCR signaling	0	7,94E-03	#NUM!	NFKBIA
Fcgamma receptor (FCGR) dependent phagocytosis	0	6,1E-03	#NUM!	FCGR2A
Generic Transcription Pathway	0	1,4E-02	0,816	NR4A1,NR4A2,NRBF2,ZNF200,ZNF486,ZNF772
Binding and Uptake of Ligands by Scavenger Receptors	0	8,77E-03	#NUM!	LRP1
Selenoamino acid metabolism	0	5,81E-03	#NUM!	RPL7A
Mitotic Metaphase and Anaphase	0	8,47E-03	#NUM!	LBR,NDEL1
Oxidative Stress Induced Senescence	0	1,14E-02	#NUM!	JUN
EPH-Ephrin signaling	0	1,08E-02	#NUM!	EPHB1
Cellular response to heat stress	0	9,9E-03	#NUM!	HSPA1B
Signaling by ROBO receptors	0	3,68E-03	#NUM!	RPL7A
Olfactory Signaling Pathway	0	1,35E-02	#NUM!	CNGA4
Platelet homeostasis	0	1,16E-02	#NUM!	IRAG1
Transport of inorganic cations/anions and amino acids/oligopeptides	0	9,26E-03	#NUM!	SLC12A7
Sphingolipid metabolism	0	9,09E-03	#NUM!	ST6GALNAC6
Mitotic G1 phase and G1/S transition	0	7,58E-03	#NUM!	CDKN1A
Hedgehog 'off' state	0	8,77E-03	#NUM!	SMO
Activation of anterior HOX genes in hindbrain during early embryogenesis	0	1,19E-02	#NUM!	JUN
C-type lectin receptors (CLRs)	0	1,38E-02	#NUM!	IL1B,NFKBIA
TP53 Regulates Metabolic Genes	0	1,18E-02	#NUM!	DDIT4
Hedgehog 'on' state	0	6,94E-03	#NUM!	SMO
RHO GTPases Activate Formins	0	7,14E-03	#NUM!	NDEL1
MAPK6/MAPK4 signaling	0	1,09E-02	#NUM!	JUN
Major pathway of rRNA processing in the nucleolus and cytosol	0	4,18E-03	#NUM!	RPL7A
TP53 Regulates Transcription of DNA Repair Genes	0	1,43E-02	#NUM!	JUN
Keratinization	0	4,63E-03	#NUM!	KRT5
PTEN Regulation	0	1,33E-02	#NUM!	JUN,SNAI1
RNA polymerase II transcribes snRNA genes	0	1,2E-02	#NUM!	NABP1
Intra-Golgi and retrograde Golgi-to-ER traffic	0	4,9E-03	#NUM!	RAB36
Mitotic Prometaphase	0	9,76E-03	#NUM!	CEP63,NDEL1
S Phase	0	0.01	#NUM!	CDKN1A
Cell Cycle Checkpoints	0	7,35E-03	#NUM!	CDKN1A,NDEL1
Eukaryotic Translation Initiation	0	5,68E-03	#NUM!	RPL7A
Eukaryotic Translation Termination	0	6,76E-03	#NUM!	RPL7A
Response to elevated platelet cytosolic Ca2+	0	7,58E-03	#NUM!	THBS1
RAB GEFs exchange GTP for GDP on RABs	0	1,11E-02	#NUM!	DENND3
Neddylation	0	8,13E-03	#NUM!	CDKN1A,KBTBD7
Nonsense-Mediated Decay (NMD)	0	8,55E-03	#NUM!	RPL7A
KEAP1-NFE2L2 pathway	0	1,32E-02	#NUM!	CDKN1A,miR-155-5p (miRNAs w/seed UAAUGCU)
Amyloid fiber formation	0	1,14E-02	#NUM!	SORL1
Class I MHC mediated antigen processing and presentation	0	1,31E-02	2,236	HECW2,KBTBD7,NCF1,NCF4,TLR6
Signaling by the B Cell Receptor (BCR)	0	5,88E-03	#NUM!	NFKBIA
Ion channel transport	0	5,46E-03	#NUM!	BEST1
Protein Sorting Signaling Pathway	0	5,52E-03	#NUM!	RAB11FIP1
Sleep NREM Signaling Pathway	0	8,7E-03	#NUM!	CREB5
WNT/SHH Axonal Guidance Signaling Pathway	0	1,32E-02	#NUM!	SMO,WNT7A
Cohesin Chromatin Regulation Pathway	0	3,79E-03	#NUM!	CDHR5
Histone Modification Signaling Pathway	0	0.01	#NUM!	LRWD1,miR-199a-3p (and other miRNAs w/seed CAGUAGU),PRDM5
Nuclear Cytoskeleton Signaling Pathway	0	4,52E-03	#NUM!	ITGAX
Ribosomal Quality Control Signaling Pathway	0	6,92E-03	#NUM!	PELO,RPL7A
Chromatin organization	0	7,81E-03	#NUM!	H2BC18,PADI2
MITF-M-dependent gene expression	0	1,05E-02	#NUM!	CDKN1A
TRIM21 Intracellular Antibody Signaling Pathway	0	3,53E-03	#NUM!	IL1B,JUN
ID3 Signaling Pathway	0	4,14E-03	0,000	CDKN1A,CXCL8,NCF1,SMAD6
Centrosomal KIAA0586 Signaling Pathway	0	7,58E-03	#NUM!	SMO
Cilia Biogenesis Signaling Pathway	0	9,8E-03	#NUM!	CEP63,TGFA
Caveolar-mediated Endocytosis Signaling	0	1,27E-02	#NUM!	ITGAX
Clathrin-mediated Endocytosis Signaling	0	4,78E-03	#NUM!	HIP1
Role of NFAT in Regulation of the Immune Response	0	3,82E-03	#NUM!	FCGR2A,FCGR3B,JUN,NFKBIA
FcγRIIB Signaling in B Lymphocytes	0	7,5E-03	#NUM!	CACNA1D,CACNA1E,CACNB4,CACNG8
NF-κB Activation by Viruses	0	1,28E-02	#NUM!	NFKBIA
CCR5 Signaling in Macrophages	0	9,98E-03	#NUM!	CACNA1D,CACNA1E,CACNB4,CACNG8,JUN
Calcium-induced T Lymphocyte Apoptosis	0	2,15E-03	#NUM!	NR4A1
CXCR4 Signaling	0	5,95E-03	#NUM!	JUN
CTLA4 Signaling in Cytotoxic T Lymphocytes	0	3,28E-03	#NUM!	IDO1,JUN
T Helper Cell Differentiation	0	6,33E-03	#NUM!	IL10RB,IL6R,TNFRSF1A
CD28 Signaling in T Helper Cells	0	3,83E-03	#NUM!	JUN,NFKBIA
IL-15 Signaling	0	3,8E-03	#NUM!	CXCL8,IL5RA
Dendritic Cell Maturation	0	1,15E-02	-0,447	CD83,CREB5,FCGR2A,FCGR3B,IL1B,NFKBIA,TNFRSF1A
Reelin Signaling in Neurons	0	7,25E-03	#NUM!	NDEL1
Angiopoietin Signaling	0	1,3E-02	#NUM!	NFKBIA
Neuropathic Pain Signaling in Dorsal Horn Neurons	0	9,9E-03	#NUM!	GRM2
Endothelin-1 Signaling	0	5,15E-03	#NUM!	JUN
Relaxin Signaling	0	1,28E-02	#NUM!	JUN,NFKBIA
Renin-Angiotensin Signaling	0	8,2E-03	#NUM!	JUN
Thrombin Signaling	0	4,48E-03	#NUM!	PPP1R12B
ICOS-ICOSL Signaling in T Helper Cells	0	1,95E-03	#NUM!	NFKBIA
FLT3 Signaling in Hematopoietic Progenitor Cells	0	1,22E-02	#NUM!	CREB5
Melanocyte Development and Pigmentation Signaling	0	1,01E-02	#NUM!	CREB5
Antiproliferative Role of Somatostatin Receptor 2	0	1,3E-02	#NUM!	CDKN1A
Germ Cell-Sertoli Cell Junction Signaling	0	1,17E-02	#NUM!	EPN2,TNFRSF1A
Prolactin Signaling	0	1,04E-02	#NUM!	JUN
Type I Diabetes Mellitus Signaling	0	7,81E-03	0,000	IL1B,IL1R1,NFKBIA,TNFRSF1A
Small Cell Lung Cancer Signaling	0	1,02E-02	#NUM!	NFKBIA
Graft-versus-Host Disease Signaling	0	2,23E-03	#NUM!	IL1B
Non-Small Cell Lung Cancer Signaling	0	1,04E-02	#NUM!	TGFA
p70S6K Signaling	0	1,72E-03	#NUM!	F2RL1
mTOR Signaling	0	4,17E-03	#NUM!	DDIT4
G Protein Signaling Mediated by Tubby	0	2,13E-03	#NUM!	miR-143-3p (and other miRNAs w/seed GAGAUGA)
Communication between Innate and Adaptive Immune Cells	0	4,25E-03	-1,000	CD83,CXCL8,IL1B,TLR6
Systemic Lupus Erythematosus Signaling	0	4,68E-03	#NUM!	FCGR2A,FCGR3B,IL1B,IL6R,JUN
CDC42 Signaling	0	5,19E-03	#NUM!	ITGAX,JUN,PPP1R12B
EIF2 Signaling	0	1,13E-02	#NUM!	ATF3,EIF1,RPL7A
AMPK Signaling	0	1,23E-02	#NUM!	ADRA2B,CDKN1A,CREB5
PAK Signaling	0	8,47E-03	#NUM!	ITGAX
Phospholipase C Signaling	0	3,56E-03	#NUM!	CREB5,FCGR2A,ITGAX,PPP1R12B
Ovarian Cancer Signaling	0	1,26E-02	#NUM!	SMO,WNT7A
Altered T Cell and B Cell Signaling in Rheumatoid Arthritis	0	2,12E-03	#NUM!	IL1B,TLR6
Regulation of eIF4 and p70S6K Signaling	0	9,35E-03	#NUM!	EIF1,ITGAX
Leptin Signaling in Obesity	0	1,3E-02	#NUM!	GHRL
Glioma Invasiveness Signaling	0	1,41E-02	#NUM!	PLAU
Regulation of IL-2 Expression in Activated and Anergic T Lymphocytes	0	4,28E-03	#NUM!	JUN,NFKBIA
Granzyme A Signaling	0	1,32E-02	#NUM!	IL1B
NUR77 Signaling in T Lymphocytes	0	1,93E-03	#NUM!	NR4A1
PKCθ Signaling in T Lymphocytes	0	1,07E-02	#NUM!	CACNA1D,CACNA1E,CACNB4,CACNG8,JUN,NFKBIA
OX40 Signaling Pathway	0	4,15E-03	#NUM!	JUN,NFKBIA
PI3K Signaling in B Lymphocytes	0	5,07E-03	#NUM!	ATF3,JUN,NFKBIA
Cyclins and Cell Cycle Regulation	0	1,16E-02	#NUM!	CDKN1A
NGF Signaling	0	8,26E-03	#NUM!	CREB5
Paxillin Signaling	0	9,43E-03	#NUM!	ITGAX
RHOGDI Signaling	0	9,09E-03	#NUM!	ITGAX,PPP1R12B
Hematopoiesis from Pluripotent Stem Cells	0	2,23E-03	#NUM!	CXCL8
Ephrin A Signaling	0	7,14E-03	#NUM!	TGFA
Ephrin B Signaling	0	1,37E-02	#NUM!	EPHB1
GDNF Family Ligand-Receptor Interactions	0	1,32E-02	#NUM!	JUN
Melatonin Degradation I	0	1,19E-02	#NUM!	SULT1B1
Salvage Pathways of Pyrimidine Ribonucleotides	0	0.01	#NUM!	MAK
Superpathway of Melatonin Degradation	0	1,11E-02	#NUM!	SULT1B1
Epithelial Adherens Junction Signaling	0	6,33E-03	#NUM!	SNAI1
Gαq Signaling	0	5,92E-03	#NUM!	NFKBIA
PEDF Signaling	0	1,19E-02	#NUM!	NFKBIA
Sperm Motility	0	1,17E-02	#NUM!	AATK,CNGA4,EPHB1
TEC Kinase Signaling	0	1,73E-03	#NUM!	ITGAX
UVA-Induced MAPK Signaling	0	1,02E-02	#NUM!	JUN
Unfolded protein response	0	1,09E-02	#NUM!	HSPA1B
SAPK/JNK Signaling	0	3,98E-03	#NUM!	DUSP4,JUN
PTEN Signaling	0	1,32E-02	#NUM!	CDKN1A,ITGAX
Protein Ubiquitination Pathway	0	7,19E-03	#NUM!	HSPA1B,SMO
FGF Signaling	0	1,16E-02	#NUM!	CREB5
Xenobiotic Metabolism Signaling	0	1,21E-02	#NUM!	CES1,CHST15,IL1B,SULT1B1
IL-4 Signaling	0	5,22E-03	#NUM!	ALOX15,COL6A1,CREB5
B Cell Receptor Signaling	0	6,27E-03	#NUM!	CREB5,FCGR2A,JUN,NFKBIA
Integrin Signaling	0	9,52E-03	#NUM!	ITGAX,PPP1R12B
NF-κB Signaling	0	1,23E-02	1,890	IL1B,IL1R1,NFKBIA,TGFA,TLR6,TNFAIP3,TNFRSF1A
VEGF Signaling	0	1,03E-02	#NUM!	EIF1
T Cell Receptor Signaling	0	4,82E-03	#NUM!	DUSP5,JUN,NFKBIA
PDGF Signaling	0	1,15E-02	#NUM!	JUN
Phagosome Maturation	0	5,85E-03	#NUM!	NCF1
PD-1, PD-L1 cancer immunotherapy pathway	0	8,77E-03	#NUM!	TNFRSF1A
GP6 Signaling Pathway	0	7,81E-03	#NUM!	COL6A1
IL-7 Signaling Pathway	0	1,27E-02	#NUM!	JUN
Sirtuin Signaling Pathway	0	6,71E-03	#NUM!	CXCL8,JUN
Adrenomedullin signaling pathway	0	4,95E-03	#NUM!	IL1B
Th17 Activation Pathway	0	8,16E-03	0,000	CCL20,IL1B,IL1R1,IL6R
NER (Nucleotide Excision Repair, Enhanced Pathway)	0	1,1E-02	#NUM!	SLC19A1
Endocannabinoid Developing Neuron Pathway	0	7,81E-03	#NUM!	CREB5
Apelin Adipocyte Signaling Pathway	0	1,06E-02	#NUM!	NCF1
Apelin Endothelial Signaling Pathway	0	6,9E-03	#NUM!	JUN
T Cell Exhaustion Signaling Pathway	0	5,29E-03	#NUM!	IL10RB,IL6R,JUN
Systemic Lupus Erythematosus in T Cell Signaling Pathway	0	3,1E-03	#NUM!	CREB5,JUN
Systemic Lupus Erythematosus in B Cell Signaling Pathway	0	1,1E-02	0,000	CXCL8,FCGR2A,IFIT2,IFIT3,IL1B,IL6R,JUN,TNFSF14
Necroptosis Signaling Pathway	0	1,23E-02	#NUM!	NLRP3,TNFRSF1A
Xenobiotic Metabolism AHR Signaling Pathway	0	9,26E-03	#NUM!	IL1B
Xenobiotic Metabolism CAR Signaling Pathway	0	8,62E-03	#NUM!	CHST15,SULT1B1
Xenobiotic Metabolism PXR Signaling Pathway	0	1,36E-02	#NUM!	CES1,CHST15,SULT1B1
Coronavirus Replication Pathway	0	1,04E-02	#NUM!	IFITM2,RPL7A
GM-CSF Signaling	0	1,43E-02	#NUM!	CSF2RB
Eicosanoid Signaling	0	1,42E-02	#NUM!	ALOX15,CREB5,DPEP3,FPR2
