# Supplementary material for: Dysregulation of miRNAs in Sicilian Patients with Autism Spectrum Disorder
Source: Biomedicines. 2026 Jan 19;14(1):217. doi: 10.3390/biomedicines14010217 (PMC12838852; doi:10.3390/biomedicines14010217)
Supplement: Supplementary file 1 [file biomedicines-14-00217-s001.zip › Table_S5-Network.xls]

## Sheet: Sheet0
Table_S5. Network
© 2000-2025 QIAGEN. All rights reserved.
ID	Molecules in Network	Score	Focus Molecules	Top Diseases and Functions
1	ABHD5,AKT,DNA methyltransferase,FRAT1,FRAT2,Hif,MALAT1,miR-101-3p (and other miRNAs w/seed ACAGUAC),miR-122b-3p (and other miRNAs w/seed AACACCA),miR-124-3p (and other miRNAs w/seed AAGGCAC),miR-135a-5p (and other miRNAs w/seed AUGGCUU),miR-139-5p (miRNAs w/seed CUACAGU),miR-141-3p (and other miRNAs w/seed AACACUG),miR-143-3p (and other miRNAs w/seed GAGAUGA),miR-149-5p (miRNAs w/seed CUGGCUC),mi…	60	30	[Cancer, Organismal Injury and Abnormalities, Reproductive System Disease]
2	alpha 1 antitrypsin,C1Q,C1Q (family),caspase 3/7,CCN2,CEP63,CES1,CHI3L1,collagenase,GALNT14,HLA-DR group,IKKA/B,Immunoglobulin,LDL,let-7f-2-3p (and other miRNAs w/seed UAUACAG),LRP,LRP1,LRP10,MAC-1,miR-1-3p (and other miRNAs w/seed GGAAUGU),miR-16-5p (and other miRNAs w/seed AGCAGCA),miR-185-5p (and other miRNAs w/seed GGAGAGA),miR-18a-5p (and other miRNAs w/seed AAGGUGC),miR-223-3p (miRNAs w/see…	36	20	[Glomerular Injury, Inflammatory Disease, Inflammatory Response]
3	AQP4,BCL2L15,CASP3,DANCR,let-7 (includes others),let-7a-2-3p (and other miRNAs w/seed UGUACAG),let-7e-3p (miRNAs w/seed UAUACGG),mannitol,MAP1LC3,miR-10a-5p (and other miRNAs w/seed ACCCUGU),miR-1249-5p (and other miRNAs w/seed GGAGGGA),mir-130 (includes others),miR-130a-3p (and other miRNAs w/seed AGUGCAA),miR-130a-5p (miRNAs w/seed CUCUUUU),miR-130b-5p (and other miRNAs w/seed CUCUUUC),miR-1343…	33	19	[Cancer, Organismal Injury and Abnormalities, Reproductive System Disease]
4	AATK,AMPK,Ap1,ATF3,BASP1,CDKN1A,CNOT3,cyclin A,ELF3,H2BC18,histone H2A,histone H3,histone H4,JUNB,KBTBD7,KRT5,LBR,LRWD1,miR-12202-3p (and other miRNAs w/seed CUUCUCU),miR-1229-3p (miRNAs w/seed UCUCACC),miR-140-3p (and other miRNAs w/seed ACCACAG),miR-149-3p (and other miRNAs w/seed GGGAGGG),miR-212-5p (miRNAs w/seed CCUUGGC),NFAT (complex),NOTCH,PARP,PELO,RPL7A,SMAD2/3,SNAI1,SORL1,SRC (family),U…	26	24	[Cellular Assembly and Organization, Cellular Development, Cellular Growth and Proliferation]
5	14-3-3,BEST1,calcineurin A,CG,CK2,collagen,DAPK2,DUSP1,DUSP2,DUSP4,DUSP5,FOSL1,FSH,GSK3,insulin,let-7a-5p (and other miRNAs w/seed GAGGUAG),LH,MAP2K1/2,miR-122-5p (miRNAs w/seed GGAGUGU),miR-125a-3p (miRNAs w/seed CAGGUGA),miR-130a-3p (and other miRNAs w/seed AGUGCAA),miR-20a-3p (miRNAs w/seed CUGCAUU),miR-292b-5p (and other miRNAs w/seed CUCAAAA),MLC,nuclear MAPK DUSPs,OTX1,PDGF (complex),phosph…	26	17	[Cancer, Hematological Disease, Immunological Disease]
6	ADGRE3,ARAP3,chemokine,chemokine receptor,CXCL2,CXCR/CCR,CXCR1,CXCR1/2,CXCR2,CXCR2:CXCR2 ligands,FCGR2A,FCGR3B,GPCRs that activate Gq/11,GPI-anchored proteins,GPR18,GRK,IRAG1,Ligand:GPCR complexes that activate Gi,Ligand:GPCR complexes that activate Gi:Heterotrimeric G-protein Gi (active),Ligand:GPCR complexes that activate Gi:Heterotrimeric G-protein Gi (inactive),LPAR2,LPAR5,metalloprotease,MME…	25	18	[Cell-To-Cell Signaling and Interaction, Hematological System Development and Function, Immune Cell Trafficking]
7	AGO2,ALOX5,DAZL,EPHB6,KCNQ4,let-7d-3p (miRNAs w/seed UAUACGA),MCL1,mir-126 (includes others),miR-126a-3p (and other miRNAs w/seed CGUACCG),mir-1285 (includes others),miR-1285-3p (and other miRNAs w/seed CUGGGCA),mir-138 (includes others),miR-138-5p (miRNAs w/seed GCUGGUG),mir-15 (includes others),mir-153 (includes others),miR-153-3p (miRNAs w/seed UGCAUAG),miR-153-5p (miRNAs w/seed CAUUUUU),mir-1…	23	14	[Cancer, Gene Expression, Organismal Injury and Abnormalities]
8	ADAMTS3,AMER2,EPHB6,ERBB2,KCNK17,MBOAT2,MGAT4A,MHC I (family),miR-10396b-5p (and other miRNAs w/seed GGCGGGG),miR-12197-3p (and other miRNAs w/seed CGGGGCU),mir-1249 (includes others),miR-1249-3p (and other miRNAs w/seed CGCCCUU),mir-1307,miR-1307-5p (miRNAs w/seed CGACCGG),mir-136,miR-136-5p (miRNAs w/seed CUCCAUU),miR-138-5p (miRNAs w/seed GCUGGUG),miR-148a-3p (and other miRNAs w/seed CAGUGCA),…	23	14	[Cell Morphology, Cellular Assembly and Organization, Cellular Function and Maintenance]
9	Adaptor protein 2,ADCY,ADGRG3,ADRA2B,AOC2,AOC3,Azurophil granule membrane proteins,beta arrestin,C5AR2,calmodulin,CCR3,CLDN9,F2RL1,FPR1,G protein,G protein alpha i,G protein gamma,GNAQ/11,GNRH,GPCR,GPR155,GRM2,miR-296-3p (miRNAs w/seed AGGGUUG),MMP,NMDA receptor,PI3K (complex),PLC,PNAD,RGS1,SHC,SLC12A7,SMO,STAT,TREML2,TSH	22	16	[Cellular Movement, Hematological System Development and Function, Immune Cell Trafficking]
10	APOL2,BCR (complex),CD69,CSF,CSF2RB,DDIT4,DENND3,EIF1,FCGR2,H3-3A/3B,IFIT2,IFIT5,IFITM2,IFN alpha/beta,IFN signaling-associated,IFN type 1,IgE,IL12 (family),interferon alpha,interferon-α induced,ISGF3 bound to ISRE promotor elements,miR-155-5p (miRNAs w/seed UAAUGCU),miR-200b-3p (and other miRNAs w/seed AAUACUG),MTORC1,MX2,NFAM1,NFkB (family),p70 S6k,PRDM5,PRKAA,RAS,RNASEL,RSAD2,RSK,Type I IFN-re…	22	16	[Antimicrobial Response, Cell Signaling, Inflammatory Response]
11	AR,BLACAT1,CEACAM,CTNNB1,CYP4F12,FAS-AS1,LFNG,LINC00173,LINC02159,miR-1264 (and other miRNAs w/seed AAGUCUU),miR-129-1-3p (and other miRNAs w/seed AGCCCUU),mir-1294,miR-1294 (and other miRNAs w/seed GUGAGGU),miR-155-3p (miRNAs w/seed UCCUACA),mir-181 (includes others),miR-181b-1-3p (and other miRNAs w/seed UCACUGA),miR-181c-3p (miRNAs w/seed ACCAUCG),miR-181d-3p (miRNAs w/seed CACCGGG),miR-185-3p…	21	15	[Cellular Development, Cellular Growth and Proliferation, Cellular Movement]
12	ABCG1,ATP synthase,ATPase,calpain,CDC42EP1,CEACAM3,collagen alpha1,Collagen type IV,CXCL8,Cytochrome bc1,DOCK5,FPR2,IgG2c,miR-127-3p (miRNAs w/seed CGGAUCC),miR-17-5p (and other miRNAs w/seed AAAGUGC),miR-196a-5p (and other miRNAs w/seed AGGUAGU),miR-299a-3p (and other miRNAs w/seed AUGUGGG),MMP25,mucin,NCF1,NCF4,OLR1,PLAU,PLEKHG3,RAC1 effectors,RAC1:GTP:RAC1 effectors,RAC3 effectors,RAC3:GTP:RAC…	21	18	[Developmental Disorder, Hereditary Disorder, Metabolic Disease]
13	CDKN2A,Cox8b,DBH-AS1,ERVW-1,G0S2,IGF1R,LINC00174,miR-100-5p (and other miRNAs w/seed ACCCGUA),miR-12201-5p (and other miRNAs w/seed GGAAGGA),mir-1246,miR-1246 (miRNAs w/seed AUGGAUU),mir-127,miR-139-3p (miRNAs w/seed GGAGACG),miR-182-5p (and other miRNAs w/seed UUGGCAA),miR-194-5p (miRNAs w/seed GUAACAG),mir-2355,miR-2355-3p (miRNAs w/seed UUGUCCU),miR-2355-5p (miRNAs w/seed UCCCCAG),mir-3127,miR…	21	15	[Cell Cycle, Cellular Movement, Gene Expression]
14	ADAMTS5,CDC42BPA,ESR1,KDM2A,KDM6B,mir-1233 (includes others),miR-1233-3p (miRNAs w/seed GAGCCCU),mir-1236,miR-1236-5p (miRNAs w/seed GAGUGAC),mir-1247,miR-1247-3p (and other miRNAs w/seed GGGAACG),mir-1292,miR-1292-3p (miRNAs w/seed CGCGCCC),mir-140,miR-140-5p (and other miRNAs w/seed AGUGGUU),miR-1915-3p (and other miRNAs w/seed CCCAGGG),mir-204 (includes others),miR-204-3p (and other miRNAs w/s…	20	13	[Dermatological Diseases and Conditions, Endocrine System Disorders, Organismal Injury and Abnormalities]
15	CD83,CDHR5,COL6A1,collagen type i (family),IDO1,IFN,IFN beta,IFN gamma,IgA,IgG,IgG1,IgG2a,IgM,IL12 (complex),IL1R1,IL23,IL5RA,ISGF3,JINK1/2,KCNE3,miR-106b-3p (miRNAs w/seed CGCACUG),miR-151-5p (and other miRNAs w/seed CGAGGAG),NGF,nicotinic acetylcholine receptor,NPL,NR,NR-MED1 Coactivator,NR-NCOR CoRepressor Complex,NR4A1,NR4A2,NRBF2,PI3K (family),TGF beta,TNFAIP3,VEGF	20	14	[Cell-mediated Immune Response, Cellular Development, Cellular Function and Maintenance]
16	ADRA2,ARHGEF18,BCL2L1,CACNA1E,CEACAM3,CNGA4,CNIH3,CXCR1,D-glucose,dehydroascorbic acid,GRIA,hemoglobin,IL10RB,IL2,IL26,Immunoglobulin,IRAG1,JAML,MGAT4A,mir-1304,miR-1304-5p (miRNAs w/seed UUGAGGC),miR-21-5p (and other miRNAs w/seed AGCUUAU),mir-210,miR-210-3p (miRNAs w/seed UGUGCGU),miR-3070-5p (and other miRNAs w/seed GCCCCUG),MMD,NPC1,PRDX,protectin D1,SIGLEC1,SLC22A1,STAT5A/B,TNFRSF4,Xcl1	19	13	[Cell Death and Survival, Digestive System Development and Function, Organismal Injury and Abnormalities]
17	ALP,beta tubulin,CDK (family),CPT1,CSF3R,cyclin D,cyclin E,E2F,EPHB1,GHRL,growth hormone,JNK,LATS,LDL/cholesterol,miR-146a-5p (and other miRNAs w/seed GAGAACU),miR-181a-1-3p (and other miRNAs w/seed CCAUCGA),miR-184 (and other miRNAs w/seed GGACGGA),miR-1909-5p (miRNAs w/seed GAGUGCC),miR-192-5p (and other miRNAs w/seed UGACCUA),miR-221-3p (and other miRNAs w/seed GCUACAU),miR-29b-3p (and other m…	19	15	[Cancer, Neurological Disease, Organismal Injury and Abnormalities]
18	ALOX5,IGF1R,let-7 (includes others),let-7a-3p (and other miRNAs w/seed UAUACAA),LINC02575,mir-10 (includes others),mir-1180,miR-1180-3p (miRNAs w/seed UUCCGGC),mir-1270,miR-1270 (and other miRNAs w/seed UGGAGAU),miR-1273h-5p (and other miRNAs w/seed UGGGAGG),mir-1277,miR-1277-3p (and other miRNAs w/seed ACGUAGA),mir-132 (includes others),miR-132-5p (miRNAs w/seed CCGUGGC),mir-17 (includes others)…	18	12	[Cancer, Gene Expression, Organismal Injury and Abnormalities]
19	AZU1,CARD18,CARD8,CHST11,DGAT2,IFNGR,KCNJ1,KCNJ15,KDM7A,MC3R,miR-1185-5p (and other miRNAs w/seed GAGGAUA),miR-1343-3p (and other miRNAs w/seed UCCUGGG),mir-154 (includes others),miR-154-5p (miRNAs w/seed AGGUUAU),mir-185,miR-193b-5p (miRNAs w/seed GGGGUUU),mir-1976,miR-1976 (and other miRNAs w/seed CUCCUGC),miR-22-5p (and other miRNAs w/seed GUUCUUC),miR-3162-3p (miRNAs w/seed CCCUACC),miR-382-5…	18	12	[Cancer, Cell-mediated Immune Response, Inflammatory Response]
20	A4GALT,ACSS3,ALDH,B3GNT8,BRAF,BTNL8,CD164,CNTN3,DNAJC16,DPEP3,DUSP18,EFNA5,EGFR,ERBB,GTPase,HOXA-AS2,LRFN1,MGAT4A,mir-1289 (includes others),miR-1289 (miRNAs w/seed GGAGUCC),mir-146 (includes others),miR-146a-3p (and other miRNAs w/seed CUCUGAA),mir-187,miR-187-3p (miRNAs w/seed CGUGUCU),mir-190 (includes others),miR-190a-5p (and other miRNAs w/seed GAUAUGU),MT1F,NADK,NDEL1,SLC25A32,ST6GALNAC2,TS…	18	12	[Cancer, Carbohydrate Metabolism, Organismal Injury and Abnormalities]
21	CXCR3,DROSHA,HOXA5,MIAT,miR-12118 (and other miRNAs w/seed AAGGAGG),mir-1226,miR-1226-3p (miRNAs w/seed CACCAGC),mir-1284,miR-1284 (and other miRNAs w/seed CUAUACA),mir-15 (includes others),miR-16-1-3p (miRNAs w/seed CAGUAUU),mir-194 (includes others),miR-194-3p (and other miRNAs w/seed CAGUGGG),mir-2114,miR-2114-3p (and other miRNAs w/seed GAGCCUC),mir-24 (includes others),miR-24-1-5p (and other…	18	13	[Cancer, Organismal Injury and Abnormalities, Reproductive System Disease]
22	beta-estradiol,IFIT1,IFIT3,KRAB-ZNF,KRAB-ZNF / KAP,miR-1275 (and other miRNAs w/seed UGGGGGA),miR-1896 (and other miRNAs w/seed GGUGGGU),miR-27a-5p (miRNAs w/seed GGGCUUA),miR-3164 (and other miRNAs w/seed GUGACUU),miR-3183 (and other miRNAs w/seed CCUCUCU),MIR6769B,MIR6820,p85 PIK3R,PANX2,PI3K p85,PIK3 p110,PIP4P2,RIGI,SLC2A3,SULT1B1,Xenobiotic Metabolism Signaling,YAP1,YBX1,ZNF200,ZNF354B,ZNF41…	17	13	[Cancer, Cell-To-Cell Signaling and Interaction, Organismal Injury and Abnormalities]
23	ADRB,AMPA receptor,Azurophil granule lumen proteins,CACN,CACNA1,CACNA1D,CACNB4,CACNG8,CD3 (family),CHST15,cytochrome C,ECM,estrogen receptor,FCGR3 (family),G0S2,GCA,growth factor,High voltage-activated calcium channel,HSP27,L-type calcium channel,miR-27a-3p (and other miRNAs w/seed UCACAGU),MNDA,N-type calcium channel,NFkB (complex),NRXN1,PADI2,PPARA/RXRA,PRSS33,serine protease,sphingomyelinase,S…	17	12	[Behavior, Cardiac Arrythmia, Cardiovascular Disease]
24	ARHGAP25,C-SRC,CaMKII,Collagen type I (complex),CREB,CREB5,defensin alpha,EIF3,FcER1,FGF,Ficolin-rich granule membrane proteins,GCR/glucocorticoid dimer,GLI,HDAC,histone,histone deacetylase,Integrin,Integrin alpha 3 beta 1,ITGAX,JUN,MGAM,miR-148a-3p (and other miRNAs w/seed CAGUGCA),miR-199a-5p (and other miRNAs w/seed CCAGUGU),Mir122a/b,MPZ,MXD1,NFE2,NfkB-RelA,NfkB1-RelA,NR1H,PER1,RUNX3,RXR/VDR/…	16	13	[Cellular Development, Cellular Movement, Endocrine System Disorders]
25	26S proteasome,ALT,CCL20,CD34,cytokine,FOS (family),GOT,HDL,Hif1,HLA-DR,HSP70,HSPA1B,IKB,IKBIP,IKK (complex),Integrin alpha 4 beta 1,JUN/JUNB/JUND,L-selectin interacting with known ligands,MADCAM1,MHC II (complex),miR-23a-5p (and other miRNAs w/seed GGGUUCC),Nalp3 inflammasome,NFKBIA,NLRP3,NOS,proteasome,RNA polymerase II,SAPK,SELL,SLC5A10,TNF (family),TNFRSF1A,TNFSF14,trypsin,ubiquitin	16	12	[Cell-To-Cell Signaling and Interaction, Hematological System Development and Function, Hypersensitivity Response]
